# Supplementary material for: Multimodal genome-wide survey of progressing and non-progressing breast ductal carcinoma in-situ
Source: Breast Cancer Res. 2024 Dec 4;26:178. doi: 10.1186/s13058-024-01927-1 (PMC11616160; doi:10.1186/s13058-024-01927-1)
Supplement: Supplementary file 3 — Supplementary Material 3 [file 13058_2024_1927_MOESM3_ESM.xlsx]

## Sheet: DEG
Gene ID	logFC	AveExpr	t	P.Value	FDR
AL137145.1	-1.32527	5.7887	-4.46856	1.77801e-05	0.74354
XPA	-0.470429	10.5373	-4.37798	2.55126e-05	0.74354
PRDX3P2	-1.31736	5.0187	-4.23738	4.42634e-05	0.860009
CTDSP1	0.460468	9.04119	3.98638	0.000114903	0.922791
IBTK	-0.354444	12.0463	-3.96992	0.000122158	0.922791
FBXL13	-0.640932	8.83289	-3.94003	0.000136455	0.922791
SNORA62	-1.55072	4.77673	-3.90649	0.000154399	0.922791
GRK2	0.473359	10.9948	3.90118	0.000157436	0.922791
SNORD115-23	-2.33754	3.7559	-3.85853	0.000183997	0.922791
TRPC4AP	0.245259	11.5256	3.81841	0.000212834	0.922791
PNPLA6	0.417705	10.7603	3.80292	0.000225083	0.922791
TTC19	-0.498493	13.0404	-3.80107	0.000226587	0.922791
SMN2	-0.453935	13.7287	-3.78598	0.000239238	0.922791
SPDYA	-0.991969	6.06344	-3.77844	0.000245804	0.922791
TBC1D9B	0.357849	11.7715	3.77795	0.000246237	0.922791
FANCA	0.62828	9.96122	3.71256	0.000310958	0.922791
IGHV3OR16-9	1.99987	3.76839	3.69638	0.000329301	0.922791
SMN1	-0.439876	13.7395	-3.69469	0.000331278	0.922791
SREK1IP1	-0.874726	7.58636	-3.69095	0.000335682	0.922791
RNA5SP500	0.639936	0.860639	3.67561	0.000354351	0.922791
LRRN3	-0.711814	9.85206	-3.65053	0.000386994	0.922791
ATP5S	-0.509158	8.66988	-3.61844	0.000432935	0.922791
WIZ	0.460767	9.32256	3.61608	0.000436508	0.922791
JMJD1C	-0.349246	13.5636	-3.56285	0.000524949	0.922791
FLJ42393	-0.82999	6.01797	-3.56245	0.000525676	0.922791
OR2T3	1.22256	1.09914	3.55301	0.000543039	0.922791
GAPDHP39	-0.90172	5.43873	-3.55184	0.000545236	0.922791
ETV3	0.432479	9.1082	3.53222	0.000583221	0.922791
ARL13A	-1.03468	6.38451	-3.52924	0.000589205	0.922791
ZMAT1	-0.602398	10.9994	-3.52887	0.000589961	0.922791
PTGR2	-0.804696	6.75697	-3.52787	0.000591977	0.922791
OR52L2P	1.05434	0.851738	3.52273	0.000602481	0.922791
PTEN	-0.33006	12.4522	-3.50799	0.000633602	0.922791
RPL39P5	-1.17732	3.99684	-3.48471	0.000685827	0.922791
SRPX2	-0.563997	11.2894	-3.47568	0.000707156	0.922791
AC012671.1	0.832228	1.11412	3.46664	0.000729137	0.922791
IGHV3-6	0.985697	0.767433	3.46589	0.000730993	0.922791
IGHD2-15	1.59201	2.18719	3.43965	0.000798649	0.922791
NENFP1	-1.12859	2.41066	-3.42642	0.000834938	0.922791
MLH1	-0.255748	11.9139	-3.41295	0.00087349	0.922791
NCAPD2	0.291466	10.542	3.40222	0.000905355	0.922791
SRP68	0.273573	10.5003	3.40109	0.000908792	0.922791
EXOSC3P1	-0.822561	7.64613	-3.39884	0.000915635	0.922791
AC023598.1	-0.944129	3.72744	-3.39838	0.00091703	0.922791
RPL30P13	-0.905704	1.46952	-3.38707	0.000952244	0.922791
AL160286.2	-0.41126	0.419105	-3.38673	0.000953347	0.922791
SGK2	-1.18371	5.00536	-3.38079	0.000972371	0.922791
AKR1B1P4	0.909928	0.827885	3.37309	0.000997531	0.922791
GAPDHP47	1.15043	2.04175	3.37245	0.000999654	0.922791
NUCB1	0.389671	9.77446	3.36559	0.00102267	0.922791
TRBJ2-5	0.310556	0.163316	3.36005	0.00104158	0.922791
SQOR	0.954397	8.09008	3.34904	0.0010802	0.922791
MIR628	-1.37553	2.87309	-3.34389	0.00109871	0.922791
FAM81B	-1.5635	3.90373	-3.33923	0.0011157	0.922791
IGKV1-27	2.23945	6.89122	3.33093	0.00114661	0.922791
PIEZO1	0.501963	11.4737	3.33064	0.00114771	0.922791
ALG1L13P	-1.2215	6.33793	-3.32526	0.00116818	0.922791
AC114744.1	0.925739	1.99237	3.32033	0.00118724	0.922791
ZNF319	0.964546	5.72109	3.31818	0.00119567	0.922791
CNGB3	-1.50876	5.05822	-3.31677	0.0012012	0.922791
SEMA4D	0.443096	9.97787	3.31663	0.00120173	0.922791
DNM2	0.217977	12.7556	3.31497	0.00120832	0.922791
MAST3	0.444266	9.7259	3.30018	0.00126823	0.922791
GLI4	0.574498	8.15174	3.28855	0.00131728	0.922791
IGHJ4	1.65586	5.1842	3.28781	0.00132049	0.922791
PLOD3	0.455732	9.98322	3.28741	0.00132218	0.922791
STK38L	-0.316845	10.0165	-3.27763	0.00136498	0.922791
OR7E2P	-1.1123	8.99807	-3.27744	0.0013658	0.922791
GFI1	1.38919	4.55812	3.27015	0.00139853	0.922791
AL139805.2	-0.940982	7.02907	-3.26833	0.00140684	0.922791
HNRNPA3P16	0.733088	0.615113	3.26058	0.00144266	0.922791
MIEF1	0.292405	8.59638	3.25287	0.00147909	0.922791
BCL2L11	-0.337311	9.51017	-3.24413	0.00152145	0.922791
AL023807.1	-0.96406	3.27554	-3.23606	0.00156161	0.922791
RPRM	0.557838	0.267581	3.2324	0.00158011	0.922791
RPAIN	-0.530217	9.49796	-3.23035	0.00159054	0.922791
ARHGEF1	0.44441	11.2244	3.22686	0.00160852	0.922791
AL354890.1	-0.879159	2.77259	-3.22668	0.00160943	0.922791
AC104212.1	0.813444	1.39533	3.2262	0.00161193	0.922791
IGHV1-12	1.39318	1.80206	3.22601	0.00161292	0.922791
COBLL1	-0.40222	11.1612	-3.22592	0.00161339	0.922791
DOPEY1	-0.29399	11.8969	-3.22528	0.00161672	0.922791
UHRF2P1	-0.461457	9.69602	-3.22235	0.00163202	0.922791
BEND4	1.3219	1.60674	3.21515	0.00167018	0.922791
CCNC	-0.381421	10.534	-3.21298	0.00168186	0.922791
IGHMBP2	0.415591	10.2735	3.20426	0.00172951	0.922791
AC112187.3	0.172237	0.0826176	3.20171	0.00174366	0.922791
DNAJB14	-0.323722	9.68543	-3.20051	0.00175037	0.922791
GDAP1	-0.715491	11.3499	-3.19772	0.00176604	0.922791
EIF3J	-0.363784	9.44493	-3.1958	0.00177689	0.922791
ZBTB48	0.359809	9.31677	3.19411	0.00178649	0.922791
AC027796.2	-0.88122	6.28841	-3.19185	0.00179943	0.922791
AC024933.1	-0.698156	0.979762	-3.18873	0.00181745	0.922791
AC211469.1	-0.92221	3.57371	-3.1761	0.00189202	0.922791
RRP1	0.380441	8.67244	3.17113	0.0019222	0.922791
AC136896.1	0.383104	0.239312	3.16911	0.00193452	0.922791
LINC01492	0.328066	0.293325	3.16858	0.00193782	0.922791
MFAP1P1	0.713857	1.00366	3.1678	0.0019426	0.922791
IGKV1D-27	2.12259	5.7514	3.16636	0.00195149	0.922791
AC004686.1	-0.900731	5.97288	-3.16411	0.0019655	0.922791
AL512422.1	-1.21284	5.52443	-3.16311	0.00197169	0.922791
RNU6ATAC30P	-0.567919	0.405783	-3.16082	0.00198608	0.922791
SDHAF1	0.827336	2.64764	3.15749	0.00200713	0.922791
RPGR	-0.573328	12.9148	-3.15422	0.00202805	0.922791
SYT7	0.607052	10.0379	3.15372	0.00203126	0.922791
LINC01115	0.429144	0.298843	3.15165	0.00204458	0.922791
UTP15	-0.69781	8.31318	-3.1511	0.00204815	0.922791
IGKV2OR2-2	0.694535	0.439231	3.14919	0.00206055	0.922791
KTN1	-0.415142	13.5803	-3.14372	0.00209646	0.922791
PSMA3	-0.416327	10.739	-3.14194	0.00210828	0.922791
AC015853.1	-0.56106	0.747908	-3.14001	0.00212116	0.922791
COLGALT1	0.348876	10.8981	3.13978	0.00212273	0.922791
TAF9BP1	-0.710339	8.16763	-3.13884	0.00212901	0.922791
ATP2A3	0.682483	10.7605	3.13839	0.00213206	0.922791
STRN3	-0.28784	11.2125	-3.13646	0.00214504	0.922791
THOC1	-0.365523	10.9061	-3.13611	0.0021474	0.922791
ZNF789	-0.543332	11.334	-3.13517	0.00215381	0.922791
MCOLN1	0.593461	9.08011	3.13486	0.00215587	0.922791
HNRNPH1	-0.210463	14.854	-3.13205	0.00217506	0.922791
RETREG2	0.464065	9.7613	3.13075	0.00218398	0.922791
SLC39A7	0.344749	10.0022	3.12939	0.00219331	0.922791
ATP13A1	0.334333	10.413	3.12371	0.00223286	0.922791
IGHV7-81	1.52396	2.24555	3.12256	0.00224096	0.922791
COX20	-0.706079	7.01907	-3.11611	0.00228676	0.922791
PHF3	-0.348366	13.185	-3.11535	0.00229223	0.922791
SNORD116-19	-0.877015	11.3155	-3.11039	0.00232815	0.922791
TRRAP	0.163276	13.1422	3.10937	0.00233562	0.922791
SNRPN	-0.531373	8.4411	-3.10395	0.0023756	0.922791
AC008759.1	1.22054	2.1615	3.10123	0.00239587	0.922791
OGN	-0.721942	10.4819	-3.10028	0.00240302	0.922791
CHCHD2P11	0.764443	1.5927	3.09808	0.00241964	0.922791
TAS2R14	-0.763302	7.23085	-3.09441	0.00244752	0.922791
CLEC10A	1.48889	6.4016	3.09344	0.00245492	0.922791
TMPRSS11D	-1.06415	6.79476	-3.09026	0.0024794	0.922791
IMPG1	-1.32271	5.33889	-3.08957	0.00248473	0.922791
MTG2	0.506756	8.5576	3.08788	0.00249788	0.922791
S100Z	0.763254	1.02205	3.08696	0.00250506	0.922791
APH1A	0.462371	9.38273	3.08167	0.00254667	0.922791
AL356801.1	-0.858518	9.22989	-3.08059	0.00255525	0.922791
PTP4A1	-0.45831	10.5953	-3.07864	0.0025708	0.922791
AC093752.1	-0.532271	8.78585	-3.07713	0.00258285	0.922791
VTA1P2	0.241759	0.141097	3.07408	0.0026075	0.922791
RPTOR	0.277171	10.3969	3.07348	0.00261231	0.922791
AC005996.2	0.232643	0.12503	3.07241	0.00262109	0.922791
PSMC6	-0.279574	9.98055	-3.06855	0.00265266	0.922791
SPACA5	-1.04939	9.17504	-3.06726	0.00266331	0.922791
EPN1	0.346293	9.86487	3.06655	0.00266912	0.922791
C15orf65	-1.36731	4.66843	-3.06621	0.00267197	0.922791
SNORD17	0.617124	13.471	3.06462	0.00268517	0.922791
AC112198.1	-1.17835	5.85288	-3.06382	0.00269184	0.922791
OR2T11	0.796331	0.581163	3.06234	0.00270423	0.922791
AC138696.2	0.237835	0.157427	3.05708	0.00274859	0.922791
ZNF770	-0.345659	10.3709	-3.05617	0.00275641	0.922791
AC004148.2	-0.711258	7.81527	-3.0536	0.00277836	0.922791
ZFAND6	-0.424773	9.5608	-3.05235	0.00278911	0.922791
AC144833.1	0.485921	0.320762	3.04907	0.00281754	0.922791
OR2T34	1.03709	1.03678	3.04761	0.00283034	0.922791
RPSAP68	0.659763	0.531733	3.04642	0.00284069	0.922791
IGKV3D-15	1.78773	7.57733	3.04482	0.00285479	0.922791
FSD2	-0.846213	7.19098	-3.03764	0.00291873	0.922791
SNORD115-32	-2.1154	4.94341	-3.03685	0.00292581	0.922791
RBM42	0.605893	7.81714	3.0365	0.00292898	0.922791
Y_RNA	-0.732102	1.56096	-3.03605	0.00293302	0.922791
INCENP	0.588361	8.92143	3.03393	0.00295223	0.922791
IGLV3-27	1.48721	2.61869	3.0278	0.00300847	0.922791
MKRN1	0.318243	11.4413	3.02317	0.00305154	0.922791
IGHV4-55	1.75267	4.85889	3.02179	0.00306449	0.922791
AKIRIN1	-0.453165	8.92738	-3.014	0.00313861	0.922791
NIPAL3	0.421202	8.4861	3.0138	0.00314053	0.922791
AC134981.1	1.50693	2.10745	3.01352	0.00314316	0.922791
TNFRSF10B	-0.309319	12.5223	-3.01339	0.00314443	0.922791
SPACA5B	-1.00975	9.25011	-3.01078	0.00316966	0.922791
NEK4	-0.267439	10.8846	-3.01076	0.0031699	0.922791
UBE2B	-0.334309	10.5691	-3.00383	0.00323774	0.922791
AC007638.2	-0.63143	1.03125	-3.00341	0.003242	0.922791
IGHV7-56	1.22092	1.66196	3.00214	0.00325451	0.922791
IGHD5-5	1.60448	2.77806	3.00172	0.00325877	0.922791
RN7SL762P	0.394447	0.316494	3.00015	0.00327443	0.922791
SLC44A2	0.334622	11.8234	2.99972	0.00327867	0.922791
AC090617.3	-0.672523	7.83643	-2.99655	0.00331061	0.922791
CARM1	0.40421	9.19468	2.99555	0.00332066	0.922791
PHIP	-0.230337	13.0587	-2.99451	0.00333127	0.922791
DNAJC19	-0.512322	10.5941	-2.99319	0.00334466	0.922791
HYLS1	-0.997663	7.58854	-2.99306	0.00334604	0.922791
TRAV18	0.578687	0.553312	2.99097	0.00336738	0.922791
RNPEPL1	0.462483	8.81223	2.98991	0.00337833	0.922791
ARPP19	-0.410499	10.3484	-2.98841	0.0033938	0.922791
CCNJ	-0.533197	8.74804	-2.98747	0.00340349	0.922791
IGHV1OR15-4	1.49081	2.10004	2.98696	0.00340874	0.922791
IGLV3-19	1.82449	5.10811	2.98404	0.0034392	0.922791
EFTUD2	0.240622	11.0644	2.98402	0.00343938	0.922791
AC024559.2	0.194412	0.0993414	2.98374	0.00344235	0.922791
C16orf52	-0.86876	6.83464	-2.98333	0.00344658	0.922791
Y_RNA	-0.491562	0.724134	-2.9827	0.00345326	0.922791
SEZ6L2	0.870675	7.50211	2.97724	0.00351098	0.922791
NRIP2	-0.394967	8.60424	-2.9771	0.00351256	0.922791
AL390860.1	0.516562	0.703993	2.97488	0.00353631	0.922791
SIGLEC11	1.25099	4.61905	2.97437	0.0035418	0.922791
AIRE	1.0527	1.98618	2.97358	0.0035503	0.922791
RASA4DP	0.536217	10.77	2.97301	0.00355637	0.922791
EDA2R	-0.823859	5.10258	-2.97192	0.00356819	0.922791
IGHVIII-44	0.729354	0.506967	2.96903	0.00359963	0.922791
ENAM	1.57253	4.03731	2.96858	0.0036045	0.922791
PAFAH1B2	-0.342247	9.01024	-2.96828	0.00360773	0.922791
NDUFV1	0.350942	11.1195	2.96103	0.00368786	0.922791
IL6ST	-0.537016	13.2622	-2.95855	0.00371563	0.922791
RXRA	0.425535	9.44557	2.95845	0.00371676	0.922791
TATDN2P3	0.579584	0.399581	2.95683	0.003735	0.922791
RNA5SP242	0.79567	3.4102	2.95603	0.00374402	0.922791
PATE3	-0.970463	1.8174	-2.95445	0.003762	0.922791
AHCYP5	0.451749	0.32611	2.95295	0.00377899	0.922791
AC004024.1	-1.20981	5.9751	-2.95053	0.00380669	0.922791
AL450267.1	0.296597	0.188389	2.94858	0.00382917	0.922791
PTHLH	-1.63971	5.40513	-2.94738	0.00384313	0.922791
AC138207.7	-0.616761	5.69188	-2.94227	0.00390273	0.922791
AC139451.1	-0.770389	5.43169	-2.93772	0.00395659	0.922791
CD247	1.68426	7.75444	2.93316	0.00401116	0.922791
PACRGL	-0.471328	8.74837	-2.92977	0.00405227	0.922791
BTF3P6	-0.939806	3.59367	-2.92431	0.0041192	0.922791
IGLC7	1.69887	6.7088	2.92398	0.00412317	0.922791
PTP4A1P3	-0.395965	0.548395	-2.92095	0.00416082	0.922791
NCR3LG1	-0.697848	6.62709	-2.92036	0.00416821	0.922791
AP003041.1	-0.746094	2.64538	-2.92014	0.0041709	0.922791
LMBR1	-0.345281	10.2801	-2.91957	0.00417802	0.922791
RAB18	-0.402786	13.0004	-2.91873	0.00418861	0.922791
CCND3	0.533755	7.90186	2.91864	0.00418979	0.922791
KIAA0753	-0.274719	10.7305	-2.91849	0.00419165	0.922791
RAC3	1.09076	5.92028	2.91789	0.00419917	0.922791
KIAA2013	0.399033	8.82302	2.91697	0.00421067	0.922791
RPP14	-0.533778	6.05607	-2.91621	0.00422037	0.922791
SLC25A3P2	-0.577012	6.68481	-2.91611	0.0042216	0.922791
AC091826.2	-0.264695	0.164513	-2.91472	0.00423917	0.922791
DOC2GP	0.580573	1.19962	2.91395	0.00424895	0.922791
AP4B1-AS1	-0.794883	3.31914	-2.91053	0.00429264	0.922791
ZNF419	-0.479671	11.156	-2.909	0.00431228	0.922791
PCNX3	0.361548	10.6609	2.90694	0.00433885	0.922791
DNM3	-0.477898	9.50461	-2.90649	0.00434476	0.922791
LINC02037	0.306102	0.192452	2.90407	0.00437627	0.922791
AC003005.2	0.425088	0.520114	2.90369	0.00438117	0.922791
ETV3L	1.27259	6.32151	2.9032	0.00438762	0.922791
IGHV1OR15-2	1.93991	4.9115	2.90301	0.00439008	0.922791
GMPR2	-0.298099	9.95485	-2.90295	0.00439083	0.922791
AP000797.3	-0.431986	0.268228	-2.89989	0.00443114	0.922791
AP000436.1	-0.380749	0.295578	-2.89885	0.00444487	0.922791
DNAAF4	-1.06747	3.87082	-2.89876	0.0044461	0.922791
N4BP2L1	-0.372076	8.45068	-2.89871	0.00444669	0.922791
APOM	-0.747618	7.24804	-2.89782	0.00445859	0.922791
FAM135B	-1.33005	4.16488	-2.89687	0.00447118	0.922791
GRK5	0.54086	8.93262	2.89411	0.00450809	0.922791
TBCA	-0.363576	10.6511	-2.89377	0.00451269	0.922791
ZNF512B	0.348987	10.2726	2.89291	0.0045242	0.922791
TAF1C	0.402611	9.53095	2.89131	0.00454584	0.922791
POLR2C	0.335102	8.50505	2.88936	0.00457222	0.922791
PSG1	-1.73023	5.54024	-2.88774	0.0045943	0.922791
CNN2P8	0.699511	0.856991	2.88704	0.00460383	0.922791
AL389885.1	0.220503	0.12409	2.88548	0.0046253	0.922791
NOTCH3	0.413749	12.3677	2.88538	0.00462665	0.922791
MLH3	-0.296731	12.8646	-2.88304	0.00465892	0.922791
ZNF483	-0.652019	10.1934	-2.87889	0.00471661	0.922791
WNT6	0.742539	1.64879	2.87879	0.00471804	0.922791
LINS1	-0.488514	9.91459	-2.87803	0.00472868	0.922791
AC112206.4	-0.904004	1.75591	-2.87766	0.00473389	0.922791
FTH1P2	0.306874	13.1546	2.87563	0.00476234	0.922791
N4BP2L2	-0.389304	13.1389	-2.87288	0.00480139	0.922791
CHST15	0.302862	9.75226	2.87285	0.00480175	0.922791
DPY19L1P1	-0.718224	8.73445	-2.87012	0.0048408	0.922791
GPR89P	1.11454	5.33332	2.86937	0.00485151	0.922791
GAPDHP14	0.515208	0.605964	2.86659	0.00489149	0.922791
QPCT	1.30437	4.74332	2.86466	0.00491955	0.922791
AL050343.1	-0.643385	2.22662	-2.8632	0.00494084	0.922791
PPP2R1A	0.323374	10.4066	2.8626	0.00494948	0.922791
ZNF773	-0.808634	10.2683	-2.85902	0.00500209	0.922791
ACP2	0.577704	7.57304	2.85741	0.00502587	0.922791
AC146507.2	-0.75388	8.61933	-2.85607	0.00504588	0.922791
WNT1	0.878215	1.29858	2.85497	0.00506223	0.922791
IGHV3-11	1.56336	8.3198	2.85412	0.00507487	0.922791
RFX1	0.451453	7.94687	2.85365	0.00508201	0.922791
ABCD4	0.368425	9.76526	2.853	0.00509166	0.922791
ZBED4	0.284258	7.97057	2.85249	0.00509939	0.922791
PP2D1	-0.827316	7.28393	-2.85244	0.00510013	0.922791
TRAV8-3	1.06544	1.8558	2.85149	0.00511442	0.922791
ANGPTL1	-0.375002	9.59179	-2.85086	0.00512391	0.922791
CASP2	0.277687	10.7269	2.8496	0.00514291	0.922791
AP000529.1	0.634234	10.1168	2.84913	0.00515	0.922791
USP3	-0.248534	10.6532	-2.84876	0.00515561	0.922791
AC004069.1	-0.448438	8.41928	-2.84661	0.00518833	0.922791
RPSAP19	0.409333	11.0256	2.84637	0.00519204	0.922791
AP001102.1	-0.979765	5.7752	-2.84625	0.00519396	0.922791
TET3	0.285488	10.8851	2.84616	0.00519528	0.922791
AC102953.1	0.22874	0.201404	2.84252	0.00525118	0.922791
PITPNM1	0.665554	8.32978	2.84173	0.00526329	0.922791
RPS15AP17	-0.862749	4.58466	-2.84126	0.00527065	0.922791
MIR645	0.867953	3.88828	2.84038	0.00528432	0.922791
SULT6B1	0.509516	0.333408	2.83998	0.00529048	0.922791
STAG3L5P	-0.469229	7.77231	-2.83657	0.0053437	0.922791
KDM2A	0.205021	12.307	2.83651	0.00534472	0.922791
YIF1A	0.641808	8.58904	2.83565	0.00535817	0.922791
RPL14P3	-0.712986	6.73496	-2.83277	0.00540358	0.922791
MIR599	-1.1665	3.19379	-2.83159	0.0054223	0.922791
SCARNA16	-1.01811	4.20399	-2.82957	0.00545453	0.922791
AC009927.1	-0.554543	9.39371	-2.82947	0.00545615	0.922791
FAM208B	-0.258416	13.0205	-2.82895	0.00546443	0.922791
TBCD	0.214044	11.4163	2.82706	0.00549468	0.922791
MYADML2	0.37616	0.424406	2.82664	0.00550152	0.922791
AL162411.1	0.196029	0.116194	2.82622	0.00550823	0.922791
AP002360.2	0.493677	1.14834	2.82521	0.00552457	0.922791
AC004706.1	0.413872	0.574694	2.8247	0.00553282	0.922791
IGKV2D-29	1.66168	3.7907	2.82467	0.00553324	0.922791
PPA1	-0.350179	10.0333	-2.82417	0.00554132	0.922791
PHACTR4	-0.233236	10.8453	-2.82099	0.00559321	0.922791
PGLYRP4	0.687088	0.562524	2.8186	0.00563234	0.922791
IGHD5-18	1.47142	2.4525	2.81739	0.00565233	0.922791
CHIC2	0.628934	7.86659	2.81645	0.00566786	0.922791
OSBPL8	-0.347243	11.8353	-2.81361	0.00571493	0.922791
KLHL18	0.42299	8.37419	2.81354	0.00571608	0.922791
EVI5L	0.602121	7.51163	2.81299	0.00572539	0.922791
VPS26AP1	-0.946605	4.28245	-2.81286	0.00572745	0.922791
LARGE2	0.745108	7.40934	2.81184	0.00574459	0.922791
DNM1L	-0.253745	12.2223	-2.81157	0.00574907	0.922791
RPSAP9	0.493226	10.5364	2.81133	0.00575309	0.922791
GCC2	-0.260556	12.982	-2.81038	0.00576906	0.922791
BTN3A1	0.427938	11.2348	2.80943	0.00578499	0.922791
MIR933	0.87376	1.97326	2.80924	0.0057883	0.922791
AC007619.2	-0.81057	5.0508	-2.80827	0.0058047	0.922791
NCBP1	-0.289757	11.4402	-2.80806	0.00580816	0.922791
RNU6-196P	-0.1937	0.126072	-2.80396	0.0058779	0.922791
ESCO1	-0.345329	11.3124	-2.80156	0.00591912	0.922791
AC008126.1	-1.06101	5.50023	-2.80042	0.00593879	0.922791
DUSP4	-0.545329	10.9568	-2.79929	0.00595828	0.922791
AC006238.1	0.228964	0.182009	2.79815	0.00597814	0.922791
IGHV3-13	1.63047	4.91992	2.7968	0.00600167	0.922791
EED	-0.329664	8.83834	-2.79652	0.00600639	0.922791
TTYH3	0.5479	9.31197	2.79534	0.00602707	0.922791
AC126615.1	-0.82215	5.3523	-2.79494	0.00603405	0.922791
CEP70	-0.392385	10.1191	-2.79335	0.00606193	0.922791
DNM1P24	-0.550206	0.419299	-2.79299	0.00606831	0.922791
GPR158	1.25182	2.5528	2.79253	0.00607637	0.922791
AL831711.1	-0.708637	1.65546	-2.79129	0.00609843	0.922791
PDCD5	-0.389516	8.94857	-2.79076	0.00610768	0.922791
AC007450.4	0.249137	0.17876	2.7898	0.00612475	0.922791
ELOCP31	-0.871631	4.15765	-2.7881	0.00615496	0.922791
SLC22A31	0.781077	0.952743	2.78736	0.00616819	0.922791
AP000462.1	-0.406187	0.539635	-2.78565	0.00619895	0.922791
ANKRD27	0.27222	10.0602	2.78558	0.00620018	0.922791
ZNF654	-0.408672	9.87459	-2.78533	0.00620462	0.922791
U3	-0.17828	0.0927636	-2.78401	0.00622837	0.922791
AKAP1	-0.335168	11.5273	-2.78276	0.00625096	0.922791
OR10H2	0.680943	0.489726	2.77911	0.0063173	0.922791
CCDC90B	-0.511669	8.57791	-2.77796	0.00633829	0.922791
AC128687.2	0.138429	0.0664008	2.77794	0.00633875	0.922791
PIP5K1C	0.292165	10.6897	2.77747	0.0063474	0.922791
IGHD1-1	1.19339	2.03036	2.77709	0.00635429	0.922791
TMC6	0.483177	11.0302	2.77669	0.00636158	0.922791
AC073862.4	0.289007	0.290612	2.77643	0.00636646	0.922791
RPARP-AS1	-0.507724	6.94743	-2.77534	0.00638648	0.922791
SKIV2L2	-0.26648	11.4876	-2.77401	0.00641109	0.922791
HNRNPA1	-0.21292	13.9819	-2.7739	0.00641305	0.922791
LINC02166	-1.05844	4.31782	-2.7739	0.0064131	0.922791
IGHV1OR21-1	0.995393	1.39476	2.77374	0.00641605	0.922791
AC046185.2	0.877039	2.04692	2.77246	0.0064398	0.922791
RNU6-98P	-0.53337	1.04091	-2.77241	0.00644071	0.922791
AC234782.3	0.308672	0.318133	2.77239	0.00644108	0.922791
NDUFB4P2	-1.01642	3.91422	-2.7698	0.00648945	0.922791
AC016575.1	-0.145728	0.0758257	-2.76949	0.00649525	0.922791
PTPN6	0.316484	11.1466	2.76873	0.00650948	0.922791
METTL8	-0.437287	8.77909	-2.76821	0.00651934	0.922791
AC004967.1	-0.817921	8.72719	-2.76754	0.00653181	0.922791
DDX18	-0.281206	10.3594	-2.7662	0.00655718	0.922791
RGPD6	-0.341147	17.3845	-2.76601	0.00656086	0.922791
MAPK13	0.378712	9.28304	2.76511	0.00657774	0.922791
USP16	-0.320337	10.7481	-2.76472	0.00658529	0.922791
CLCC1	-0.202293	10.101	-2.76431	0.00659307	0.922791
MIR1301	0.92719	2.10315	2.76407	0.0065975	0.922791
IPO13	0.340473	9.39694	2.76355	0.00660735	0.922791
DOK4	0.786068	6.43352	2.76143	0.00664798	0.922791
CTU2	0.747427	6.54607	2.76112	0.00665387	0.922791
ALDOA	0.391096	13.0629	2.76008	0.00667378	0.922791
AC079031.1	0.264485	0.152462	2.75987	0.00667777	0.922791
DYNC2LI1	-0.357336	9.4828	-2.75962	0.00668266	0.922791
FAM129B	0.335581	10.3347	2.75868	0.00670079	0.922791
CENPC	-0.311518	11.5174	-2.75864	0.00670148	0.922791
AC087821.1	-0.383247	0.490493	-2.75728	0.00672772	0.922791
EXOC3	0.225525	10.5359	2.75686	0.00673585	0.922791
RGPD5	-0.34006	17.384	-2.75667	0.00673947	0.922791
AC058823.1	-1.06236	3.80765	-2.7566	0.0067409	0.922791
REREP1Y	-0.897415	2.25212	-2.75602	0.00675211	0.922791
ANO8	0.418566	9.48245	2.75398	0.0067918	0.922791
MAK	-0.387753	11.3677	-2.75293	0.00681238	0.922791
CAST	-0.214846	12.6898	-2.75048	0.00686051	0.922791
AIP	0.726548	8.00401	2.74907	0.00688818	0.922791
PCDHGA9	0.659369	9.26106	2.74781	0.00691318	0.922791
AC103988.2	0.897213	5.42783	2.74761	0.00691722	0.922791
ECI2	-0.4841	7.98408	-2.74689	0.00693145	0.922791
RAI14	-0.281163	10.8885	-2.74611	0.00694706	0.922791
LRRC19	-0.81169	7.44469	-2.74462	0.00697663	0.922791
ANAPC2	0.339262	9.51753	2.74346	0.00699991	0.922791
AC010328.1	-1.1954	3.96464	-2.74296	0.00701006	0.922791
SNORD115-15	-1.44694	2.34614	-2.74184	0.00703246	0.922791
FGD2	0.684493	7.84012	2.74036	0.00706231	0.922791
RPEP3	-0.946556	5.81353	-2.74035	0.00706249	0.922791
IGHD3-3	1.18426	2.14783	2.73776	0.00711512	0.922791
ZAP70	1.0989	7.05379	2.7356	0.00715926	0.922791
TMEM135	-0.444409	12.438	-2.73479	0.00717583	0.922791
PRR30	0.361501	0.173403	2.73447	0.00718227	0.922791
RNA5SP202	0.824273	6.84774	2.73313	0.00720998	0.922791
PRPF19	0.350494	10.2493	2.73187	0.00723594	0.922791
MOCS3	0.700181	5.87141	2.73107	0.00725242	0.922791
FGD6	-0.413495	11.4274	-2.73067	0.00726074	0.922791
AC138305.1	-0.188846	0.120823	-2.73062	0.00726187	0.922791
GAPDHP67	0.465766	0.538023	2.73035	0.00726734	0.922791
GAPDHP29	0.524811	0.418437	2.73021	0.0072703	0.922791
BLZF2P	-0.914213	6.50871	-2.72968	0.00728127	0.922791
MID1IP1-AS1	-0.553364	0.844397	-2.72931	0.00728893	0.922791
RECQL5	0.310761	10.0041	2.72916	0.00729214	0.922791
7SK	-0.644014	6.36613	-2.72843	0.00730743	0.922791
FAM90A10P	1.47591	2.70857	2.7284	0.00730803	0.922791
REV3L	-0.261277	12.7776	-2.728	0.00731636	0.922791
ERBIN	-0.229621	13.0549	-2.72796	0.00731721	0.922791
PJA2	-0.20614	12.095	-2.72688	0.00733975	0.922791
IGLV3-16	1.08442	1.84356	2.72551	0.00736838	0.922791
EML3	0.306337	9.8599	2.724	0.00740018	0.922791
RASA1	-0.307428	13.6131	-2.72343	0.00741226	0.922791
SMIM18	-1.19807	7.14983	-2.7228	0.00742568	0.922791
AL162258.2	-0.38488	0.551931	-2.72258	0.0074302	0.922791
SPATA1	-0.734102	7.4261	-2.72252	0.00743146	0.922791
N6AMT1	-0.586745	6.84592	-2.72245	0.007433	0.922791
RGPD3	-0.328692	16.2814	-2.72236	0.00743485	0.922791
HMX2	0.250147	0.119989	2.72213	0.00743985	0.922791
AC023538.1	-0.940386	4.24099	-2.72174	0.00744812	0.922791
MPV17L	-0.821961	6.60328	-2.72137	0.00745598	0.922791
CCNE1	1.11846	4.52204	2.72121	0.00745923	0.922791
SNORD3B-1	0.464601	16.8075	2.71991	0.00748708	0.922791
IGHV6-1	1.18009	2.75102	2.71968	0.00749181	0.922791
SCO1	-0.451193	9.44925	-2.71948	0.00749627	0.922791
AL356277.1	0.467495	0.488143	2.71868	0.00751335	0.922791
AL645939.1	0.567833	0.795551	2.7178	0.00753205	0.922791
Metazoa_SRP	0.318584	0.402249	2.71598	0.00757116	0.922791
CCDC62	-0.917595	5.67558	-2.71434	0.00760659	0.922791
AC100821.2	-0.623664	1.38256	-2.71293	0.00763705	0.922791
CR381670.1	-0.646433	11.0716	-2.71231	0.00765071	0.922791
CCDC181	-0.896807	5.32881	-2.71228	0.00765126	0.922791
RHBDF2	0.57065	8.5452	2.71219	0.00765315	0.922791
SCAF11	-0.24602	12.8501	-2.71126	0.00767342	0.922791
IDH1	0.311343	10.4075	2.70918	0.00771894	0.922791
ORAOV1P1	-0.127613	0.0728159	-2.70885	0.00772625	0.922791
GCDH	0.365134	9.33709	2.7042	0.00782888	0.922791
PTENP1	-0.354905	11.7849	-2.70382	0.00783728	0.922791
SNX29P1	0.594041	10.6105	2.70348	0.00784483	0.922791
RNA5SP191	0.697489	2.21059	2.70245	0.00786767	0.922791
RNA5SP143	0.176966	0.10866	2.70021	0.0079179	0.922791
MAGOH3P	-1.04353	4.83861	-2.69919	0.00794067	0.922791
IGHD1-7	1.22692	1.85362	2.69864	0.00795321	0.922791
ZDHHC23	-0.438441	8.36042	-2.69671	0.0079967	0.922791
MAGEA4	0.484249	0.255604	2.69417	0.00805435	0.922791
RGPD8	-0.334689	17.2859	-2.69294	0.00808232	0.922791
PPP2R1B	-0.232145	10.2704	-2.69072	0.00813333	0.922791
SNORA11	-0.391256	0.472227	-2.68977	0.00815523	0.922791
TSC22D4	0.375932	9.09728	2.68839	0.00818689	0.922791
RN7SKP139	-0.27839	0.240588	-2.68819	0.0081915	0.922791
ANKRD12	-0.30386	12.6626	-2.68754	0.00820657	0.922791
SLC25A15P3	-1.02969	4.70565	-2.68744	0.00820892	0.922791
EDDM3B	0.894536	1.53935	2.68716	0.00821537	0.922791
NMD3P1	-0.803874	5.34495	-2.68709	0.00821708	0.922791
LINC01494	0.1977	0.0948318	2.6865	0.00823074	0.922791
MRPL39	-0.639313	8.2937	-2.6864	0.00823319	0.922791
LUC7L2	-0.489817	10.1071	-2.68529	0.00825897	0.922791
SNORA70	-0.742749	1.26605	-2.68459	0.00827522	0.922791
G2E3	-0.447518	9.74882	-2.68301	0.00831212	0.922791
POR	0.346018	8.79349	2.68191	0.0083381	0.922791
AC023813.3	0.14121	0.073822	2.68163	0.00834457	0.922791
RPAP1	0.317474	9.07369	2.67971	0.00838996	0.922791
ZIC5	0.840706	0.825598	2.67912	0.00840381	0.922791
TRBJ2-7	0.964638	1.67223	2.67847	0.00841918	0.922791
PCDHGB1	1.11149	7.95677	2.67808	0.00842855	0.922791
PIN4	-0.407945	8.18689	-2.67614	0.00847457	0.922791
ALG13	-0.239811	12.2303	-2.6758	0.00848279	0.922791
IGHV3-49	1.80125	5.36119	2.675	0.00850196	0.922791
AC113361.1	-0.37982	0.503454	-2.67234	0.00856576	0.922791
DPF2	0.271204	9.601	2.67201	0.00857381	0.922791
PLEKHS1	-0.829435	9.14369	-2.67139	0.00858864	0.922791
POLR2KP1	-0.993738	4.6251	-2.67111	0.00859533	0.922791
Y_RNA	-0.790001	1.76754	-2.66907	0.00864486	0.922791
IGHV3-23	1.48378	9.55665	2.66845	0.00865999	0.922791
SFPQ	-0.206704	13.4849	-2.66717	0.00869106	0.922791
CCNY	0.266649	9.69364	2.66568	0.00872747	0.922791
C1QL3	-0.966661	5.5496	-2.6654	0.00873443	0.922791
AC135068.8	1.69511	5.14592	2.66506	0.00874268	0.922791
ZNF664	-0.348343	12.5805	-2.66481	0.00874883	0.922791
SCML4	1.25256	5.07529	2.66381	0.00877357	0.922791
NKTR	-0.319008	13.9232	-2.66297	0.00879415	0.922791
TMEM14B	-0.487401	8.07201	-2.66287	0.00879659	0.922791
IGHV1OR15-1	1.69595	5.15207	2.66277	0.00879897	0.922791
SNORD112	-0.457134	0.686615	-2.66145	0.0088317	0.922791
ABI2	-0.279096	9.7269	-2.66115	0.00883906	0.922791
MIR188	0.275395	0.151567	2.661	0.00884289	0.922791
PSMB7	0.268938	9.60515	2.66074	0.00884935	0.922791
NME2P1	0.711786	7.6299	2.65691	0.00894483	0.922791
SNORD3B-2	0.458721	16.7905	2.65686	0.00894603	0.922791
ATF7IP	0.175718	12.6754	2.65532	0.00898467	0.922791
NRBP1	0.181397	11.0944	2.65415	0.0090141	0.922791
NELFB	0.369505	8.91469	2.65371	0.00902515	0.922791
AP000753.2	-0.623458	1.50456	-2.65298	0.00904372	0.922791
XIAP	-0.303874	12.8124	-2.65176	0.0090747	0.922791
PNN	-0.549161	14.5506	-2.65096	0.00909486	0.922791
UBE2CP1	-0.620786	6.61633	-2.65077	0.00909979	0.922791
NCKAP1L	0.58032	10.4062	2.65074	0.00910045	0.922791
AGPS	-0.47282	11.5014	-2.64994	0.0091208	0.922791
AC084291.1	0.146089	0.0917321	2.64962	0.00912911	0.922791
MON1B	0.377511	8.84535	2.64784	0.00917453	0.922791
ZNF814	-0.472536	14.3454	-2.64705	0.00919494	0.922791
PIK3C2A	-0.235257	12.4594	-2.64699	0.00919646	0.922791
YIPF2	0.655417	6.9686	2.6469	0.0091987	0.922791
IL9R	1.23959	5.36211	2.64445	0.00926176	0.922791
AL022718.1	-0.821806	2.10522	-2.64405	0.00927225	0.922791
SPIRE2	0.486996	7.67656	2.64399	0.00927386	0.922791
AC024563.1	0.135024	0.0995298	2.64357	0.00928465	0.922791
AC243829.3	-0.782374	1.49248	-2.64255	0.00931095	0.922791
ZNF655	-0.354744	11.3632	-2.64244	0.00931402	0.922791
IL9R	1.23866	5.36163	2.64242	0.00931444	0.922791
PRR31	0.498035	0.599523	2.64195	0.00932675	0.922791
MLLT1	0.322787	9.19113	2.64148	0.00933894	0.922791
AL353743.2	-0.342882	0.469366	-2.64125	0.00934494	0.922791
GPRASP2	-0.553155	8.50734	-2.63958	0.00938836	0.922791
RPAP2	-0.348128	10.6201	-2.63925	0.00939713	0.922791
LINC00498	-0.326063	0.331819	-2.63792	0.00943204	0.922791
GRN	0.419971	11.171	2.63763	0.00943954	0.922791
GPA33	0.799882	1.07687	2.6375	0.00944296	0.922791
CNPY2	-0.523922	8.11028	-2.6364	0.00947193	0.922791
DCAF17	-0.346724	12.3449	-2.63557	0.00949405	0.922791
GTF2A1L	0.740102	0.877817	2.63496	0.00951016	0.922791
CYP2G2P	-1.06201	1.67073	-2.63357	0.00954703	0.922791
CNOT4	-0.21305	10.6694	-2.63356	0.00954712	0.922791
LINC02065	0.292443	0.272254	2.63335	0.00955289	0.922791
NOMO1	0.236321	14.2168	2.63287	0.00956567	0.922791
AC010153.1	0.407831	0.345941	2.63258	0.00957332	0.922791
TBC1D12	-0.314893	9.56594	-2.6322	0.00958344	0.922791
MTMR4	0.272842	10.9539	2.63076	0.00962195	0.922791
AL136369.2	-0.316182	0.420352	-2.62946	0.00965683	0.922791
ASS1P5	1.05848	2.90935	2.6292	0.00966356	0.922791
AC011712.1	-0.512131	0.663854	-2.62694	0.00972449	0.922791
NCF4	0.917994	7.90973	2.62655	0.00973515	0.922791
FUS	-0.188782	14.6915	-2.62524	0.00977052	0.922791
RNU2-68P	-0.54069	0.885176	-2.6249	0.00977984	0.922791
AC245369.7	1.49514	6.78912	2.62425	0.00979748	0.922791
AC092045.1	-0.691812	6.86264	-2.62272	0.00983927	0.922791
UBE2K	-0.279689	9.74046	-2.62223	0.00985254	0.922791
CERS5	-0.29307	10.4717	-2.62114	0.00988241	0.922791
MTUS1	-0.32223	12.3341	-2.62105	0.00988493	0.922791
UQCRBP2	-0.479082	0.612635	-2.62074	0.00989339	0.922791
SLIRP	-0.414085	8.95947	-2.62072	0.0098939	0.922791
IGLL5	1.07493	2.60016	2.62028	0.00990584	0.922791
ANKRD61	-0.512212	7.61627	-2.61967	0.00992274	0.922791
IRF4	1.13159	6.44617	2.61963	0.00992371	0.922791
GLUD1P3	-0.655268	9.14869	-2.61797	0.00996947	0.922791
BHLHE41	-0.613734	9.41382	-2.61726	0.00998934	0.922791
Metazoa_SRP	0.161642	0.0970595	2.61627	0.0100166	0.922791
AC009269.3	-0.624448	6.22657	-2.61615	0.0100201	0.922791
MIR342	1.2027	3.22551	2.61553	0.0100373	0.922791
STIP1	0.303604	10.9648	2.61421	0.0100741	0.922791
HSPG2	0.354159	14.125	2.61407	0.0100779	0.922791
BGN	0.593232	10.6294	2.61399	0.0100802	0.922791
ZNF595	-0.515909	13.3918	-2.61273	0.0101152	0.922791
ZFP2	-1.11213	8.00036	-2.61188	0.0101391	0.922791
SLC25A39	0.378996	9.75829	2.61154	0.0101486	0.922791
MIR8068	-0.194755	0.133964	-2.61117	0.0101591	0.922791
AC009407.1	0.409231	0.523418	2.61103	0.0101631	0.922791
KPNA2P1	0.851312	1.97922	2.61037	0.0101816	0.922791
AF127577.6	-0.726381	8.24339	-2.61019	0.0101865	0.922791
IL10RB	0.366928	8.48054	2.6096	0.0102032	0.922791
SECISBP2	-0.167365	12.3593	-2.6094	0.0102088	0.922791
VAPA	-0.255061	10.8496	-2.60905	0.0102189	0.922791
AL137246.1	-0.323869	0.368531	-2.60835	0.0102386	0.922791
IFFO1	0.583464	8.71624	2.606	0.0103052	0.922791
LINC01967	-0.334017	0.416717	-2.60589	0.0103082	0.922791
UPK1B	-1.0822	3.752	-2.60431	0.0103533	0.922791
AC005865.2	-0.885155	4.95814	-2.60426	0.0103548	0.922791
IGFL4	-1.16726	4.81461	-2.60418	0.0103572	0.922791
PPME1	-0.409766	9.26261	-2.60408	0.0103601	0.922791
HNRNPDL	-0.217504	13.039	-2.604	0.0103624	0.922791
MAP2K2	0.286893	10.7943	2.60378	0.0103685	0.922791
RNA5SP463	0.284274	0.199906	2.60371	0.0103705	0.922791
BX284668.2	0.811053	1.15762	2.60237	0.010409	0.922791
TYW5	-0.433261	8.07881	-2.60177	0.0104262	0.922791
AC026310.1	0.203875	0.0977935	2.6014	0.0104369	0.922791
DGCR2	0.392705	8.92697	2.60022	0.0104708	0.922791
PRMT2	0.218889	10.5822	2.59997	0.0104781	0.922791
CD3G	1.34328	4.97999	2.59891	0.0105089	0.922791
AL022344.2	-0.31228	0.192841	-2.5987	0.0105148	0.922791
NGLY1	-0.335338	10.1922	-2.59854	0.0105195	0.922791
PRKCG	1.13352	2.26561	2.59749	0.0105501	0.922791
IGHV5-51	1.44829	5.95391	2.59595	0.0105948	0.922791
AC027613.1	0.127769	0.0612876	2.59572	0.0106016	0.922791
FAM86LP	1.04043	3.00191	2.59509	0.01062	0.922791
AC027808.2	-0.889902	4.52709	-2.59428	0.0106437	0.922791
SLC9C1	-1.01013	8.73407	-2.5938	0.0106579	0.922791
AL121949.1	0.363869	0.320962	2.59272	0.0106895	0.922791
FBXO28	-0.469456	8.51658	-2.59244	0.0106977	0.922791
ZNF853	0.908302	6.27536	2.59166	0.0107208	0.922791
LINC01451	0.386649	0.632653	2.59016	0.0107651	0.922791
AC002064.2	-0.628004	1.51839	-2.58993	0.0107718	0.922791
KLHL30	0.872899	1.88311	2.58872	0.0108077	0.922791
SNORD3A	0.396565	18.4752	2.58731	0.0108498	0.922791
CHN2	-0.676024	8.79436	-2.58698	0.0108596	0.922791
STXBP3	-0.310292	10.4119	-2.58591	0.0108916	0.922791
AC025263.3	0.150961	0.0937247	2.58496	0.01092	0.922791
RPL37P6	-0.49732	7.91781	-2.58454	0.0109327	0.922791
DPRXP4	-0.651868	6.55322	-2.58391	0.0109514	0.922791
SLC25A48	-0.894219	3.06002	-2.58355	0.0109622	0.922791
AL049830.4	-0.720804	7.33104	-2.58297	0.0109799	0.922791
C11orf68	0.63454	6.03004	2.58269	0.0109881	0.922791
SNORD113-2	-1.11754	3.94187	-2.58234	0.0109989	0.922791
RNF7	0.392787	8.21943	2.58167	0.011019	0.922791
OSBPL1A	-0.253942	11.2672	-2.58148	0.0110249	0.922791
AC093783.1	-0.21546	0.189238	-2.58093	0.0110415	0.922791
ATP6V0D1	0.404933	8.81027	2.58034	0.0110594	0.922791
AC126615.2	-0.791413	3.76879	-2.57969	0.0110791	0.922791
CFAP70	-0.447053	9.66717	-2.57957	0.0110828	0.922791
AC090001.1	-0.189658	0.145328	-2.57947	0.0110858	0.922791
GOLGA2P8	-1.25253	5.9281	-2.5783	0.0111214	0.922791
PFKFB3	-0.385903	11.2755	-2.57812	0.0111269	0.922791
ITGB8	-0.411523	10.2031	-2.5778	0.0111367	0.922791
RPS2	0.403804	11.0094	2.57756	0.011144	0.922791
RSAD2	1.00243	6.36567	2.57679	0.0111675	0.922791
IQCH-AS1	-0.864681	5.46193	-2.57637	0.0111803	0.922791
CD19	1.46788	5.17584	2.57612	0.0111881	0.922791
LINC02465	0.241664	0.11592	2.57604	0.0111905	0.922791
AC147055.3	0.532956	0.498329	2.57596	0.0111927	0.922791
IFNK	-0.977752	6.27305	-2.57503	0.0112215	0.922791
SRSF10	-0.270492	10.6179	-2.57432	0.0112432	0.922791
AF274573.1	-0.825158	7.79298	-2.57413	0.0112492	0.922791
IL2RB	1.10563	5.84315	2.57386	0.0112576	0.922791
AC090835.1	0.934768	1.3718	2.57347	0.0112695	0.922791
AL450489.1	0.873756	2.44309	2.57322	0.0112771	0.922791
AC097641.1	0.365602	0.353643	2.57306	0.0112821	0.922791
KRT18P53	0.138473	0.0785158	2.5723	0.0113056	0.922791
KRT18P53	0.138473	0.0785158	2.5723	0.0113056	0.922791
IGHG1	1.24867	13.7092	2.57111	0.0113425	0.922791
TRIM8	0.294823	9.91308	2.57095	0.0113473	0.922791
FMR1	-0.308825	12.3842	-2.57044	0.0113633	0.922791
AC131210.1	-0.357132	0.503918	-2.56935	0.0113971	0.922791
IGHV1OR16-3	1.20417	2.11364	2.56864	0.0114195	0.922791
IGKV1-13	1.71223	6.76805	2.56859	0.011421	0.922791
UBE2L6	0.694435	8.26122	2.56829	0.0114302	0.922791
AC074366.1	-0.615282	1.46177	-2.56789	0.0114427	0.922791
HSPD1P11	-0.692307	8.55863	-2.56771	0.0114484	0.922791
GNB2	0.319533	10.409	2.5676	0.011452	0.922791
AC011978.2	-0.571901	1.2868	-2.56657	0.0114841	0.922791
ECM2	-0.551551	10.4914	-2.56601	0.0115016	0.922791
TUBA1B	0.409029	11.3552	2.56601	0.0115016	0.922791
TRIB2	0.404671	9.91265	2.56561	0.0115141	0.922791
AC009065.6	0.41482	0.649601	2.56558	0.0115152	0.922791
MAP4K5	-0.236557	11.807	-2.56518	0.0115277	0.922791
SNORD115-22	-1.44859	3.0958	-2.56508	0.0115311	0.922791
DSG2-AS1	-0.485374	0.69586	-2.56415	0.0115602	0.922791
PPIEL	-0.855682	3.10752	-2.56379	0.0115716	0.922791
IGHV1-18	1.66274	7.96361	2.56324	0.011589	0.922791
KRBOX1	-0.906126	2.41946	-2.56316	0.0115917	0.922791
ARL4AP1	-0.952815	5.54494	-2.5598	0.0116984	0.922791
PTPN2P1	-0.454733	8.75637	-2.55809	0.0117531	0.922791
SZT2	0.201366	12.2398	2.55664	0.0117995	0.922791
UPF1	0.197345	10.6597	2.55655	0.0118024	0.922791
ATG9A	0.34723	9.22536	2.55606	0.0118183	0.922791
ZMYM3	0.245591	9.78105	2.55438	0.0118724	0.922791
OMD	-0.774975	8.79338	-2.55229	0.0119399	0.922791
KPNA1	-0.22101	10.1543	-2.552	0.0119495	0.922791
GPR150	0.678104	1.21404	2.55199	0.0119499	0.922791
WDR48	-0.233677	10.4995	-2.55104	0.0119807	0.922791
KLHDC3	0.302328	10.081	2.55029	0.0120054	0.922791
AC019181.1	-0.83286	4.32233	-2.55017	0.0120091	0.922791
NFYAP1	0.346661	0.216571	2.54959	0.012028	0.922791
NCF1	0.542955	9.21446	2.54925	0.0120391	0.922791
Y_RNA	-0.405833	0.571758	-2.54868	0.0120578	0.922791
MTCO3P40	-0.281532	0.309939	-2.54803	0.0120791	0.922791
LRRC9	-0.991387	5.62745	-2.54622	0.0121389	0.922791
MIR548K	-0.974285	5.22222	-2.54489	0.0121828	0.922791
AC016650.1	-0.110908	0.057708	-2.54448	0.0121963	0.922791
TMED7	-0.680152	5.26358	-2.5443	0.0122022	0.922791
PRPF6	0.178429	12.4154	2.5425	0.012262	0.922791
Y_RNA	0.289442	0.358381	2.54241	0.012265	0.922791
RNU6-377P	-0.335609	0.415954	-2.54195	0.0122804	0.922791
LINC01117	-0.37854	0.513466	-2.54195	0.0122804	0.922791
TMF1	-0.265658	11.15	-2.5414	0.0122987	0.922791
PLXND1	0.325709	11.6974	2.54128	0.0123028	0.922791
SERPINH1	0.460578	10.0457	2.54054	0.0123273	0.922791
HCG23	-0.157999	0.117156	-2.54051	0.0123285	0.922791
TMEM150B	0.865332	2.36403	2.53984	0.0123509	0.922791
PSMD6	-0.260707	10.0751	-2.5389	0.0123823	0.922791
LARP1B	-0.285709	11.1714	-2.53879	0.0123861	0.922791
CEP135	-0.341159	10.5122	-2.53753	0.0124283	0.922791
SLK	-0.234924	12.0218	-2.53731	0.0124358	0.922791
RAPGEF6	-0.553157	8.91551	-2.53589	0.0124838	0.922791
MAN2B1	0.360534	10.78	2.53544	0.012499	0.922791
MTND1P18	-0.233664	0.137532	-2.5341	0.0125443	0.922791
LINC00868	-0.640988	0.783432	-2.53345	0.0125666	0.922791
RPL23AP85	0.610588	0.696058	2.53312	0.0125778	0.922791
TUBGCP2	0.206783	10.2871	2.5327	0.0125921	0.922791
PPIL4	-0.431145	10.5337	-2.53232	0.0126049	0.922791
CYP2R1	-0.483945	8.86385	-2.53207	0.0126135	0.922791
ARMCX3	-0.327426	8.48272	-2.53188	0.0126201	0.922791
NDUFB4P12	-0.833265	7.04416	-2.53182	0.012622	0.922791
IGKV1D-43	1.36087	2.91672	2.53049	0.0126675	0.922791
NDST1	0.254494	12.0643	2.52977	0.0126921	0.922791
RNU6-1046P	-0.246775	0.233961	-2.52872	0.0127282	0.922791
RGPD4	-0.309814	15.8654	-2.52825	0.0127447	0.922791
TSPYL2	-0.375698	12.4437	-2.52732	0.0127766	0.922791
CBX4	0.411827	8.73512	2.52709	0.0127845	0.922791
RFC1	-0.249802	11.3774	-2.52566	0.012834	0.922791
TBC1D20	0.299566	9.04079	2.52539	0.0128434	0.922791
FBXW10	-1.12538	6.38819	-2.52457	0.012872	0.922791
SCYL1	0.358739	9.7592	2.52439	0.012878	0.922791
AC139491.2	-0.0998538	0.0519564	-2.52352	0.0129085	0.922791
AC013553.2	-0.792282	2.51121	-2.52289	0.0129305	0.922791
Y_RNA	-0.357301	0.629349	-2.52113	0.0129919	0.922791
ETFRF1	-0.899427	5.06664	-2.52094	0.0129985	0.922791
IGHV3-43	1.60722	5.23162	2.52069	0.0130073	0.922791
REXO1L11P	0.618218	0.418551	2.52057	0.0130116	0.922791
AFF4	-0.207632	13.0576	-2.52027	0.013022	0.922791
DRAXIN	0.763739	2.60248	2.51922	0.0130589	0.922791
TBX21	1.03183	3.43704	2.51858	0.0130814	0.922791
ZFP64	0.346416	9.20928	2.51751	0.0131194	0.922791
AL353691.2	-0.833225	3.50224	-2.517	0.0131374	0.922791
AC005005.2	-0.746768	2.16345	-2.51692	0.0131402	0.922791
RFWD3	0.541097	9.5131	2.51666	0.0131495	0.922791
LINC00362	0.262794	0.126056	2.51489	0.0132121	0.922791
RAB43P1	0.607283	6.8097	2.51433	0.0132323	0.922791
AL513325.1	-0.771819	6.79253	-2.51384	0.0132497	0.922791
SUGT1P2	-0.647445	6.90392	-2.51266	0.0132916	0.922791
AK2	-0.236712	13.422	-2.51188	0.0133196	0.922791
AC112187.1	-0.997544	5.89945	-2.51121	0.0133436	0.922791
SDAD1P4	0.223873	0.107386	2.51005	0.0133854	0.922791
SLC6A6	0.379428	9.48266	2.50931	0.0134119	0.922791
CRABP2	0.529382	9.83063	2.50876	0.0134318	0.922791
AC022274.1	0.203442	0.24449	2.50803	0.0134585	0.922791
PHRF1	0.210992	11.4071	2.50728	0.0134854	0.922791
RAB21	-0.372306	9.28446	-2.5066	0.0135103	0.922791
INSL3	1.16682	2.84183	2.50615	0.0135265	0.922791
RGS9BP	0.564663	0.663739	2.50546	0.0135516	0.922791
CUL5	-0.379709	10.3822	-2.50498	0.0135689	0.922791
AL353804.2	-0.741291	5.94621	-2.50495	0.0135702	0.922791
CEP63	-0.312375	10.8869	-2.50489	0.0135722	0.922791
IGKV1D-13	1.66536	7.0252	2.504	0.0136046	0.922791
SNORD6	-0.913652	5.74535	-2.50381	0.0136117	0.922791
AL357054.2	0.265561	0.326865	2.50368	0.0136164	0.922791
AC090505.1	0.192352	0.0922665	2.50263	0.0136551	0.922791
ENGASE	0.305569	9.44273	2.50214	0.0136729	0.922791
AC092724.1	0.390861	0.456861	2.50145	0.0136981	0.922791
SCLT1	-0.297415	10.0807	-2.50104	0.0137131	0.922791
INO80C	-0.556566	7.05099	-2.5007	0.0137258	0.922791
CC2D2A	-0.2782	11.1692	-2.49971	0.0137622	0.922791
IGKV1OR2-108	1.4156	5.89084	2.49968	0.0137634	0.922791
NRBF2P4	-0.560368	1.28348	-2.49954	0.0137685	0.922791
INTS10	-0.247315	10.6601	-2.49946	0.0137717	0.922791
PGAM1P5	-0.803542	7.59639	-2.49935	0.0137757	0.922791
TXNDC11	0.303237	10.5972	2.49912	0.0137842	0.922791
PACS1	0.221065	11.155	2.49903	0.0137875	0.922791
RAB34	0.450268	8.63789	2.49846	0.0138086	0.922791
PFN1P9	0.262462	0.293277	2.49828	0.0138151	0.922791
IGHV3-22	1.07683	2.1915	2.49805	0.0138236	0.922791
SENP6	-0.298754	13.0101	-2.49694	0.0138649	0.922791
PRSS8	0.449434	9.00215	2.49685	0.0138681	0.922791
HDGFL3	-0.373811	9.49292	-2.49653	0.0138802	0.922791
IGLV9-49	0.756116	1.12655	2.49651	0.0138808	0.922791
AC026333.2	0.354208	0.274028	2.49648	0.0138821	0.922791
AL355478.1	0.222428	0.106693	2.49634	0.0138872	0.922791
RNA5SP42	0.352458	0.412254	2.49571	0.0139107	0.922791
AL031733.1	0.619382	0.655424	2.49559	0.0139151	0.922791
AC136475.5	0.376199	0.562204	2.49557	0.0139159	0.922791
AGPAT5	-0.530494	7.93946	-2.49437	0.0139607	0.922791
ATP6V1F	0.662099	6.24815	2.49416	0.0139686	0.922791
RBBP6	-0.259252	12.4193	-2.49354	0.0139918	0.922791
ZSWIM6	-0.334884	10.4896	-2.49345	0.0139952	0.922791
MIXL1	0.656278	1.28534	2.4929	0.0140157	0.922791
PGAM1P12	-0.597675	0.823373	-2.49279	0.0140199	0.922791
PKMYT1	0.822102	4.77518	2.49111	0.0140829	0.922791
ATXN2	-0.191343	12.6399	-2.49084	0.0140932	0.922791
ASIP	-0.871823	3.46269	-2.49018	0.0141178	0.922791
RBPMSLP	-0.528007	1.42181	-2.48898	0.0141632	0.922791
SLC35C2	0.320353	9.16749	2.48816	0.0141945	0.922791
KCTD17	0.736169	6.46568	2.48792	0.0142035	0.922791
LSM14A	0.180063	10.9212	2.48781	0.0142077	0.922791
GRM5	1.04039	2.76742	2.48589	0.0142808	0.922791
LINC02522	-0.248509	0.129306	-2.48588	0.0142813	0.922791
RNA5SP277	0.299182	0.395058	2.48521	0.0143067	0.922791
RNU6-181P	-0.422483	0.794002	-2.48423	0.014344	0.922791
FAM239B	-0.542238	11.1027	-2.48364	0.0143669	0.922791
IGKV1D-32	0.86331	1.08063	2.48354	0.0143708	0.922791
BCAP31	0.37338	9.19915	2.48264	0.0144051	0.922791
FUK	0.327884	8.33453	2.48205	0.0144277	0.922791
UTY	-0.849289	2.43311	-2.48181	0.0144373	0.922791
AC007346.2	-0.871837	1.78807	-2.48154	0.0144477	0.922791
ADGRE5	0.454773	9.18958	2.48113	0.0144632	0.922791
HES6	1.2212	3.66316	2.48067	0.0144811	0.922791
NCSTN	0.188316	11.527	2.48054	0.0144863	0.922791
IGKV1OR2-6	1.13442	1.99785	2.47956	0.014524	0.922791
FCRLA	0.978586	1.79893	2.47928	0.0145349	0.922791
IGLCOR22-1	0.424124	0.424188	2.47838	0.0145698	0.922791
FAM151B	-0.721846	6.65677	-2.4782	0.014577	0.922791
AP000873.5	-0.194087	0.128635	-2.47788	0.0145891	0.922791
TAF12	-0.577288	7.31546	-2.47776	0.0145941	0.922791
TGDS	-0.527423	7.72759	-2.47728	0.0146125	0.922791
TRBV7-5	1.14078	2.27141	2.47711	0.0146193	0.922791
AL357137.1	0.289045	0.20085	2.47704	0.0146219	0.922791
MTND5P12	-0.480762	1.0683	-2.47673	0.0146341	0.922791
ITIH1	0.902781	1.59352	2.47619	0.0146551	0.922791
IGHV2-70	1.34744	4.03188	2.47602	0.0146616	0.922791
MMP14	0.406051	9.76044	2.47538	0.0146867	0.922791
CATSPER2	-0.351918	11.4151	-2.47406	0.0147383	0.922791
NOS2P3	0.38005	0.40355	2.47323	0.014771	0.922791
FOLH1	0.996797	6.44792	2.47272	0.0147911	0.922791
AC000123.2	-0.404049	0.708484	-2.47265	0.0147939	0.922791
AL627231.1	0.517088	0.542678	2.47203	0.0148183	0.922791
HTR2B	-0.517917	9.14189	-2.46995	0.0149003	0.922791
WDR60	-0.272383	11.5414	-2.46883	0.014945	0.922791
SLC38A5	1.01218	4.24744	2.46862	0.014953	0.922791
OCLM	-0.936844	7.51046	-2.46757	0.014995	0.922791
AC234772.3	-0.463978	0.619565	-2.46697	0.0150189	0.922791
PINLYP	-0.626464	5.0228	-2.46619	0.01505	0.922791
IGHJ3	1.12463	2.6383	2.46586	0.0150632	0.922791
FAM239A	-0.542227	11.0842	-2.46549	0.015078	0.922791
UBE2O	0.279775	9.37973	2.46519	0.0150898	0.922791
OR4F21	-1.33881	8.09484	-2.46497	0.0150989	0.922791
UNQ6494	0.231899	0.154059	2.46488	0.0151023	0.922791
SPANXA2-OT1	0.292075	0.286945	2.46468	0.0151104	0.922791
OR13C4	0.603845	0.667207	2.46458	0.0151145	0.922791
MTRF1L	-0.416819	8.34616	-2.46435	0.0151237	0.922791
AC034105.1	1.08425	2.40544	2.46427	0.015127	0.922791
BTF3L4	-0.25535	8.50931	-2.46365	0.015152	0.922791
SMIM19	-0.862791	7.50369	-2.46352	0.0151571	0.922791
CLPTM1L	0.256629	10.4292	2.4633	0.015166	0.922791
SLC12A7	0.28554	10.8583	2.46233	0.0152049	0.922791
AC106786.1	-0.154121	0.132358	-2.45992	0.0153024	0.922791
AC009095.1	-0.631815	3.65482	-2.45958	0.0153161	0.922791
LINC01833	0.449147	0.603507	2.45936	0.0153252	0.922791
AC019227.1	-0.758906	6.22782	-2.45923	0.0153303	0.922791
HNRNPH3	-0.284618	11.2513	-2.45923	0.0153304	0.922791
MYO6	-0.370766	14.7478	-2.45866	0.0153536	0.922791
UNC13D	0.663521	9.72602	2.45809	0.015377	0.922791
LRRC26	0.9031	2.18736	2.45742	0.0154042	0.922791
ARL13B	-0.328002	9.58592	-2.45679	0.0154299	0.922791
BBIP1	-0.364866	9.45335	-2.45568	0.0154753	0.922791
AL021407.3	0.61759	1.24761	2.45504	0.0155017	0.922791
IGLV2-5	1.15023	2.40694	2.45488	0.0155081	0.922791
NAA15	-0.302454	11.178	-2.45472	0.0155147	0.922791
FTH1P11	0.273267	12.6092	2.4546	0.0155198	0.922791
ZNF775	0.963242	3.61428	2.45423	0.0155349	0.922791
REV1	-0.177403	11.6399	-2.45414	0.0155384	0.922791
EIF4A1P7	-0.612266	7.19614	-2.45384	0.0155509	0.922791
CCT6B	-0.684674	7.42411	-2.45382	0.0155516	0.922791
SIGLEC16	0.888349	5.2698	2.45344	0.0155673	0.922791
CCDC30	-0.483794	9.42569	-2.45315	0.0155794	0.922791
AC010609.1	0.327629	0.360078	2.45289	0.0155898	0.922791
FAM30A	1.22606	5.52406	2.45185	0.015633	0.922791
FUT3	1.58234	5.43918	2.45138	0.0156523	0.922791
RN7SL474P	0.203656	0.13454	2.45024	0.0156999	0.922791
AC104806.1	-0.862868	5.24988	-2.44974	0.0157202	0.922791
AC138969.2	0.345829	14.0903	2.44974	0.0157206	0.922791
ZNF10	-0.450476	9.35691	-2.44845	0.0157739	0.922791
UBE2Q1	0.252943	9.66011	2.4482	0.0157845	0.922791
AL606517.2	-0.929315	5.18589	-2.44798	0.0157935	0.922791
SLC27A4	0.417864	8.70649	2.44657	0.0158528	0.922791
OTUB1	0.355296	8.56859	2.44619	0.0158686	0.922791
AC068733.2	-0.124812	0.0649428	-2.44616	0.0158699	0.922791
ZNF75D	-0.403906	9.7448	-2.44598	0.0158775	0.922791
CMTR1	0.161538	11.1451	2.44565	0.0158912	0.922791
AC024257.4	-0.457847	0.949184	-2.44536	0.0159034	0.922791
RN7SL602P	-0.143613	0.0958536	-2.44472	0.01593	0.922791
PCAT18	-0.865574	2.54725	-2.44245	0.016026	0.922791
TNFRSF10D	-0.83804	7.14215	-2.44191	0.0160487	0.922791
AC010378.1	-0.720405	3.865	-2.44186	0.0160509	0.922791
ASL	0.408468	8.9119	2.44158	0.0160629	0.922791
AC091390.3	-0.69356	7.41522	-2.44155	0.0160639	0.922791
AC111188.1	0.276867	0.192814	2.44033	0.0161156	0.922791
AC097478.1	-0.712066	1.66729	-2.43969	0.016143	0.922791
SKP1	-0.28991	10.6068	-2.43957	0.0161482	0.922791
RPL23AP17	-0.834252	4.70232	-2.43822	0.0162058	0.922791
AC104211.2	-0.170069	0.116553	-2.43817	0.0162078	0.922791
SLC30A9	-0.28307	10.9709	-2.4376	0.0162323	0.922791
LINC00158	-0.203245	0.174896	-2.43758	0.0162331	0.922791
AC096887.2	-0.347569	0.334377	-2.43717	0.0162506	0.922791
IGHV3-16	0.995109	2.14897	2.43694	0.0162603	0.922791
BLZF1	-0.288929	9.79243	-2.43688	0.0162627	0.922791
PRDX3P4	-0.712435	4.17695	-2.43687	0.0162635	0.922791
KIF1BP	-0.301497	10.525	-2.43639	0.016284	0.922791
DHRSX	-0.623391	9.74576	-2.43594	0.0163031	0.922791
CASP8AP2	-0.28594	11.0245	-2.43562	0.016317	0.922791
FAM13B	-0.255515	11.5741	-2.43562	0.0163171	0.922791
AP003032.1	0.389068	0.37732	2.43464	0.016359	0.922791
VPS16	0.316107	9.5107	2.4338	0.0163953	0.922791
DHRSX	-0.622844	9.74601	-2.4336	0.0164039	0.922791
MT-RNR2	0.550359	17.7813	2.43191	0.0164771	0.922791
CREB1	-0.299874	9.80448	-2.43172	0.0164851	0.922791
BAG6	0.244114	11.3628	2.43136	0.0165008	0.922791
HOXB-AS3	1.05641	4.89078	2.43016	0.0165529	0.922791
IGLV3-25	1.53429	5.68869	2.42933	0.016589	0.922791
DNAL1	-0.563695	7.52229	-2.42838	0.0166305	0.922791
PTPN13	-0.385518	12.2936	-2.42794	0.0166498	0.922791
P2RY1	0.951768	4.58622	2.42757	0.0166661	0.922791
SEMA3C	-0.38155	11.9559	-2.42745	0.0166714	0.922791
AC011767.1	1.03309	2.0828	2.42686	0.0166973	0.922791
STYXL1	0.326898	9.09291	2.42621	0.0167258	0.922791
AC044840.1	-0.617045	1.79379	-2.42608	0.0167314	0.922791
HIC2	0.639089	6.63855	2.42577	0.0167452	0.922791
LYRM4	0.482939	7.32033	2.42545	0.0167589	0.922791
RNU6-12P	-0.499356	1.06368	-2.42509	0.0167748	0.922791
IGHD6-25	1.11536	1.73868	2.42481	0.016787	0.922791
RPL36AP33	-0.946544	5.87424	-2.42457	0.0167979	0.922791
MED6	-0.461074	8.93655	-2.4228	0.016876	0.922791
MORC4	-0.363434	9.75801	-2.42254	0.0168875	0.922791
TVP23CP2	-0.470416	8.46836	-2.42234	0.0168962	0.922791
AL139811.1	-0.624907	7.71841	-2.42215	0.0169047	0.922791
LINC01771	0.149924	0.0958222	2.42199	0.0169117	0.922791
C21orf140	-0.713256	7.20968	-2.42141	0.0169377	0.922791
AC245052.1	-0.262984	0.330325	-2.42087	0.0169616	0.922791
LY9	1.12501	5.84986	2.42085	0.0169622	0.922791
PDGFA	-0.498264	8.08254	-2.41931	0.017031	0.922791
MAP4	-0.169907	13.2079	-2.41914	0.0170384	0.922791
ZZZ3	-0.290783	11.6249	-2.41908	0.0170411	0.922791
ZNF587B	-0.511337	13.8038	-2.41858	0.0170635	0.922791
AC015864.1	0.227287	0.136516	2.41838	0.0170727	0.922791
RNU7-41P	-0.397081	0.605568	-2.41834	0.0170742	0.922791
CCDC58P5	-0.876852	2.60594	-2.41764	0.0171057	0.922791
ANAPC1	0.128533	13.1599	2.4166	0.0171523	0.922791
C6orf163	-0.475559	8.22829	-2.4164	0.0171612	0.922791
RPS3AP38	-0.656863	6.53881	-2.41624	0.0171683	0.922791
UBE3A	-0.246382	12.9385	-2.41624	0.0171685	0.922791
MYO15B	0.300532	12.3993	2.41615	0.0171723	0.922791
MGAT4A	-0.300952	10.596	-2.41555	0.0171994	0.922791
RLIM	-0.256806	11.1432	-2.41554	0.0172002	0.922791
GRIA1	1.19763	6.64667	2.41447	0.017248	0.922791
AC021224.1	-0.709318	3.89322	-2.41405	0.0172672	0.922791
OR7E83P	0.604624	1.05284	2.4137	0.0172829	0.922791
RNH1	0.367335	9.51814	2.41279	0.0173241	0.922791
ARL5A	-0.379064	6.84439	-2.41268	0.0173291	0.922791
AC026801.1	-0.585737	1.11423	-2.41261	0.0173321	0.922791
RASAL3	0.769017	7.52677	2.41248	0.0173383	0.922791
AC007619.1	-0.54449	1.75426	-2.41211	0.017355	0.922791
TPM1	-0.312356	14.1417	-2.41074	0.0174174	0.922791
AC006557.5	0.671434	1.48398	2.41069	0.0174194	0.922791
RN7SL525P	0.393894	0.645817	2.41038	0.0174337	0.922791
FUBP1	-0.174605	12.2646	-2.41037	0.0174339	0.922791
STXBP2	-0.360956	11.576	-2.41012	0.0174456	0.922791
SIRPB2	0.83006	5.79855	2.41002	0.0174499	0.922791
CCNH	-0.244132	10.1246	-2.40987	0.0174569	0.922791
SOHLH2	-0.510302	0.631935	-2.40933	0.0174816	0.922791
EIF4G1	0.145517	14.0076	2.40889	0.0175016	0.922791
AL160290.2	-0.30014	0.319506	-2.40849	0.0175199	0.922791
RNU6-57P	-0.198284	0.192547	-2.40789	0.0175471	0.922791
PPP2R3C	-0.684075	8.95608	-2.40685	0.0175951	0.922791
IGHD	1.4682	5.37572	2.40582	0.0176423	0.922791
SMC5	-0.22836	12.1173	-2.40574	0.0176463	0.922791
LDHAP3	0.73546	6.51359	2.40488	0.0176856	0.922791
ANKRD65	0.802715	3.3727	2.40483	0.017688	0.922791
FAM185BP	-0.348375	9.64172	-2.40452	0.0177022	0.922791
OR2AM1P	-0.298636	0.155388	-2.40433	0.0177111	0.922791
PNISR	-0.357922	13.8273	-2.40429	0.0177128	0.922791
ST13P21	0.508076	0.43608	2.40355	0.0177474	0.922791
MAP6D1	0.342474	0.457588	2.40247	0.0177974	0.922791
ZNHIT1	0.366085	7.80377	2.40222	0.0178089	0.922791
FAM200A	-0.680436	7.21692	-2.40221	0.0178091	0.922791
RPS2P52	0.0931802	0.0495452	2.4021	0.0178142	0.922791
RNF212B	-0.701674	7.6901	-2.40193	0.0178223	0.922791
IGF2R	0.163362	12.5328	2.4019	0.0178235	0.922791
ARHGAP45	0.609865	8.89822	2.40187	0.0178252	0.922791
DLEU1	-0.606974	6.544	-2.40152	0.0178415	0.922791
MIPOL1	-0.427227	9.38222	-2.40121	0.0178556	0.922791
RN7SKP88	-0.365397	0.452749	-2.40106	0.0178626	0.922791
7SK	-0.365397	0.452749	-2.40106	0.0178626	0.922791
AL356057.1	-0.624503	2.0278	-2.40054	0.0178868	0.922791
BCL6	-0.387544	11.0151	-2.40041	0.017893	0.922791
HSPE1P3	-0.69186	6.49012	-2.40036	0.0178956	0.922791
TRAF7	0.342423	10.2299	2.40015	0.0179054	0.922791
AP001178.3	-0.593538	1.82167	-2.39973	0.0179248	0.922791
LAMA5	0.397009	11.9643	2.39884	0.0179665	0.922791
RPS27AP3	0.855914	3.42524	2.39865	0.0179754	0.922791
CBX3P2	0.409449	0.705551	2.39842	0.0179862	0.922791
LINC01138	-0.576439	7.22425	-2.3983	0.0179918	0.922791
AC002347.2	-0.309634	0.307254	-2.39811	0.0180008	0.922791
RPL12P11	-0.747461	4.98674	-2.39804	0.0180038	0.922791
HSF1	0.283982	10.0453	2.39801	0.0180053	0.922791
AC068446.3	-0.836837	2.23157	-2.39755	0.0180266	0.922791
RN7SL343P	0.176478	0.157757	2.39752	0.0180282	0.922791
Y_RNA	-0.271754	0.188744	-2.39752	0.0180282	0.922791
JAG2	0.4924	9.54502	2.39749	0.0180294	0.922791
AC080013.4	-0.542901	1.26791	-2.39733	0.018037	0.922791
SNORA62	-0.524675	0.841727	-2.39631	0.0180852	0.922791
GALK1	0.572695	6.75276	2.39549	0.0181237	0.922791
COL1A1	0.712106	15.6658	2.39538	0.0181289	0.922791
LINC01783	0.90172	1.65275	2.39531	0.0181322	0.922791
AC244196.4	0.596352	0.769086	2.39335	0.0182249	0.922791
GCN1	0.203699	12.2949	2.39292	0.0182454	0.922791
SNORD115-37	-0.974371	1.27237	-2.39291	0.0182457	0.922791
RNU6-179P	-0.103621	0.0539166	-2.39264	0.0182585	0.922791
SRR	-0.732371	7.13207	-2.39217	0.0182809	0.922791
GNRH1	-0.856313	6.1953	-2.39211	0.0182835	0.922791
STAG3	-0.295805	10.6956	-2.39197	0.0182904	0.922791
TP53I3	0.670373	8.35764	2.39176	0.0183005	0.922791
CEP57L1	-0.486956	8.67559	-2.39161	0.0183075	0.922791
MFSD3	0.590832	6.77331	2.39108	0.0183325	0.922791
AC113607.1	0.136327	0.0696898	2.39093	0.01834	0.922791
HSPA4	-0.257237	11.473	-2.39005	0.0183818	0.922791
CBY3	-0.859576	3.28994	-2.38995	0.0183868	0.922791
AL353743.1	-0.513938	9.33678	-2.38967	0.0184001	0.922791
AC110998.1	-0.462451	9.16213	-2.38939	0.0184132	0.922791
PPATP1	-0.840341	5.83048	-2.38908	0.0184281	0.922791
FUT7	1.15628	3.39661	2.38894	0.0184351	0.922791
LGI2	0.951859	4.85107	2.38857	0.0184528	0.922791
AL109809.2	0.215797	0.234306	2.3884	0.0184607	0.922791
NOTCH2NL	-0.440213	11.1916	-2.3883	0.0184657	0.922791
SLC35C1	0.644194	7.08332	2.38803	0.0184783	0.922791
ZNF764	0.577557	6.88847	2.38803	0.0184787	0.922791
IGHJ5	1.17541	6.55568	2.38745	0.0185063	0.922791
TTC39B	0.376542	8.98823	2.38739	0.018509	0.922791
S100P	1.11409	4.02971	2.38685	0.0185352	0.922791
TMED7-TICAM2	-0.173597	0.166999	-2.38592	0.0185798	0.922791
SNORD3C	0.390621	16.8147	2.38502	0.0186235	0.922791
IL17RC	0.422004	9.14425	2.38484	0.0186321	0.922791
ZNF182	-0.438079	10.1693	-2.38449	0.0186489	0.922791
AP001889.1	0.696824	1.97061	2.384	0.0186727	0.922791
POLI	-0.40904	10.5041	-2.38377	0.0186837	0.922791
SFR1	-0.733312	5.50135	-2.38366	0.0186892	0.922791
SMARCD2	0.33647	10.1797	2.38327	0.0187079	0.922791
NOMO3	0.212066	14.2157	2.38262	0.0187395	0.922791
ZNF644	-0.23997	13.2059	-2.38258	0.0187416	0.922791
LINGO1	0.885646	6.6087	2.38182	0.0187784	0.922791
FBXW5	0.409173	9.52556	2.3818	0.0187795	0.922791
HSPE1P5	-0.895797	4.65091	-2.38179	0.0187802	0.922791
AL049597.1	-0.41817	6.94022	-2.38173	0.0187827	0.922791
AC022493.2	-0.841421	3.96382	-2.38076	0.0188299	0.922791
TRAV13-1	0.955015	1.94063	2.38074	0.0188311	0.922791
L1CAM	1.14419	5.27404	2.38071	0.0188327	0.922791
MEP1B	-1.01633	6.12467	-2.38016	0.0188595	0.922791
KIAA1456	-0.613911	7.45625	-2.38009	0.0188626	0.922791
EYS	-0.428904	10.7796	-2.38009	0.0188627	0.922791
AC024475.2	0.257369	0.251811	2.37963	0.0188854	0.922791
AL022328.3	0.512636	1.86302	2.37954	0.0188897	0.922791
AL355472.3	-0.419574	0.705515	-2.3793	0.0189017	0.922791
ZNF548	-0.504495	11.1366	-2.37894	0.0189188	0.922791
IGHV3-73	1.50808	5.85491	2.37882	0.0189247	0.922791
NTNG1	-1.42048	4.38608	-2.37871	0.0189302	0.922791
DNAJC18	-0.526823	7.90533	-2.37851	0.0189401	0.922791
MCM5	0.460991	8.44697	2.37841	0.018945	0.922791
SPART	-0.234835	11.0788	-2.37814	0.0189585	0.922791
DYNC2H1	-0.289165	12.9427	-2.37803	0.0189639	0.922791
FAM95C	-0.838659	2.87582	-2.37677	0.0190256	0.922791
LHFPL3-AS2	0.308589	0.430179	2.37664	0.0190319	0.922791
TMC8	0.83387	8.84409	2.37625	0.0190513	0.922791
AF001548.3	-0.711145	3.34851	-2.37598	0.0190643	0.922791
AL354719.1	-0.211812	0.14718	-2.37566	0.0190801	0.922791
SOS2	-0.226458	12.0996	-2.37519	0.0191037	0.922791
DENND1C	0.626641	7.76787	2.3751	0.0191081	0.922791
BDKRB2	-0.66366	4.65219	-2.37459	0.0191334	0.922791
TUBB4BP7	0.260609	0.148227	2.37395	0.0191647	0.922791
FAM25G	-1.28306	2.64788	-2.37367	0.0191789	0.922791
AC026412.3	-0.546027	2.33121	-2.37353	0.0191858	0.922791
TRIM13	-0.26267	9.94088	-2.3734	0.0191919	0.922791
ZNF322P1	-0.235535	11.5259	-2.37316	0.019204	0.922791
TAP1	0.416667	10.3763	2.37271	0.0192264	0.922791
AC008991.1	-0.111079	0.0577974	-2.37244	0.0192399	0.922791
AC004835.1	0.49267	1.03327	2.37221	0.0192515	0.922791
Z75746.1	-0.748084	4.14467	-2.37188	0.0192678	0.922791
SMAD5-AS1	-0.258815	0.361763	-2.37178	0.0192728	0.922791
XAB2	0.287878	9.39173	2.37073	0.0193248	0.922791
ADH5P3	0.665745	1.48804	2.37045	0.0193388	0.922791
UBTFL1	0.48594	0.233093	2.36998	0.0193625	0.922791
IL17RA	0.30474	10.675	2.36997	0.0193628	0.922791
GPATCH2L	-0.21835	10.2911	-2.36992	0.0193652	0.922791
IGHV1-69	1.49337	7.261	2.36987	0.0193681	0.922791
SLC16A4	-0.3484	10.4867	-2.36966	0.0193784	0.922791
SUCLG2	-0.253109	9.66069	-2.36929	0.0193971	0.922791
LINC00544	0.626685	0.726972	2.3686	0.0194317	0.922791
SNORA74A	0.527715	10.2023	2.36759	0.0194825	0.922791
CD4	0.65195	8.1939	2.36712	0.0195059	0.922791
FANK1	-0.668418	8.82847	-2.36707	0.0195084	0.922791
SOGA1	0.234851	10.9168	2.36704	0.0195099	0.922791
SNORD115-33	-1.6449	4.71658	-2.36672	0.0195258	0.922791
GPM6B	-0.343957	9.37914	-2.36639	0.0195428	0.922791
YKT6	0.295653	9.58524	2.36638	0.019543	0.922791
CLCP1	0.639484	1.09483	2.36558	0.0195836	0.922791
ATCAY	0.680057	1.63886	2.36536	0.0195948	0.922791
RNU6-127P	0.248498	0.251122	2.36532	0.0195967	0.922791
DDX10	-0.243123	10.3664	-2.3644	0.0196431	0.922791
ZNF322	-0.231343	11.8285	-2.36429	0.0196487	0.922791
KCNA2	1.01154	4.17042	2.36363	0.0196821	0.922791
LINC01871	0.0768975	0.0390343	2.36354	0.0196869	0.922791
SLC35F6	0.295285	8.02595	2.36319	0.0197044	0.922791
PXK	-0.263998	9.71234	-2.36296	0.0197162	0.922791
C7orf61	0.848684	2.01385	2.36263	0.0197328	0.922791
GAPDHP33	0.740041	2.23844	2.36168	0.0197814	0.922791
AC116562.2	0.132196	0.075585	2.36084	0.019824	0.922791
LINC01768	-0.355617	0.336483	-2.36058	0.0198373	0.922791
AL590762.1	-0.619766	8.17675	-2.36057	0.0198378	0.922791
IGKV2OR2-1	0.616524	0.444484	2.35982	0.0198761	0.922791
AC099482.1	0.194317	0.144622	2.35979	0.0198778	0.922791
AC239809.2	-0.197382	0.153111	-2.3597	0.0198824	0.922791
SERPINH1P1	0.78541	3.17602	2.35965	0.0198849	0.922791
IGHD6-6	1.30604	2.31377	2.35963	0.0198863	0.922791
RNA5SP386	-0.190494	0.174426	-2.3589	0.0199235	0.922791
IGKV2OR2-7	0.862949	0.972465	2.35879	0.0199288	0.922791
AC006499.6	0.0817984	0.0453236	2.35873	0.0199319	0.922791
CU633980.1	-0.664924	7.24684	-2.35859	0.0199393	0.922791
MTND3P25	-0.418219	1.02796	-2.35842	0.0199481	0.922791
AC009812.2	-0.541264	0.706601	-2.35777	0.0199813	0.922791
POLD1	0.495709	7.50642	2.35754	0.0199935	0.922791
MIR5587	0.244557	0.300751	2.35692	0.0200254	0.922791
IGHV3-75	0.597003	0.753881	2.35586	0.02008	0.922791
RNA5-8SN5	0.493249	14.5879	2.35572	0.020087	0.922791
VWA8P1	0.555548	0.721758	2.35571	0.0200876	0.922791
CIB4	0.604948	1.05479	2.35563	0.0200916	0.922791
KBTBD3	-0.697337	6.69514	-2.35553	0.0200966	0.922791
CTR9	-0.214652	10.9921	-2.35489	0.0201298	0.922791
Z84478.1	-0.760942	4.42138	-2.35468	0.0201407	0.922791
CCDC186	-0.32487	11.4381	-2.35399	0.0201766	0.922791
SNORA16B	-0.894631	6.42194	-2.35395	0.0201784	0.922791
SWAP70	-0.23171	11.0453	-2.35379	0.0201869	0.922791
IGHG3	1.25752	11.5817	2.35348	0.020203	0.922791
ZNF792	0.486443	8.17974	2.35335	0.0202098	0.922791
AC115085.1	-0.771158	7.32729	-2.35307	0.0202246	0.922791
AC126471.1	0.103231	0.0495174	2.35294	0.0202311	0.922791
CD8B2	0.803891	1.91268	2.35258	0.0202499	0.922791
HK2	0.328203	10.8813	2.35256	0.0202506	0.922791
RNA5-8SN4	0.492178	14.5921	2.35194	0.0202833	0.922791
AL627308.2	-0.837502	5.3805	-2.35176	0.0202926	0.922791
TRBV11-1	0.646144	0.820083	2.35154	0.0203038	0.922791
RNU4-56P	0.0530377	0.0254408	2.3511	0.0203271	0.922791
METTL2B	-0.34739	9.39033	-2.3505	0.0203585	0.922791
SEPT6	0.488289	9.23007	2.3503	0.0203685	0.922791
ZNF684	0.536246	7.15752	2.35016	0.020376	0.922791
MRPL32	-0.593284	7.33806	-2.34982	0.0203937	0.922791
ATP5BP1	-0.50105	0.875792	-2.34849	0.0204637	0.922791
AC104002.1	0.113257	0.0543266	2.34833	0.0204721	0.922791
RN7SL125P	0.293393	0.36693	2.34816	0.0204808	0.922791
RNA5-8SN1	0.492	14.5864	2.34798	0.0204904	0.922791
BTN2A1	0.276246	11.052	2.34794	0.0204922	0.922791
DDX54	0.378063	9.33166	2.34782	0.0204989	0.922791
SLC29A4P2	0.0913697	0.0486768	2.34762	0.0205093	0.922791
RN7SKP269	-0.494915	1.5912	-2.34721	0.0205307	0.922791
IGHD1-26	0.640211	0.768208	2.347	0.020542	0.922791
Z97353.1	0.433757	6.38105	2.34688	0.0205479	0.922791
LINC02046	-0.221286	0.115141	-2.34607	0.0205909	0.922791
AC002984.1	0.415592	0.792346	2.34581	0.0206044	0.922791
AC104002.2	0.311659	0.151644	2.34578	0.0206063	0.922791
FKBP8	0.391139	10.0371	2.34566	0.0206126	0.922791
AF228730.1	-0.672979	2.27243	-2.3453	0.0206318	0.922791
SLC5A5	0.90151	2.40697	2.34529	0.020632	0.922791
GNA13	0.296086	10.1802	2.34504	0.0206454	0.922791
IGHV1OR16-4	0.744795	1.10237	2.34435	0.0206819	0.922791
SIAE	-0.284313	10.3674	-2.34273	0.0207676	0.922791
AC020910.3	-0.818639	7.05052	-2.34238	0.0207863	0.922791
NOMO2	0.21397	14.8125	2.34235	0.0207879	0.922791
FAM129C	0.882863	6.07154	2.34206	0.0208034	0.922791
ABI3	0.58782	6.27022	2.34203	0.0208052	0.922791
PDHX	-0.385034	10.6788	-2.34179	0.0208177	0.922791
AC093106.2	-0.344308	0.36152	-2.3417	0.0208228	0.922791
AMY2B	-0.370979	13.7227	-2.3416	0.0208281	0.922791
DOK2	0.936954	6.22041	2.34158	0.0208289	0.922791
AC008770.3	-0.388667	0.877733	-2.34124	0.0208474	0.922791
UBE2D1	-0.825713	6.9608	-2.34108	0.0208556	0.922791
ATP5B	0.246861	11.7876	2.34099	0.0208608	0.922791
AC100801.1	-0.527224	0.733586	-2.34073	0.0208746	0.922791
NCAM2	-0.848216	8.19538	-2.34034	0.0208956	0.922791
WDR31	-0.640848	7.55448	-2.34022	0.0209015	0.922791
GPS1	0.295108	9.65899	2.34017	0.0209046	0.922791
AC138915.4	0.215878	0.115724	2.34007	0.0209097	0.922791
OR8B8	0.648233	0.656818	2.33985	0.0209215	0.922791
AC004448.1	0.41756	10.5466	2.33984	0.0209219	0.922791
MAD2L1BP	0.702217	5.24797	2.33978	0.0209254	0.922791
RNA5-8SN5	0.489716	14.5914	2.33962	0.0209337	0.922791
AC245369.1	1.25433	3.49288	2.3395	0.0209402	0.922791
ZNF512	-0.449128	8.46437	-2.33919	0.0209568	0.922791
ANGPTL3	-0.547789	9.08885	-2.33909	0.020962	0.922791
CYP3A43	-0.974173	4.26261	-2.33834	0.0210026	0.922791
YWHAE	-0.232706	12.0232	-2.3383	0.0210046	0.922791
YTHDF2P1	-0.451208	7.21432	-2.33828	0.0210059	0.922791
PLCB2	0.50433	10.1438	2.33826	0.0210066	0.922791
LINC00858	0.280574	0.309724	2.33809	0.0210161	0.922791
AF127936.1	-0.376295	0.593036	-2.33757	0.0210438	0.922791
EDDM3DP	0.461477	0.522473	2.33696	0.0210769	0.922791
AC138932.4	0.874791	1.8157	2.33692	0.0210789	0.922791
BPHL	-0.449433	7.27526	-2.33593	0.0211322	0.922791
CFAP43	-0.786793	9.04258	-2.33568	0.0211456	0.922791
RPL12P47	-0.594597	3.21439	-2.33535	0.0211637	0.922791
CEPT1	-0.249634	10.2502	-2.33533	0.0211645	0.922791
FNIP1	-0.2099	11.6615	-2.33515	0.0211743	0.922791
DPEP1	0.831027	2.21026	2.33475	0.0211962	0.922791
PPEF1-AS1	0.126382	0.0999243	2.33472	0.0211976	0.922791
AC023283.1	-0.539265	4.91137	-2.33451	0.0212093	0.922791
CMIP	0.253703	10.4411	2.33437	0.0212166	0.922791
IL12RB1	0.919369	6.86488	2.33434	0.0212186	0.922791
ENO1-IT1	-0.61348	2.17521	-2.33385	0.0212451	0.922791
AL591212.2	-0.759767	3.77723	-2.33379	0.0212482	0.922791
UGT2B29P	0.442913	0.35084	2.33359	0.021259	0.922791
AL160191.1	-0.0541423	0.0281716	-2.33335	0.021272	0.922791
AC107031.1	-0.530503	1.32301	-2.33284	0.0212999	0.922791
GAA	0.307384	10.7921	2.33269	0.0213082	0.922791
SUZ12	-0.259007	11.0573	-2.33227	0.0213309	0.922791
AL121578.1	-0.782445	1.40926	-2.33207	0.0213419	0.922791
PPP1CA	0.348015	10.1064	2.33094	0.0214036	0.922791
UBE2N	-0.292702	9.16524	-2.33082	0.0214101	0.922791
AC003682.1	0.505228	1.32733	2.33066	0.0214184	0.922791
CDH26	0.829108	6.09282	2.32937	0.0214891	0.922791
TMCO1	-0.277146	12.0635	-2.3291	0.0215042	0.922791
TBL2	0.34237	8.49703	2.32908	0.0215049	0.922791
GALNT2	0.245513	9.80398	2.32882	0.0215193	0.922791
GDF5	0.517051	0.707292	2.3275	0.021592	0.922791
ABHD17AP3	0.764347	5.46023	2.32749	0.0215926	0.922791
HELZ2	0.470125	9.86024	2.32697	0.0216213	0.922791
HULC	-0.308609	0.383927	-2.32692	0.021624	0.922791
Z98752.2	-0.867193	4.61305	-2.32675	0.0216331	0.922791
RNU6-187P	0.083944	0.0402658	2.32597	0.0216764	0.922791
IGLV5-37	0.753405	0.95014	2.32568	0.0216924	0.922791
AC010329.2	-0.37656	0.441842	-2.32563	0.0216953	0.922791
RN7SKP62	-0.615949	3.40215	-2.32547	0.0217042	0.922791
IGKV3-15	1.41407	8.71915	2.32515	0.0217215	0.922791
AC090409.2	0.322928	0.428906	2.32487	0.0217369	0.922791
ZDHHC12	0.665432	5.51133	2.3244	0.0217634	0.922791
AC136759.1	0.69302	0.883755	2.32436	0.0217655	0.922791
SRM	0.510115	7.46268	2.32425	0.0217714	0.922791
HSPA7	0.525276	10.4137	2.32415	0.0217772	0.922791
NIP7P3	-0.62058	2.92817	-2.32387	0.0217927	0.922791
UNC45A	0.281859	9.08126	2.32376	0.0217986	0.922791
NPM1P51	-0.653334	1.74784	-2.32319	0.0218301	0.922791
EIF3EP2	0.261805	0.17325	2.32316	0.021832	0.922791
MAFF	-0.430643	6.19743	-2.32311	0.0218347	0.922791
TMEM104	0.488074	8.01967	2.32263	0.0218615	0.922791
AC005410.1	0.478698	0.883625	2.32247	0.0218702	0.922791
AC090953.1	-0.790611	3.79851	-2.32222	0.0218842	0.922791
FOXK1	0.320236	8.91748	2.32147	0.0219262	0.922791
PYHIN1	1.08816	6.74891	2.32129	0.0219361	0.922791
AC106028.1	-0.702274	1.77574	-2.32113	0.0219452	0.922791
ATG101	0.792022	5.09924	2.32106	0.0219491	0.922791
IGKC	0.919497	13.0513	2.32105	0.0219496	0.922791
AC008972.1	-0.178152	0.141228	-2.32071	0.0219687	0.922791
PSMF1	0.28052	9.39593	2.32053	0.0219789	0.922791
NCOA5	0.214404	9.73382	2.31999	0.0220091	0.922791
KCNJ18	0.920134	1.73871	2.31989	0.0220147	0.922791
RNU6-770P	-0.12948	0.0785569	-2.31941	0.0220414	0.922791
SNORD116-9	-0.859274	12.7937	-2.31892	0.0220689	0.922791
COPG1	0.20743	11.9257	2.31884	0.0220731	0.922791
FRG1JP	-0.505558	8.57966	-2.31816	0.0221114	0.922791
AL035661.1	-0.575402	1.99471	-2.31786	0.0221282	0.922791
OCIAD1	-0.252673	10.3923	-2.31783	0.0221298	0.922791
AC012313.1	-0.409433	6.47243	-2.31769	0.0221378	0.922791
USP33	-0.24258	11.6773	-2.31768	0.0221382	0.922791
ARFIP2	0.320594	9.41225	2.31742	0.0221529	0.922791
RN7SL126P	0.290525	0.414998	2.31726	0.0221619	0.922791
ENG	0.319803	10.613	2.31696	0.0221788	0.922791
GTF3C2	0.29295	10.0683	2.31671	0.0221929	0.922791
AC104164.2	-1.06751	5.57836	-2.31663	0.0221977	0.922791
ARHGAP21	-0.211911	12.4746	-2.31604	0.0222312	0.922791
RAB11FIP2	-0.3723	9.74122	-2.31493	0.0222937	0.922791
NMT1	0.2402	9.87241	2.31435	0.0223266	0.922791
INTS1	0.269908	11.5421	2.31341	0.0223799	0.922791
AL354950.1	-0.230761	0.268266	-2.31304	0.022401	0.922791
HSPE1P21	-0.288366	0.194305	-2.3129	0.0224087	0.922791
EEF1A1P36	0.30642	0.339595	2.31266	0.0224225	0.922791
AL355482.2	-0.293833	0.377917	-2.31247	0.0224335	0.922791
FTH1P16	0.342323	10.2107	2.31199	0.0224604	0.922791
HIST2H3A	0.627401	9.31455	2.31177	0.0224729	0.922791
IL11RA	0.431586	9.10463	2.3117	0.0224772	0.922791
AC073878.1	0.224197	0.193053	2.31152	0.0224872	0.922791
DERL3	0.697214	5.65488	2.31152	0.0224873	0.922791
MBD2	-0.313429	11.087	-2.31139	0.0224951	0.922791
RN7SL246P	-0.723227	2.76357	-2.31109	0.022512	0.922791
AF186996.4	-0.525773	0.873227	-2.31086	0.0225249	0.922791
FANCL	-0.507354	11.1339	-2.31037	0.0225534	0.922791
UBE2U	0.332574	0.294134	2.31007	0.0225705	0.922791
RNA5SP385	-0.471167	0.904274	-2.30974	0.022589	0.922791
CLEC4G	0.871973	1.9743	2.30971	0.0225909	0.922791
KIF3A	-0.279277	10.35	-2.30947	0.0226044	0.922791
AC084035.1	-0.279499	0.368405	-2.30921	0.0226197	0.922791
AL136313.1	-0.421696	0.655974	-2.30898	0.022633	0.922791
RSL1D1	-0.212092	11.5666	-2.30865	0.0226516	0.922791
AL359502.1	-0.0666834	0.0346971	-2.3081	0.0226833	0.922791
SLC25A42	0.514665	5.68704	2.30787	0.0226963	0.922791
MYO9A	-0.177632	12.4125	-2.30784	0.0226984	0.922791
WFDC8	0.73139	1.10888	2.30781	0.0227002	0.922791
Z98043.1	0.167193	0.144412	2.30756	0.0227146	0.922791
ANKDD1B	-0.794404	5.27848	-2.30691	0.0227518	0.922791
MFRP	0.928202	1.71004	2.30659	0.0227702	0.922791
AC068338.2	-0.225523	0.303704	-2.30595	0.0228073	0.922791
LINC02140	0.270535	0.303174	2.3059	0.0228101	0.922791
RN7SL607P	-0.117661	0.061222	-2.30566	0.0228239	0.922791
AC005008.2	-0.660975	0.781332	-2.3051	0.0228561	0.922791
SLC5A9	-0.597159	8.93613	-2.30467	0.0228815	0.922791
IGHV3-72	1.48779	5.87666	2.30464	0.0228831	0.922791
FCRL2	1.28266	4.99724	2.30463	0.0228835	0.922791
KRTAP4-6	0.378819	0.226428	2.3036	0.0229431	0.922791
AC073941.2	-0.152907	0.0795611	-2.30346	0.0229516	0.922791
SFT2D2	0.294743	9.31055	2.30335	0.022958	0.922791
C4orf45	-0.888056	2.29989	-2.30321	0.0229661	0.922791
LAP3	0.254992	10.267	2.30232	0.0230176	0.922791
AL035422.2	-0.793894	2.12069	-2.30208	0.0230315	0.922791
NEMF	-0.209023	11.9716	-2.30153	0.0230636	0.922791
AC109464.1	0.127009	0.116457	2.30139	0.0230718	0.922791
AC110760.1	-0.474326	0.877688	-2.30124	0.0230806	0.922791
CABYRP1	0.341823	0.281273	2.30107	0.0230907	0.922791
STIP1P3	0.532643	6.07582	2.30093	0.023099	0.922791
ATP4B	0.899714	2.59173	2.30025	0.0231383	0.922791
AP001922.4	-0.769069	1.77041	-2.30011	0.0231464	0.922791
AC084149.1	0.0979706	0.046994	2.29963	0.023175	0.922791
RNF149	-0.275476	10.1396	-2.29942	0.0231871	0.922791
OR4F8P	-1.35693	6.58457	-2.29915	0.0232031	0.922791
IGLV7-46	1.23193	3.70063	2.29854	0.023239	0.922791
RPS15AP29	-0.673028	6.00586	-2.29832	0.0232519	0.922791
CD99L2	-0.4097	8.91962	-2.29813	0.0232626	0.922791
VWF	0.333251	13.1137	2.29808	0.0232655	0.922791
DHRS4-AS1	-0.606681	6.31271	-2.29702	0.0233279	0.922791
Metazoa_SRP	-0.101702	0.0529179	-2.29698	0.0233304	0.922791
MTND4LP18	-0.120697	0.0628016	-2.29644	0.0233626	0.922791
HEATR4	-0.536748	8.32883	-2.29621	0.0233762	0.922791
OMG	-0.551212	9.85111	-2.29545	0.0234206	0.922791
AL121594.1	-0.711594	7.07335	-2.29515	0.0234383	0.922791
EIF2S3	-0.214412	12.676	-2.29486	0.0234555	0.922791
MIR6730	0.122745	0.0759782	2.29452	0.0234758	0.922791
GGA3	0.274145	10.2416	2.29418	0.0234959	0.922791
RNU6-1016P	-0.680686	2.51945	-2.2939	0.0235125	0.922791
FAM86B3P	-0.531567	7.98958	-2.2939	0.0235126	0.922791
RN7SL818P	-0.476115	0.462326	-2.29299	0.0235664	0.922791
NR2F1	0.986195	7.19644	2.29287	0.023574	0.922791
AL158201.1	0.471472	7.25648	2.29269	0.0235846	0.922791
RPL11P3	-0.385123	9.55471	-2.29267	0.0235858	0.922791
ZNF302	-0.35081	11.0795	-2.29239	0.0236021	0.922791
PEBP1	-0.318153	11.3494	-2.29227	0.0236095	0.922791
GOPC	0.326509	8.66587	2.29212	0.0236185	0.922791
AC104109.4	-0.51539	1.92316	-2.29211	0.0236192	0.922791
CAPS2	-0.530128	8.31614	-2.2921	0.0236197	0.922791
RPLP2	0.272614	11.3712	2.29167	0.0236454	0.922791
PRDM1	0.480393	8.82688	2.29145	0.0236586	0.922791
AC005842.1	-0.44488	1.00069	-2.29121	0.0236725	0.922791
ZSCAN10	0.568822	0.839103	2.29112	0.0236783	0.922791
GAPDHP31	0.337008	0.320634	2.29093	0.0236894	0.922791
ADGRG5	0.950511	4.66062	2.2908	0.0236971	0.922791
HGNC:18790	-0.877032	5.72333	-2.29041	0.0237205	0.922791
ITGAE	0.467547	7.13314	2.28957	0.0237707	0.922791
ARSB	0.479553	8.4734	2.28921	0.0237923	0.922791
UCHL5	-0.35817	9.95344	-2.28896	0.0238074	0.922791
SEC23B	0.261826	12.1132	2.28853	0.0238332	0.922791
CARM1P1	0.242303	0.135678	2.28796	0.0238673	0.922791
OR1I1	0.482493	1.1358	2.2878	0.023877	0.922791
HIST2H3C	0.62215	9.31717	2.28774	0.0238809	0.922791
GGPS1	-0.346614	8.91655	-2.28745	0.0238978	0.922791
AC104129.1	0.679194	5.0639	2.28688	0.0239324	0.922791
PRICKLE2-AS3	-0.670642	3.52427	-2.28673	0.0239414	0.922791
AC006366.1	0.301852	0.284815	2.28669	0.0239439	0.922791
AC073878.2	0.193628	0.13473	2.28654	0.0239528	0.922791
DENND4B	0.300761	10.4173	2.28605	0.0239821	0.922791
BX119904.2	-0.25683	0.19451	-2.2856	0.0240094	0.922791
C2CD3	-0.21837	12.2112	-2.28559	0.0240103	0.922791
TSSK4	-0.392594	10.1593	-2.28557	0.0240114	0.922791
AL513477.1	-0.647323	4.51706	-2.28529	0.0240286	0.922791
RNU6-884P	-0.32586	0.424514	-2.28526	0.0240304	0.922791
BTF3L4P2	-0.528851	8.98275	-2.28492	0.0240506	0.922791
HGS	0.232132	9.85025	2.28489	0.0240526	0.922791
ADNP2	-0.19499	9.82954	-2.28453	0.0240743	0.922791
GFM2	-0.212132	9.81336	-2.28413	0.0240983	0.922791
TEX38	-0.80458	4.95693	-2.28339	0.0241432	0.922791
IQCH	-0.527805	9.04823	-2.28321	0.0241542	0.922791
AL512430.3	0.49658	1.22127	2.28321	0.0241544	0.922791
SNORD114-2	-1.09842	3.83447	-2.28318	0.024156	0.922791
SNORD116-3	-0.84712	12.7842	-2.28311	0.0241604	0.922791
PRSS48	-0.427113	9.10401	-2.28303	0.0241654	0.922791
RNU6-836P	-0.106075	0.0647797	-2.28299	0.024168	0.922791
FAM76B	-0.38073	9.53053	-2.28281	0.0241785	0.922791
RUBCN	0.21635	10.7204	2.28237	0.0242052	0.922791
PPP2R2A	-0.243509	10.6651	-2.28233	0.0242079	0.922791
AC092119.3	-0.0903084	0.0565761	-2.2823	0.0242099	0.922791
Y_RNA	-0.209234	0.194294	-2.28201	0.0242276	0.922791
PPP1R36	-0.89336	4.51342	-2.28188	0.0242354	0.922791
AC011468.4	-0.816176	4.67736	-2.28119	0.0242774	0.922791
AKR1A1	0.276926	10.0935	2.28103	0.0242869	0.922791
AC005186.1	0.254866	0.219528	2.28029	0.0243325	0.922791
AL355922.1	0.6278	0.736403	2.28019	0.0243383	0.922791
SLC2A10	0.527463	10.7623	2.28006	0.0243461	0.922791
AC105020.1	-0.579443	5.23035	-2.27949	0.0243812	0.922791
ILK	-0.581498	7.92456	-2.27896	0.0244135	0.922791
AC005702.1	-0.509256	1.36353	-2.27856	0.0244382	0.922791
TOB1	0.36296	11.2865	2.27715	0.0245252	0.922791
AC002094.4	-0.318818	0.566697	-2.27696	0.0245367	0.922791
AL929601.3	0.280208	0.210251	2.2768	0.0245467	0.922791
SUPT7L	0.209589	10.1484	2.27612	0.0245886	0.922791
CD79A	1.26233	4.91586	2.2759	0.0246018	0.922791
TNPO1	-0.159466	11.8698	-2.27556	0.0246229	0.922791
AL354733.2	-0.536571	3.41428	-2.27548	0.0246283	0.922791
IGLV3-1	1.5021	7.11473	2.27517	0.0246475	0.922791
UCP2	0.572967	9.72852	2.27384	0.0247294	0.922791
pRNA	0.355398	0.472121	2.27287	0.0247896	0.922791
ONECUT3	0.458194	0.774098	2.27287	0.0247897	0.922791
TRAF5	-0.255481	11.6098	-2.27245	0.0248158	0.922791
AC008626.2	-0.200223	0.200689	-2.27238	0.0248201	0.922791
CPTP	0.66797	5.73854	2.27207	0.0248398	0.922791
LPCAT3	-0.317067	9.50651	-2.27198	0.0248449	0.922791
CUL7	0.198378	11.9603	2.27141	0.0248806	0.922791
CCDC63	0.448082	0.221021	2.27103	0.0249045	0.922791
BIN3	-0.297012	8.06845	-2.27077	0.0249205	0.922791
IGLV1-40	1.44038	7.28832	2.27057	0.0249328	0.922791
RMDN3	0.308123	8.89428	2.27057	0.0249328	0.922791
VPS26BP1	-0.648543	6.01387	-2.27054	0.024935	0.922791
AC007952.1	1.10167	6.68123	2.27042	0.0249427	0.922791
C15orf40	-0.247934	8.31342	-2.27036	0.0249463	0.922791
RNU6-807P	-0.19663	0.230505	-2.26991	0.0249745	0.922791
SBK2	0.412094	0.27223	2.26955	0.0249968	0.922791
MIER3	-0.219992	8.95247	-2.26937	0.0250083	0.922791
PLXNA1	0.261069	11.2152	2.26874	0.0250474	0.922791
LRP2BP	-0.442725	8.59107	-2.26827	0.0250768	0.922791
TRAV1-2	0.827712	1.42456	2.26803	0.025092	0.922791
AHI1	-0.320221	12.6113	-2.268	0.025094	0.922791
RN7SL326P	0.452042	0.609536	2.26787	0.0251022	0.922791
CEP55	0.975653	6.19388	2.26774	0.0251106	0.922791
RNA5SP453	-0.095999	0.0499507	-2.26765	0.0251159	0.922791
AC002310.3	0.778404	4.22181	2.26719	0.0251452	0.922791
PPM1H	0.542022	8.18961	2.26703	0.0251547	0.922791
HIP1	0.204837	10.6003	2.26694	0.0251604	0.922791
RNU6-107P	-0.512866	1.25326	-2.26668	0.0251772	0.922791
AC091304.2	0.563148	0.765835	2.26634	0.0251986	0.922791
RN7SL192P	-0.562159	1.81881	-2.26467	0.0253041	0.922791
CD1E	1.10021	3.54918	2.26451	0.0253141	0.922791
JAM3	-0.382892	9.66792	-2.26435	0.0253242	0.922791
AC022509.1	-0.197824	0.182074	-2.2643	0.0253274	0.922791
IGLC3	1.00013	12.6262	2.26426	0.0253302	0.922791
AC114730.2	0.352189	0.682514	2.26373	0.0253633	0.922791
CLK4	-0.2042	10.3674	-2.26308	0.025405	0.922791
ADAM15	0.330054	10.744	2.26264	0.0254326	0.922791
ADGRE4P	1.03984	6.11805	2.26248	0.0254427	0.922791
PSMB3	0.56682	8.90913	2.26244	0.0254452	0.922791
MAEA	0.234054	9.22272	2.2623	0.0254545	0.922791
ISG15	0.853638	5.09763	2.26227	0.0254563	0.922791
FAXC	-0.772781	6.6205	-2.26174	0.0254902	0.922791
MARCH8	0.371166	8.97485	2.26146	0.0255078	0.922791
CDS2	0.283186	10.078	2.26136	0.0255143	0.922791
AC007622.1	-0.835985	4.02842	-2.26122	0.025523	0.922791
PITHD1	-0.520201	7.96598	-2.26094	0.0255411	0.922791
AL591684.3	-0.338471	0.381903	-2.2609	0.0255432	0.922791
MC4R	0.689983	0.950954	2.26047	0.0255709	0.922791
SCN11A	0.906804	5.34712	2.26042	0.0255742	0.922791
AL355987.4	0.583082	3.22952	2.2598	0.0256135	0.922791
PPP1R2P5	0.178291	0.125587	2.2598	0.0256138	0.922791
LRRC17	-0.592695	6.82191	-2.25954	0.0256306	0.922791
SPEF2	-0.357404	10.7888	-2.25943	0.0256376	0.922791
AL645939.5	0.189375	0.18334	2.25933	0.025644	0.922791
RN7SKP97	-0.456354	1.1002	-2.2584	0.0257032	0.922791
HNRNPA1P40	-0.79086	6.53039	-2.25827	0.0257121	0.922791
FAM47E	-0.629351	5.54653	-2.2582	0.0257161	0.922791
CFL1	0.359877	9.3832	2.25815	0.0257194	0.922791
SMO	0.640031	7.11545	2.25737	0.0257698	0.922791
MIR573	-0.934744	5.19415	-2.25721	0.0257798	0.922791
ARMC10	-0.271619	9.56371	-2.25715	0.0257834	0.922791
ADPRH	0.751448	5.15195	2.25665	0.0258158	0.922791
AC008514.2	-0.781923	3.18697	-2.25664	0.0258163	0.922791
CNMD	-0.743355	2.46641	-2.25631	0.0258376	0.922791
GID8	0.411879	8.70552	2.25619	0.0258455	0.922791
IGLV5-45	1.14879	3.21832	2.25607	0.0258533	0.922791
ATAT1	-0.302356	9.15227	-2.25593	0.0258623	0.922791
ADAD2	0.501325	0.994482	2.25592	0.0258626	0.922791
AC027575.4	0.182577	0.205343	2.25574	0.0258745	0.922791
OR5K2	-1.1484	3.10188	-2.25566	0.0258799	0.922791
AC036164.1	0.518588	1.73856	2.25512	0.0259148	0.922791
AC072022.2	-0.825806	3.52458	-2.25418	0.0259754	0.922791
Metazoa_SRP	0.394852	0.922019	2.25406	0.0259833	0.922791
INTS12	-0.33131	9.02753	-2.25382	0.0259989	0.922791
WDR73	-0.478865	7.70758	-2.25291	0.026058	0.922791
CDH15	0.897385	2.37706	2.25289	0.0260593	0.922791
ABCA7	0.454365	9.75401	2.25275	0.0260683	0.922791
TH2LCRR	-0.552632	1.98555	-2.25259	0.0260786	0.922791
OR7E38P	0.487016	9.79084	2.25227	0.0260991	0.922791
ARHGAP1	0.284762	10.1776	2.25183	0.0261282	0.922791
RN7SKP59	0.0640123	0.0307051	2.25162	0.0261415	0.922791
CHAC1	0.765753	1.80898	2.25121	0.0261685	0.922791
PLOD1	0.388879	10.8122	2.25111	0.0261747	0.922791
SEC11A	-0.188847	9.75138	-2.25109	0.026176	0.922791
EIF2B5	0.151883	11.7119	2.25061	0.0262077	0.922791
AC130289.1	-0.133104	0.0692576	-2.25048	0.0262157	0.922791
MAL	0.792464	1.7144	2.24997	0.0262491	0.922791
BEND3P2	0.348688	0.34206	2.24997	0.0262493	0.922791
CUBNP3	0.957467	2.11212	2.24983	0.0262581	0.922791
FZD9	0.480439	0.58905	2.24977	0.0262626	0.922791
AP002373.2	-0.726749	4.03692	-2.24919	0.0263003	0.922791
LPP	-0.20656	12.0319	-2.24919	0.0263004	0.922791
FAM172A	-0.239845	10.243	-2.24903	0.0263109	0.922791
AC098590.2	0.128	0.0838284	2.24867	0.0263341	0.922791
TPT1P6	-0.54791	8.32284	-2.2485	0.0263453	0.922791
MIR4316	0.186378	0.193725	2.24801	0.0263775	0.922791
AL078599.2	-0.451266	0.908488	-2.24801	0.0263776	0.922791
GIMAP1	0.695736	3.34743	2.24785	0.026388	0.922791
AC007599.2	0.417902	1.56527	2.24775	0.0263949	0.922791
SNORD115-10	-1.18495	2.59012	-2.24703	0.0264417	0.922791
SCAMP2	0.3597	9.16814	2.24688	0.0264517	0.922791
AP001187.1	0.164588	0.101173	2.24684	0.0264545	0.922791
Z73361.1	0.362612	0.462438	2.24681	0.0264562	0.922791
ZNF436-AS1	-0.641419	5.80214	-2.24681	0.0264566	0.922791
RN7SL265P	-0.372754	0.661169	-2.24636	0.026486	0.922791
SNORA9B	-0.572656	2.20782	-2.24611	0.0265023	0.922791
AP1S1	0.546685	7.61187	2.24584	0.0265202	0.922791
AC022075.3	-0.468278	1.13461	-2.24575	0.0265261	0.922791
AC004080.1	0.282451	0.225006	2.24539	0.0265499	0.922791
AL450124.1	0.745005	5.12107	2.24484	0.0265865	0.922791
MIR4653	0.150376	0.165791	2.24458	0.0266037	0.922791
AP001148.1	-0.567925	1.65966	-2.24433	0.02662	0.922791
AL139081.1	-0.836582	2.73864	-2.24379	0.026656	0.922791
AC072039.2	-0.275793	0.342945	-2.24368	0.0266627	0.922791
SNORA3C	-0.784148	2.30547	-2.24345	0.0266783	0.922791
CFAP44	-0.332097	12.2442	-2.24335	0.0266847	0.922791
MKRN3	1.28401	3.36945	2.24287	0.0267165	0.922791
TXNRD1	0.235139	10.4881	2.24287	0.026717	0.922791
ZDHHC20P1	-0.249611	0.231919	-2.24274	0.0267252	0.922791
AL441992.1	-0.362608	0.830895	-2.2424	0.026748	0.922791
C7orf25	-0.787971	3.25875	-2.24204	0.0267719	0.922791
AC069152.1	0.268165	0.167807	2.24167	0.0267962	0.922791
TTC8	-0.349041	11.2126	-2.24157	0.0268029	0.922791
C1QTNF9	-0.331473	0.430414	-2.24156	0.0268039	0.922791
AC131182.1	-0.522628	7.90211	-2.2415	0.0268077	0.922791
SLC7A1	0.365802	8.36063	2.24139	0.0268152	0.922791
RBMX	-0.150562	11.9943	-2.24104	0.0268382	0.922791
GTF3C3	0.186549	10.3699	2.241	0.0268412	0.922791
RNU6-204P	0.125011	0.102949	2.24086	0.0268505	0.922791
OTX1	0.800028	2.09774	2.24081	0.0268538	0.922791
C3orf80	0.590124	1.23039	2.2408	0.0268544	0.922791
ARRDC5	0.966017	6.51244	2.24027	0.0268895	0.922791
AC096638.1	0.306105	0.377533	2.24002	0.0269067	0.922791
RBM28	-0.196245	11.4091	-2.23999	0.0269087	0.922791
AK6	-0.702094	6.5565	-2.23979	0.026922	0.922791
RN7SL795P	0.307478	0.468834	2.23964	0.0269316	0.922791
RAD17P2	-0.644413	4.93205	-2.2396	0.0269343	0.922791
FUNDC2P4	0.833231	2.02065	2.23959	0.026935	0.922791
AL162424.1	-0.236435	0.259626	-2.23937	0.0269496	0.922791
RPS6KB2	0.329064	8.54075	2.23889	0.0269822	0.922791
MARS2	0.60506	6.7278	2.23886	0.0269838	0.922791
RN7SL530P	-0.462436	1.11786	-2.23881	0.0269873	0.922791
NDEL1	-0.268965	10.0215	-2.238	0.0270418	0.922791
SAMD11P1	0.601812	1.8936	2.23785	0.0270516	0.922791
USP53	-0.302798	11.6239	-2.23781	0.027054	0.922791
LMLN	-0.431199	9.101	-2.23778	0.0270567	0.922791
RNU6-999P	-0.134272	0.0928026	-2.23763	0.0270664	0.922791
DDB1	0.194669	12.1062	2.23745	0.0270783	0.922791
AC015909.3	0.222702	0.23998	2.23724	0.0270924	0.922791
RPL7AP50	0.425629	8.89317	2.23715	0.0270985	0.922791
SNORD116-8	-0.653208	12.5367	-2.23689	0.0271158	0.922791
SNX2	-0.289	10.342	-2.23684	0.0271194	0.922791
ARMC10P1	-0.762288	7.22412	-2.2359	0.0271826	0.922791
RPE65	0.974596	1.91266	2.23571	0.0271953	0.922791
FAM198A	-0.563814	6.98637	-2.23555	0.0272064	0.922791
ENPP7P3	-0.270384	0.393535	-2.23532	0.0272221	0.922791
C2CD2	0.364602	8.98684	2.23477	0.027259	0.922791
TBC1D19	-0.444111	9.48017	-2.23451	0.0272762	0.922791
CDC42EP1	0.460961	7.03125	2.2339	0.0273178	0.922791
AC004890.3	-0.524285	2.81397	-2.2336	0.0273378	0.922791
AHCY	0.311439	9.91071	2.23329	0.027359	0.922791
AC079760.2	-0.308038	0.495622	-2.23322	0.0273638	0.922791
PRRC2A	0.198469	12.5886	2.23289	0.0273862	0.922791
MARS	0.175325	11.3133	2.23238	0.0274206	0.922791
AC093414.1	-0.36997	0.777382	-2.23181	0.0274594	0.922791
TEX11	0.839046	1.8633	2.23181	0.0274596	0.922791
PTCD3	-0.157751	11.6585	-2.23174	0.0274644	0.922791
IGHD5-24	0.432866	0.374414	2.23108	0.0275092	0.922791
LY75	-0.784974	5.07064	-2.23103	0.0275123	0.922791
UCN	-0.760653	2.91503	-2.23057	0.0275437	0.922791
MIR4319	-0.384686	0.722145	-2.23052	0.0275475	0.922791
AC096751.1	-0.324853	0.312249	-2.23042	0.0275542	0.922791
IGKV3-31	0.11538	0.0553451	2.23038	0.0275571	0.922791
SHD	0.742245	1.32872	2.23037	0.0275577	0.922791
SIVA1	0.424294	7.30787	2.23023	0.0275673	0.922791
PKD1P5	0.305371	14.1927	2.23016	0.0275722	0.922791
CEACAMP8	0.382012	0.519046	2.23004	0.0275802	0.922791
LEKR1	-0.864354	5.3843	-2.22978	0.0275979	0.922791
FCGR2B	0.548302	10.6357	2.22939	0.0276242	0.922791
AC012629.3	-0.182518	0.211381	-2.22916	0.02764	0.922791
PHEX	-0.820366	8.32684	-2.22878	0.0276659	0.922791
KRT18P67	0.513182	0.819823	2.22849	0.0276861	0.922791
LINC02338	0.230042	0.162429	2.22795	0.0277231	0.922791
7SK	-0.341383	0.464268	-2.22748	0.027755	0.922791
AL356266.1	-0.309543	0.363358	-2.22743	0.0277588	0.922791
ACA64	-0.427718	1.22357	-2.22682	0.0278004	0.922791
SAP18	0.244836	8.75481	2.22434	0.0279714	0.922791
KRT18P46	0.144425	0.0714253	2.22399	0.0279953	0.922791
SLC16A3	0.468586	7.01985	2.22366	0.0280182	0.922791
IFI27L2	1.0404	5.29251	2.22358	0.0280238	0.922791
LINC01297	0.515573	1.1036	2.22348	0.028031	0.922791
snoU109	-0.474111	0.976387	-2.22332	0.0280419	0.922791
AL365356.1	-0.557433	2.0737	-2.22327	0.028045	0.922791
AC069113.1	0.143009	0.105106	2.2231	0.0280574	0.922791
BCAP29	-0.339708	8.86038	-2.22284	0.0280749	0.922791
HNRNPA1P68	-0.525423	8.29381	-2.22276	0.0280807	0.922791
C6orf203	-0.58901	7.66083	-2.2224	0.0281054	0.922791
AC011458.1	-0.624112	1.85926	-2.22166	0.0281567	0.922791
ZNF280D	-0.263645	12.201	-2.22158	0.0281624	0.922791
SC5D	-0.567895	9.51884	-2.22087	0.0282122	0.922791
AC015849.5	0.977084	4.06599	2.22069	0.0282247	0.922791
AC009948.3	-0.363407	0.74792	-2.22058	0.028232	0.922791
CCDC155	0.665997	0.804672	2.21962	0.0282986	0.922791
TERF1	-0.302688	8.45445	-2.21959	0.0283007	0.922791
CT45A10	0.749886	0.55497	2.21911	0.0283349	0.922791
GTF2IP13	0.326443	11.1261	2.21856	0.0283732	0.922791
CPEB2	-0.351906	9.99381	-2.21822	0.0283965	0.922791
MTF2	-0.240701	10.3296	-2.21752	0.0284457	0.922791
SNORA67	0.191599	0.13364	2.21747	0.0284495	0.922791
TEX29	0.881521	3.45356	2.21745	0.028451	0.922791
RNA5SP166	0.261149	0.254738	2.21737	0.0284563	0.922791
AL137847.2	-0.298221	0.492456	-2.21726	0.0284644	0.922791
CTSH	0.26661	10.1425	2.21717	0.0284707	0.922791
AL592182.2	0.0900028	0.0492591	2.21639	0.0285251	0.922791
CASC4	-0.256297	11.3734	-2.21635	0.0285279	0.922791
TENM4	0.518057	8.37793	2.21628	0.0285327	0.922791
EVI5	-0.233042	10.5439	-2.21622	0.0285371	0.922791
AC023424.1	0.441074	0.873168	2.21612	0.028544	0.922791
RNA5SP71	0.428745	1.00598	2.21611	0.0285445	0.922791
RNU6-13P	-0.44496	1.15311	-2.21489	0.028631	0.922791
AC023161.2	-0.688392	4.01006	-2.21487	0.0286324	0.922791
Y_RNA	-0.215923	0.165802	-2.21448	0.0286594	0.922791
BX088702.1	-0.885741	2.79257	-2.21443	0.0286632	0.922791
SNORD116-29	-0.896204	4.90798	-2.21443	0.0286633	0.922791
NIM1K	0.883487	2.85311	2.21403	0.0286914	0.922791
SNRPGP15	-0.711986	8.92704	-2.21392	0.0286992	0.922791
IGSF9	0.404258	8.48056	2.21373	0.0287128	0.922791
U8	-0.106249	0.0552841	-2.21343	0.0287339	0.922791
PLAC4	-0.704835	11.649	-2.21321	0.0287495	0.922791
CA2	-0.986684	9.24173	-2.21314	0.028754	0.922791
MDH2	0.390678	9.79981	2.21292	0.0287701	0.922791
ENOSF1	-0.218232	11.5862	-2.2125	0.0287994	0.922791
TCIRG1	0.366578	10.6756	2.21228	0.0288152	0.922791
AC087071.2	-0.314543	0.463239	-2.21187	0.0288442	0.922791
IGKJ5	0.920251	3.88565	2.21179	0.0288497	0.922791
IGHV3-66	1.47583	6.18402	2.2117	0.0288564	0.922791
PPP1R11	0.470852	6.96191	2.21086	0.0289161	0.922791
AP001893.2	-0.755096	2.39245	-2.21051	0.0289409	0.922791
PDCD7	-0.355958	8.8115	-2.21037	0.0289511	0.922791
AC044860.2	-0.289823	0.309798	-2.20975	0.0289951	0.922791
CD1D	0.965608	4.55036	2.20958	0.0290069	0.922791
LINC02247	0.0879203	0.0421732	2.20954	0.0290097	0.922791
AL160163.1	0.384996	0.969327	2.20921	0.0290337	0.922791
GRIN2D	0.71649	4.73724	2.20917	0.0290367	0.922791
STAT2	0.213423	12.1759	2.20909	0.029042	0.922791
SIGMAR1	0.613105	8.01813	2.20882	0.0290615	0.922791
HMGN1P8	-0.591913	6.01524	-2.20838	0.0290926	0.922791
CPSF3	0.232098	9.94455	2.20821	0.0291053	0.922791
ANKLE2	-0.147922	11.2535	-2.20791	0.0291266	0.922791
DPP7	0.36227	9.83363	2.20728	0.0291715	0.922791
GJD4	0.14124	0.100439	2.20723	0.0291754	0.922791
DYSF	0.385977	10.9339	2.20721	0.0291765	0.922791
OR1L6	-0.783199	7.01141	-2.20712	0.0291832	0.922791
CABLES2	0.4852	6.86057	2.20682	0.0292047	0.922791
POFUT2	0.298671	9.13608	2.20632	0.0292405	0.922791
PRR13P4	0.517807	1.4459	2.2063	0.0292415	0.922791
Y_RNA	-0.196925	0.235661	-2.20622	0.0292479	0.922791
AC133473.1	-0.717659	5.46483	-2.20611	0.0292552	0.922791
SLC23A2	0.319136	9.52835	2.20605	0.0292595	0.922791
C6orf223	-0.84256	2.0862	-2.20577	0.0292802	0.922791
RAB35	0.240974	9.24429	2.20571	0.0292839	0.922791
AL161757.2	-0.327542	0.629135	-2.20551	0.0292987	0.922791
CCDC158	-0.687997	8.5711	-2.20502	0.0293339	0.922791
THOC2	-0.225229	12.8808	-2.20501	0.0293342	0.922791
NLRC5	0.4526	11.2733	2.20413	0.0293978	0.922791
LRRC55	0.568396	1.36729	2.20401	0.0294063	0.922791
IGHD2-8	0.891451	1.52176	2.20396	0.0294101	0.922791
Y_RNA	-0.0903425	0.0581926	-2.20291	0.0294858	0.922791
CAP1P2	0.525001	6.20563	2.20273	0.0294992	0.922791
ARF4P2	0.381106	0.443771	2.20264	0.0295057	0.922791
RBM5	-0.153451	12.1345	-2.20241	0.0295224	0.922791
DUSP8P5	-0.577016	6.7457	-2.20199	0.0295531	0.922791
DHX29	-0.221249	11.216	-2.20197	0.029554	0.922791
IGLV6-57	1.15972	4.29828	2.20193	0.0295568	0.922791
GPR108	0.255308	9.27865	2.20193	0.0295574	0.922791
CFAP53	-0.913041	6.78165	-2.20192	0.0295581	0.922791
BEX3	-0.644909	8.30767	-2.2017	0.0295737	0.922791
REXO2	-0.42278	8.18691	-2.20148	0.0295897	0.922791
AL139396.1	-0.72924	7.53081	-2.2014	0.0295956	0.922791
PRSS46	-0.842593	2.61184	-2.20119	0.0296109	0.922791
BRI3P1	-0.698396	5.39319	-2.20101	0.0296239	0.922791
PIH1D2	-0.851233	5.60626	-2.201	0.0296245	0.922791
MIR1244-2	-0.575481	12.386	-2.20089	0.0296324	0.922791
PSTPIP2	-0.536414	8.72461	-2.20057	0.0296555	0.922791
AC083906.4	0.80996	3.08359	2.20054	0.0296578	0.922791
CEACAM20	0.606435	0.796769	2.20043	0.0296656	0.922791
PVRIG	-0.669067	4.20995	-2.20002	0.029696	0.922791
RNA5SP468	0.0904673	0.0559117	2.19983	0.0297098	0.922791
SNRNP35	-0.332833	7.75766	-2.19979	0.0297128	0.922791
WDSUB1	-0.407537	9.05995	-2.19869	0.0297923	0.922791
PIP5KL1	0.710559	3.94515	2.19781	0.0298568	0.922791
AC025180.1	-0.347801	0.498104	-2.19769	0.0298654	0.922791
AC005300.1	0.901086	3.06274	2.19712	0.0299074	0.922791
AL512844.1	-0.327194	8.71751	-2.19699	0.0299169	0.922791
CACNA1S	0.806955	1.20484	2.19654	0.0299502	0.922791
AC234782.1	0.702979	1.4857	2.19653	0.0299509	0.922791
DTWD1	-0.347661	9.11389	-2.19607	0.0299843	0.922791
D2HGDH	0.337249	9.23004	2.19607	0.0299843	0.922791
FTH1P1	-0.49745	7.46214	-2.19603	0.0299876	0.922791
AC233290.1	0.580047	0.941791	2.19602	0.0299878	0.922791
COX6CP14	-0.402857	1.06929	-2.19584	0.0300013	0.922791
GJA3	0.415584	0.473363	2.19557	0.0300212	0.922791
PSMD2	0.239668	11.1604	2.19504	0.0300599	0.922791
NRBF2	-0.510931	7.35182	-2.19472	0.0300833	0.922791
MOAP1	-0.292214	8.56292	-2.19467	0.0300873	0.922791
SPN	0.610363	6.72859	2.19445	0.0301031	0.922791
SLC2A9	0.365874	8.46481	2.19384	0.0301484	0.922791
AC110926.1	0.602605	2.63253	2.19384	0.0301488	0.922791
AC107926.1	-0.428488	0.715425	-2.19371	0.0301581	0.922791
RN7SL725P	-0.46751	0.488201	-2.19307	0.0302055	0.922791
RPL31P2	-0.664442	7.25786	-2.1929	0.0302175	0.922791
AP003071.1	0.433004	0.871054	2.1927	0.0302324	0.922791
LLGL2	0.367126	10.0632	2.19244	0.0302516	0.922791
AC017015.1	0.766446	1.84578	2.1923	0.0302621	0.922791
AC005829.1	0.810915	2.29592	2.19204	0.0302816	0.922791
SF3B3	0.204124	11.5359	2.19202	0.0302826	0.922791
C18orf8	-0.170501	9.92941	-2.19172	0.0303054	0.922791
IGKV3D-20	1.11263	8.27556	2.19164	0.0303108	0.922791
AL031651.1	0.309123	0.493391	2.19163	0.0303116	0.922791
AC090651.1	-0.218647	0.297889	-2.19098	0.0303599	0.922791
POLR2A	-0.241938	14.0786	-2.19089	0.0303669	0.922791
CACNA1D	-0.56476	12.8621	-2.19061	0.0303872	0.922791
OR2L3	1.04906	2.31778	2.19055	0.0303921	0.922791
AC005062.1	-0.557914	1.55003	-2.19024	0.030415	0.922791
SARS	-0.287303	10.5	-2.19019	0.0304187	0.922791
TRGV5	1.11946	3.37972	2.19006	0.0304282	0.922791
AC026434.2	0.177052	0.11893	2.19004	0.0304298	0.922791
ZNHIT6	-0.367949	10.1176	-2.18965	0.0304588	0.922791
ZNF568	-0.417938	10.7296	-2.18893	0.0305122	0.922791
AC021074.1	0.441747	6.87546	2.18892	0.0305133	0.922791
ARHGAP25	0.656375	8.78849	2.18862	0.0305353	0.922791
IGKV2OR2-7D	0.769872	0.879616	2.18802	0.0305806	0.922791
AKT2	0.186094	11.8785	2.18774	0.0306011	0.922791
AC004448.4	0.268852	0.407648	2.18772	0.0306025	0.922791
TMBIM4	-0.335568	7.32051	-2.18755	0.0306156	0.922791
PAPSS1	0.215487	10.0805	2.18749	0.03062	0.922791
TRMT10C	-0.540053	7.3307	-2.18683	0.0306693	0.922791
PAEP	0.756349	1.15164	2.18625	0.0307129	0.922791
BSNDP1	0.353394	0.631764	2.18514	0.0307956	0.922791
AC024619.4	-0.753528	5.21159	-2.18504	0.0308034	0.922791
HYPM	-0.757717	1.22511	-2.18438	0.0308527	0.922791
LIMD2	0.755543	5.82726	2.18384	0.0308939	0.922791
COL9A2	0.5677	8.98218	2.18384	0.030894	0.922791
MACC1	-0.452701	9.90652	-2.18364	0.0309086	0.922791
C7orf43	0.346015	8.06544	2.18352	0.0309181	0.922791
SPARC	0.479836	11.8167	2.18344	0.0309237	0.922791
MCM6	0.277164	9.24007	2.18282	0.0309706	0.922791
SMAD5	-0.236971	10.7431	-2.18246	0.0309979	0.922791
STK38	0.235113	10.5239	2.18239	0.0310029	0.922791
HIST1H3F	1.11607	6.81442	2.18177	0.0310497	0.922791
ZNF33A	-0.370475	13.2211	-2.18168	0.0310568	0.922791
AC007998.5	0.217186	0.214943	2.1813	0.0310857	0.922791
SPNS3	0.877986	2.95872	2.18128	0.0310871	0.922791
EFCAB6	-0.370016	9.59979	-2.18119	0.0310941	0.922791
VCX2	1.12193	2.92224	2.18104	0.0311048	0.922791
LARP4B	-0.15064	11.0304	-2.18103	0.031106	0.922791
MIR608	-0.556026	1.0011	-2.18085	0.0311196	0.922791
ZNF397	-0.39094	12.1164	-2.18074	0.0311281	0.922791
TSC2	0.190996	13.0316	2.18056	0.0311416	0.922791
RPS2P7	0.387078	8.27148	2.18054	0.0311433	0.922791
HMGN3	-0.362984	9.45875	-2.18054	0.0311433	0.922791
NBEAP3	-0.783871	7.19038	-2.18037	0.0311559	0.922791
MYO10	0.264141	11.3793	2.18033	0.0311593	0.922791
PAX1	0.682523	1.02693	2.17969	0.0312076	0.922791
SNORA22	-0.103436	0.0747128	-2.17958	0.0312161	0.922791
ZBTB46-AS1	0.490068	1.36581	2.17956	0.0312178	0.922791
BNIP3P20	-0.200295	0.159531	-2.17855	0.0312945	0.922791
ZNF628	0.661028	7.08427	2.1784	0.0313054	0.922791
UACA	-0.298643	12.5167	-2.17771	0.0313584	0.922791
RSRC2	-0.180398	11.894	-2.17751	0.0313734	0.922791
MIR4484	-0.119645	0.102103	-2.17747	0.0313765	0.922791
AC006015.1	0.257288	0.162589	2.1773	0.03139	0.922791
ELAVL3	0.447899	0.50765	2.17708	0.0314068	0.922791
AC083798.1	-0.798045	4.81758	-2.17705	0.0314084	0.922791
TPD52L2	0.23314	9.51524	2.17693	0.031418	0.922791
IGHD5-12	0.905765	1.94852	2.1764	0.0314581	0.922791
FUT6	1.25443	5.70405	2.17625	0.0314697	0.922791
CHPF	0.545128	7.71425	2.17625	0.03147	0.922791
Y_RNA	-0.673937	2.18002	-2.17592	0.0314951	0.922791
AZIN2	-0.381201	7.72691	-2.17582	0.0315025	0.922791
SLC25A15P4	-0.76607	1.9207	-2.1758	0.0315045	0.922791
IGKV1-6	1.37462	7.78288	2.17545	0.0315314	0.922791
NDUFB4	-0.429925	9.40882	-2.17533	0.0315403	0.922791
UBE2V1	-0.463352	8.58051	-2.17525	0.0315465	0.922791
H3F3AP1	-0.571776	1.83827	-2.17513	0.031556	0.922791
AC004004.1	-0.949599	2.89436	-2.17509	0.031559	0.922791
FAM213AP1	0.367893	0.521742	2.1748	0.0315814	0.922791
FAM83D	1.06577	5.59546	2.17475	0.0315851	0.922791
CD209	0.951145	8.2527	2.17472	0.0315874	0.922791
CBR4	-0.251595	9.36931	-2.17457	0.0315985	0.922791
AC004923.3	-0.579145	1.02701	-2.17395	0.031646	0.922791
COL11A1	1.03714	9.1821	2.17347	0.0316836	0.922791
ADAMTS5	0.606078	8.10305	2.17336	0.0316914	0.922791
SEBOX	-0.233509	0.305256	-2.17322	0.0317023	0.922791
CLIC4P3	-0.672706	5.03893	-2.17309	0.0317126	0.922791
AC011894.1	-0.0564667	0.029381	-2.17291	0.0317265	0.922791
ABLIM3	-0.435635	9.91327	-2.17285	0.0317308	0.922791
CYP19A1	1.3007	4.3447	2.17281	0.0317338	0.922791
PDE8A	-0.226	10.7489	-2.17273	0.0317406	0.922791
NACA	-0.211229	13.6756	-2.17249	0.0317586	0.922791
UQCRFS1P3	-0.308162	0.261427	-2.17221	0.0317801	0.922791
IGHV3OR16-8	1.24862	3.97151	2.17173	0.0318174	0.922791
AL391825.1	0.386126	0.801361	2.1717	0.0318202	0.922791
RPS10	-0.534698	7.81413	-2.17108	0.0318676	0.922791
BTBD9-AS1	-0.559079	1.91471	-2.17098	0.0318756	0.922791
AMELY	-0.429111	0.37981	-2.17079	0.03189	0.922791
PPIP5K2	-0.262658	11.8497	-2.17067	0.0318996	0.922791
AC018793.5	0.352927	0.190916	2.17062	0.0319031	0.922791
SMIM17	0.903139	3.2487	2.17051	0.031912	0.922791
RNA5SP298	0.579011	4.28199	2.1705	0.0319123	0.922791
MIR569	-0.938976	3.21285	-2.17039	0.0319215	0.922791
AL358852.1	0.225423	0.295227	2.16983	0.0319644	0.922791
B9D1	-0.304405	8.95217	-2.16981	0.0319663	0.922791
IGKV2-26	1.01776	2.16503	2.16946	0.0319936	0.922791
AC090617.6	-0.488148	1.67014	-2.16936	0.0320008	0.922791
NIFK	0.467779	7.93741	2.16877	0.0320468	0.922791
TEX13C	1.06058	1.21789	2.16874	0.0320494	0.922791
ZNF705A	1.0144	1.92044	2.16872	0.0320506	0.922791
AC008813.1	0.539039	6.50359	2.16861	0.0320595	0.922791
AC104237.2	-0.339525	0.531971	-2.16848	0.0320698	0.922791
OPRM1	0.248908	0.164631	2.16842	0.032074	0.922791
SP140	0.566389	10.2123	2.16828	0.032085	0.922791
MASP2	-0.411798	8.11083	-2.16806	0.0321022	0.922791
RNA5SP513	0.470166	1.35239	2.16779	0.0321234	0.922791
PDCD2	-0.29743	9.87653	-2.16747	0.032148	0.922791
AC026366.1	0.321248	11.2963	2.1666	0.0322158	0.922791
GNRHR	-0.656306	8.43635	-2.16624	0.032244	0.922791
C19orf47	0.367043	7.7513	2.16624	0.0322441	0.922791
ABCD2	1.06929	5.57042	2.16623	0.0322447	0.922791
CD2	1.00833	6.8353	2.16618	0.032249	0.922791
SNRPGP18	-0.80694	4.85388	-2.16568	0.0322876	0.922791
WSB2	0.346753	9.5112	2.16518	0.0323274	0.922791
DGKA	0.326924	10.5903	2.16499	0.0323423	0.922791
ATP6V0E1P4	0.236914	0.119729	2.16499	0.0323423	0.922791
ERVV-1	-1.38897	5.95227	-2.16479	0.032358	0.922791
ADAM22	-0.606069	8.5971	-2.16465	0.0323689	0.922791
OR1L4	-0.720241	7.74973	-2.1646	0.0323728	0.922791
IGKV5-2	0.960687	2.02284	2.16425	0.0324003	0.922791
RNA5S9	0.632963	8.57452	2.16421	0.032403	0.922791
SHC4	-0.848489	5.50165	-2.16414	0.0324084	0.922791
GUCY2F	0.448355	0.351006	2.16381	0.0324345	0.922791
AC010530.1	0.510552	2.34771	2.16379	0.0324363	0.922791
OR52L1	0.596874	0.74394	2.16377	0.0324378	0.922791
AP001058.1	0.214892	0.240141	2.16377	0.0324379	0.922791
AC078880.2	-0.899213	1.82684	-2.16369	0.0324438	0.922791
PCF11	-0.178749	12.6946	-2.16321	0.0324817	0.922791
EMC6	0.0742411	0.0356116	2.16318	0.0324843	0.922791
AC007363.1	0.0811361	0.038919	2.16317	0.0324849	0.922791
MTCO2P2	-0.459881	1.91562	-2.16314	0.0324871	0.922791
COL1A2	0.595042	15.8517	2.16297	0.0325008	0.922791
LINC00469	0.38583	0.339196	2.16214	0.0325659	0.922791
HARS	-0.265304	9.91624	-2.16125	0.0326365	0.922791
CAPN1	0.233783	10.9113	2.16122	0.0326383	0.922791
AL110118.2	-0.70109	2.8263	-2.16115	0.0326445	0.922791
AC010326.4	-0.402824	6.68871	-2.161	0.0326561	0.922791
LINC01063	0.148341	0.161866	2.16088	0.0326656	0.922791
SLC4A7	-0.398143	12.7409	-2.16065	0.0326839	0.922791
HOXA7	0.647176	1.49695	2.16023	0.0327172	0.922791
MIR7975	0.0679426	0.0401751	2.16019	0.0327197	0.922791
EIF2B2	-0.376369	9.97368	-2.16016	0.0327227	0.922791
CYP2C9	-0.872122	1.5849	-2.15982	0.0327495	0.922791
AC073488.4	0.134502	0.0880468	2.15979	0.0327516	0.922791
TAS2R31	-0.480133	10.6379	-2.15963	0.0327642	0.922791
AC068733.1	0.195459	0.190782	2.15947	0.0327771	0.922791
NME5	-0.908458	6.89526	-2.15926	0.0327935	0.922791
AL451062.1	-0.482483	1.29457	-2.15924	0.0327954	0.922791
STK11	0.253964	9.35774	2.15895	0.0328181	0.922791
OR1F1	0.465253	0.419712	2.1586	0.0328462	0.922791
LINC02280	-0.522429	1.67795	-2.15824	0.032875	0.922791
AL162151.1	0.0940996	0.0695615	2.15798	0.0328956	0.922791
HPF1	0.701649	7.11206	2.15737	0.032944	0.922791
AC008677.1	-0.722484	3.81993	-2.15736	0.0329445	0.922791
CD180	0.896387	6.29208	2.15723	0.0329547	0.922791
RANBP2	-0.22475	17.1474	-2.15723	0.0329551	0.922791
MYBL2	0.942164	6.95841	2.15721	0.0329567	0.922791
MTCH1	0.212398	10.8864	2.15706	0.0329687	0.922791
AC012150.1	-0.0631973	0.0328831	-2.15706	0.0329689	0.922791
COG2	0.234185	9.4445	2.15701	0.0329725	0.922791
NDUFB11P1	-0.293404	0.331385	-2.15684	0.0329865	0.922791
TRIM60P14	0.942202	4.07281	2.15673	0.032995	0.922791
ZNF566	-0.437262	10.1618	-2.15671	0.0329966	0.922791
SV2C	0.691073	1.61465	2.15661	0.0330047	0.922791
ATP8B1	-0.196048	13.0512	-2.15649	0.0330137	0.922791
CTXN2	-0.0864734	0.0609453	-2.1564	0.033021	0.922791
AL845552.1	-0.867489	4.60509	-2.15632	0.0330275	0.922791
NAA35	-0.191662	10.6873	-2.15608	0.0330465	0.922791
NFE2L2	-0.195216	11.1594	-2.15607	0.0330478	0.922791
AC098679.3	-0.385821	8.57701	-2.156	0.0330532	0.922791
KIF4A	0.854211	8.09022	2.15595	0.0330576	0.922791
HLA-C	0.364089	13.389	2.15544	0.0330984	0.922791
ME3	-0.421798	9.94182	-2.15531	0.0331085	0.922791
NUP88	-0.232881	10.5999	-2.15516	0.0331203	0.922791
SLC35G1	-0.717756	3.48206	-2.15507	0.0331278	0.922791
AC104233.1	0.111684	0.0535721	2.15507	0.0331279	0.922791
AC067904.3	0.794029	2.66395	2.15489	0.0331422	0.922791
TP53I11	0.294632	9.22774	2.15478	0.0331505	0.922791
POTEH-AS1	0.252542	0.167537	2.15458	0.0331666	0.922791
AL807761.4	0.370237	0.870451	2.15446	0.0331765	0.922791
AC011290.2	-0.533219	6.34889	-2.15419	0.0331984	0.922791
AC113367.3	-0.535929	1.60778	-2.1541	0.0332053	0.922791
AC009477.1	0.156016	0.0769855	2.15397	0.0332159	0.922791
HNRNPCP3	-0.609925	5.34906	-2.15395	0.0332171	0.922791
MIR1206	-0.80031	6.10196	-2.15374	0.0332343	0.922791
AC137627.1	0.572989	2.23892	2.1536	0.0332452	0.922791
RNA5SP397	-0.255511	0.386108	-2.15317	0.0332799	0.922791
SNORA48	-0.66152	2.69074	-2.15299	0.0332946	0.922791
FOXS1	1.01216	4.23761	2.15236	0.0333447	0.922791
AL669831.5	-0.385377	8.45415	-2.15234	0.0333464	0.922791
MAP3K11	0.328409	8.73103	2.15159	0.0334072	0.922791
AL512288.1	-0.148279	0.146172	-2.15156	0.0334092	0.922791
IGLV3-10	1.29455	4.34058	2.15134	0.0334273	0.922791
AC027228.1	-0.367177	0.866575	-2.15087	0.0334652	0.922791
SLC2A3P4	0.726454	7.49655	2.15042	0.0335014	0.922791
RNF213	0.200213	16.2276	2.15028	0.0335126	0.922791
MTCO3P29	-0.447261	1.23925	-2.14993	0.0335411	0.922791
HMGB3P1	-0.511685	0.744527	-2.14957	0.0335702	0.922791
TMEM210	0.620916	1.61733	2.14951	0.0335748	0.922791
RNU6-1079P	0.192359	0.243688	2.14951	0.0335753	0.922791
C6orf15	0.532966	0.655713	2.14926	0.0335954	0.922791
AC087242.1	-0.276248	0.324321	-2.14923	0.0335979	0.922791
NCAPGP2	0.24136	0.172415	2.14913	0.0336059	0.922791
NAIP	-0.294774	16.4159	-2.14852	0.0336549	0.922791
EPHA2	0.462103	9.25076	2.14817	0.0336839	0.922791
NARF	0.239152	9.2745	2.14757	0.0337326	0.922791
SLC17A9	0.663182	7.35964	2.14696	0.0337819	0.922791
HNRNPCP6	-0.562843	6.81667	-2.14676	0.0337983	0.922791
AL356277.3	0.259765	0.313875	2.14667	0.0338056	0.922791
AP5M1	-0.259845	9.81527	-2.14657	0.0338136	0.922791
AC119427.1	0.159776	0.185317	2.1462	0.0338438	0.922791
ERGIC2	-0.302062	10.1997	-2.14619	0.0338445	0.922791
LIG4	-0.301675	10.587	-2.14613	0.0338493	0.922791
RANP4	-0.690141	4.95675	-2.14563	0.0338901	0.922791
DST	-0.265666	15.8266	-2.14561	0.0338924	0.922791
MIR548I3	-0.92789	4.715	-2.14558	0.0338941	0.922791
AL118516.1	-0.335914	0.562442	-2.14523	0.0339233	0.922791
AL357060.1	0.206967	0.127261	2.14517	0.0339276	0.922791
SKI	0.290905	10.3613	2.1451	0.0339339	0.922791
MRNIP	-0.235627	8.6366	-2.14478	0.0339598	0.922791
AL512604.2	0.199815	0.154947	2.14441	0.0339903	0.922791
AL358473.1	0.284479	0.23982	2.14401	0.0340231	0.922791
BPIFB4	0.447952	0.236357	2.14395	0.0340278	0.922791
AC245427.5	-0.0840653	0.0661674	-2.14395	0.0340282	0.922791
IGKV3-11	1.28024	8.88716	2.14393	0.034029	0.922791
SSB	-0.280878	10.2249	-2.14372	0.0340467	0.922791
NPY6R	-0.793678	6.48441	-2.14344	0.0340696	0.922791
IGHV3-71	0.900022	2.10243	2.14265	0.0341344	0.922791
TMEM8A	0.338377	8.95178	2.14263	0.0341363	0.922791
SLC30A2	0.949298	2.56784	2.14258	0.03414	0.922791
CUBNP2	0.602997	1.00888	2.14207	0.0341823	0.922791
JCAD	0.315956	10.2272	2.14126	0.0342489	0.922791
RPSAP72	0.694069	1.332	2.14105	0.0342659	0.922791
ADGRD1-AS1	0.363396	0.566319	2.14104	0.0342668	0.922791
EIF4A2	-0.137337	12.2023	-2.14101	0.0342695	0.922791
UBE2W	-0.502995	6.56568	-2.14099	0.0342706	0.922791
BID	0.361704	7.40127	2.14067	0.0342976	0.922791
USP8	-0.222189	11.509	-2.14039	0.03432	0.922791
CKAP4	0.316848	9.08991	2.14004	0.0343493	0.922791
SLC45A4	0.374672	7.94359	2.13966	0.0343804	0.922791
EMC1	0.152051	10.516	2.13955	0.0343897	0.922791
KCTD15	0.414612	7.5557	2.13937	0.0344049	0.922791
HAUS5	0.316573	7.14592	2.13933	0.0344081	0.922791
PATJ	-0.267676	14.039	-2.13906	0.03443	0.922791
UGGT1	0.14074	11.7522	2.13841	0.0344838	0.922791
LINC01627	-0.108302	0.10029	-2.13742	0.0345666	0.922791
MALAT1	-0.393944	21.7333	-2.13738	0.0345696	0.922791
RNF166	0.612715	6.47901	2.13714	0.0345894	0.922791
AL596275.1	0.523938	2.46508	2.13706	0.0345957	0.922791
CARMIL2	0.777856	6.74948	2.13658	0.034636	0.922791
FBXO38	-0.181924	11.057	-2.13623	0.0346653	0.922791
DAZ3	0.372176	0.178523	2.13612	0.0346746	0.922791
DAZ2	0.372176	0.178523	2.13612	0.0346746	0.922791
PDIA6	0.240537	9.98258	2.13591	0.0346917	0.922791
HIST1H4L	0.96528	4.05666	2.13566	0.034713	0.922791
RN7SKP48	-0.537551	3.40147	-2.13549	0.0347265	0.922791
ICAM3	0.945388	3.10875	2.13531	0.0347421	0.922791
ANKRD34B	0.813472	1.60802	2.13498	0.0347692	0.922791
SNORA72	-0.768921	4.30795	-2.13494	0.0347727	0.922791
Z97198.1	-0.0746269	0.0388302	-2.13482	0.0347827	0.922791
CFL2	-0.365885	10.2302	-2.13468	0.0347944	0.922791
PIK3R1	-0.239728	12.2859	-2.13461	0.0347999	0.922791
ANKRD49	-0.47621	7.94782	-2.13455	0.0348054	0.922791
DDX59	-0.377037	9.77195	-2.13438	0.0348191	0.922791
MYLK2	0.823462	1.6968	2.13379	0.0348689	0.922791
DEF8	0.346659	8.23683	2.1336	0.0348849	0.922791
NCK1	-0.282469	9.02639	-2.13348	0.0348948	0.922791
DKFZP434K028	0.252256	0.230241	2.13297	0.0349371	0.922791
ARHGEF26	-0.334343	10.2573	-2.13288	0.0349447	0.922791
RPL35AP4	-0.567877	1.34729	-2.13273	0.0349572	0.922791
PCSK1	-0.5596	9.20688	-2.13246	0.0349799	0.922791
ACE	0.546435	8.78269	2.13207	0.035013	0.922791
AP000223.1	-0.354673	0.666651	-2.13173	0.0350412	0.922791
JUP	0.296245	11.6436	2.13169	0.0350445	0.922791
AC078814.4	0.611503	1.32305	2.1316	0.0350527	0.922791
CD1B	0.899145	1.88451	2.13153	0.0350586	0.922791
ST7-OT4	-0.564072	7.32343	-2.13123	0.0350837	0.922791
CCDC7	-0.36186	10.2624	-2.13116	0.0350897	0.922791
SLC17A1	0.42812	0.267313	2.13114	0.0350912	0.922791
HLX	0.735142	6.10929	2.13089	0.0351123	0.922791
RPL21P88	0.243949	0.268855	2.13086	0.0351147	0.922791
AC048334.1	-0.516422	1.77231	-2.13086	0.0351148	0.922791
KMT2A	-0.173446	13.8427	-2.13081	0.0351185	0.922791
FER1L6	1.05179	3.77804	2.1308	0.0351198	0.922791
CD28	0.97595	5.84489	2.13075	0.035124	0.922791
7SK	-0.30711	0.356109	-2.13071	0.0351274	0.922791
AC090004.1	-0.450946	1.0035	-2.13057	0.035139	0.922791
AC126755.1	0.280815	14.3387	2.13045	0.0351492	0.922791
IGKV3D-11	1.28698	7.3731	2.13016	0.0351734	0.922791
SAXO2	-0.617194	7.23873	-2.13011	0.0351773	0.922791
TUBA4A	0.655131	8.8089	2.13008	0.0351801	0.922791
AC015524.1	-0.0936562	0.0716693	-2.13005	0.0351829	0.922791
RNU7-186P	0.070125	0.0397242	2.12967	0.0352148	0.922791
DAZ4	0.463087	0.222131	2.12958	0.0352222	0.922791
LCK	1.05795	6.00431	2.12935	0.0352414	0.922791
AC007613.1	0.424954	1.08407	2.1293	0.0352456	0.922791
[truncated: 56,289 more rows]

## Sheet: GSE_hallmark_Up
pathways	P.Value	FDR	N	genes
HALLMARK_ALLOGRAFT_REJECTION	0	0	196	CCND3,CD1D,CD2,CD247,CD28,CD3G,CD4,CD79A,FCGR2B,IL12RB1,IL2RB,IRF4,LCK,NCF4,PRKCG,PTPN6,RPS19,TAP1,ZAP70
HALLMARK_INTERFERON_GAMMA_RESPONSE	0	2e-05	198	CIITA,CMTR1,HELZ2,IL10RA,IL2RB,IRF4,ISG15,LAP3,NLRC5,PTPN6,RNF213,RSAD2,STAT2,TAP1,UBE2L6
HALLMARK_APICAL_JUNCTION	9e-05	0.00149	200	ADAM15,ADAMTS5,AKT2,CD209,CDH15,DHX16,JUP,MAPK13,MAPK14,NEGR1,PARVA,RHOF,SRC,VWF
HALLMARK_EPITHELIAL_MESENCHYMAL_TRANSITION	0.0011	0.0137	198	BGN,COL11A1,COL1A1,COL1A2,COL3A1,COLGALT1,LRP1,MMP14,PCOLCE,PLOD1,PLOD3,SDC4,SERPINH1,SPARC
HALLMARK_INTERFERON_ALPHA_RESPONSE	0.00187	0.01873	95	CMTR1,CNP,HELZ2,HLA-C,ISG15,LAP3,RSAD2,STAT2,TAP1,UBA7,UBE2L6
HALLMARK_IL6_JAK_STAT3_SIGNALING	0.01215	0.10124	87	IL10RB,IL12RB1,IL17RA,IL9R,STAT2
HALLMARK_COMPLEMENT	0.04777	0.34124	200	CTSH,GNB2,ITIH1,LAP3,LCK,LRP1,MMP14,SRC
HALLMARK_COAGULATION	0.07353	0.39545	138	CTSH,GNB2,ITIH1,LRP1,MMP14,P2RY1,SPARC,VWF
HALLMARK_KRAS_SIGNALING_DN	0.08456	0.39545	198	MAST3,MTHFR,RSAD2,SLC5A5,TCL1A
HALLMARK_PI3K_AKT_MTOR_SIGNALING	0.0918	0.39545	105	ARF1,CFL1,CXCR4,GRK2,LCK,PPP1CA,RPTOR,SLC2A1,STAT2,TSC2
HALLMARK_MYOGENESIS	0.09426	0.39545	199	AGRN,AKT2,COL1A1,COL3A1,GAA,PLXNB2,SPARC,TSC2
HALLMARK_KRAS_SIGNALING_UP	0.1	0.39545	198	ACE,AKT2,CXCR4,ENG,IL10RA,IL7R,JUP,PLEK2,PLVAP,PRDM1,TRIB2
HALLMARK_IL2_STAT5_SIGNALING	0.10282	0.39545	198	AGER,AHCY,CCND3,CCNE1,CCR4,CD81,CKAP4,HK2,IGF2R,IL10RA,IL2RB,IRF4,ITGAE,RNH1,TTC39B
HALLMARK_APOPTOSIS	0.13091	0.41093	160	BCAP31,BGN,BID,BMF,CASP2,CD2,IGF2R,PLCB2,TAP1,TOP2A
HALLMARK_UV_RESPONSE_UP	0.13505	0.41093	156	ALDOA,AP2S1,ATP6V1F,BID,CCND3,CCNE1,CNP,KLHDC3,MMP14,SIGMAR1,STIP1,TAP1,TUBA4A,WIZ,YKT6
HALLMARK_WNT_BETA_CATENIN_SIGNALING	0.1366	0.41093	42	JAG2,NCSTN,WNT1,WNT6
HALLMARK_NOTCH_SIGNALING	0.13972	0.41093	32	APH1A,NOTCH3
HALLMARK_ANGIOGENESIS	0.20893	0.5589	36	COL3A1,JAG2
HALLMARK_P53_PATHWAY	0.22848	0.5589	196	CCND3,CD81,DGKA,EPHA2,JAG2,PLXNB2,PRMT2,RHBDF2,RXRA,TAP1,TNFSF9,TOB1
HALLMARK_REACTIVE_OXYGEN_SPECIES_PATHWAY	0.23435	0.5589	49	PRDX1,TXNRD1
HALLMARK_GLYCOLYSIS	0.23474	0.5589	198	AGRN,AKR1A1,ALDOA,ALG1,B4GALT2,CHPF,CHST6,COG2,CXCR4,GALK1,HK2,IDH1,MDH2,PGK1,PLOD1,SLC16A3
HALLMARK_XENOBIOTIC_METABOLISM	0.33461	0.74902	198	ABCD2,ACP2,AHCY,ASL,DDAH2,EPHA2,HES6,IDH1,ITIH1,JUP,NMT1,POR,SLC6A6
HALLMARK_MYC_TARGETS_V2	0.34455	0.74902	58	HK2,MCM5,SRM
HALLMARK_HYPOXIA	0.41424	0.82819	197	ALDOA,BGN,CXCR4,GAA,GALK1,HK2,NDST1,PGK1,SDC4,SLC2A1,SLC6A6
HALLMARK_APICAL_SURFACE	0.42108	0.82819	44	IL2RB,MAL
HALLMARK_INFLAMMATORY_RESPONSE	0.43066	0.82819	200	IL10RA,IL2RB,IL7R,LCK,MMP14,SEMA4D,SLC7A1,TNFSF9
HALLMARK_G2M_CHECKPOINT	0.50029	0.89902	195	INCENP,KIF4A,LBR,MAPK14,MARCKS,MCM5,MCM6,MYBL2,SLC7A1,TOP2A,UPF1
HALLMARK_HEDGEHOG_SIGNALING	0.50345	0.89902	36	L1CAM
HALLMARK_UNFOLDED_PROTEIN_RESPONSE	0.593	0.99958	109	ATP6V0D1,CHAC1,EIF4G1,PDIA6,YIF1A
HALLMARK_E2F_TARGETS	0.66401	0.99958	198	CCNE1,DIAPH3,KIF4A,LBR,MCM5,MCM6,MYBL2,NCAPD2,POLD1,RANBP1,RPA1,TOP2A
HALLMARK_ADIPOGENESIS	0.67615	0.99958	197	ALDOA,G3BP2,IDH1,MDH2,NMT1,POR,RAB34,RMDN3,SQOR,TOB1,UCP2
HALLMARK_MTORC1_SIGNALING	0.72377	0.99958	196	ALDOA,CXCR4,DHCR24,HK2,IDH1,NMT1,PGK1,PRDX1,PSMB5,RPA1,SERPINH1,SLC2A1,SLC6A6,STIP1,TUBA4A,TXNRD1,YKT6
HALLMARK_MITOTIC_SPINDLE	0.75941	0.99958	198	ARFIP2,CDC42EP1,INCENP,KIF4A,MAP3K11,MARCKS,RHOF,TBCD,TOP2A,TUBA4A,TUBGCP2
HALLMARK_HEME_METABOLISM	0.76472	0.99958	194	CCND3,MKRN1,NARF,RAD23A,SLC2A1,UCP2
HALLMARK_TGF_BETA_SIGNALING	0.80014	0.99958	54	ENG,PPP1CA,SKI
HALLMARK_PANCREAS_BETA_CELLS	0.87818	0.99958	40
HALLMARK_OXIDATIVE_PHOSPHORYLATION	0.88793	0.99958	185	ATP6V1F,IDH1,MDH2,NDUFV1,OGDH,POR,TCIRG1,TOMM22
HALLMARK_PEROXISOME	0.91029	0.99958	104	ABCD2,CRABP2,DHCR24,IDH1,PRDX1,SLC23A2,TOP2A
HALLMARK_CHOLESTEROL_HOMEOSTASIS	0.93127	0.99958	73
HALLMARK_ESTROGEN_RESPONSE_LATE	0.95333	0.99958	197	LLGL2,MAPK13,PTPN6,TOB1,TOP2A
HALLMARK_PROTEIN_SECRETION	0.97823	0.99958	95	AP2S1,ARF1,COG2,IGF2R,YKT6
HALLMARK_FATTY_ACID_METABOLISM	0.97899	0.99958	157	ACSS1,ALDOA,CD1D,D2HGDH,DHCR24,GCDH,IDH1,MDH2,UBE2L6
HALLMARK_DNA_REPAIR	0.98326	0.99958	148	BCAP31,DDB1,NELFB,POLD1,POLR2C,TAF1C
HALLMARK_SPERMATOGENESIS	0.98708	0.99958	133	ACE,GFI1,TSN
HALLMARK_BILE_ACID_METABOLISM	0.989	0.99958	112	ABCD2,ABCG8,DHCR24,IDH1,LCK,RXRA,SLC23A2
HALLMARK_ANDROGEN_RESPONSE	0.99577	0.99958	98	CCND3,DHCR24
HALLMARK_ESTROGEN_RESPONSE_EARLY	0.99594	0.99958	198	FCMR,SLC2A1,TOB1
HALLMARK_UV_RESPONSE_DN	0.99834	0.99958	141	ATRN,COL11A1,COL1A1,COL1A2,COL3A1,GRK5,MAPK14,RXRA,SLC7A1
HALLMARK_MYC_TARGETS_V1	0.99939	0.99958	196	CCT5,MCM5,MCM6,PGK1,PRPS2,PSMB3,PSMD8,RANBP1,RPS2,SF3B3,SRM
HALLMARK_TNFA_SIGNALING_VIA_NFKB	0.99958	0.99958	199	IL7R,MARCKS,SDC4,TAP1,TNFSF9

## Sheet: GSE_hallmark_Dn
pathways	P.Value	FDR	N	genes
HALLMARK_TNFA_SIGNALING_VIA_NFKB	0.00042	0.01537	199	BCL6,CCNL1,DUSP4,GADD45A,GPR183,IL1B,IL6ST,MAFF,MAP3K8,NFE2L2,PDLIM5,PFKFB3,RELB,TLR2,VEGFA
HALLMARK_MYC_TARGETS_V1	0.00061	0.01537	196	DDX18,EIF3J,ETF1,HNRNPA1,HNRNPD,MAD2L1,NAP1L1,NCBP1,NPM1,ORC2,PSMA6,PSMC6,RPS10,RSL1D1,SMARCC1,SSB,TARDBP,UBE2E1,YWHAE
HALLMARK_UV_RESPONSE_DN	0.00166	0.0276	141	ATRX,BDNF,PDLIM5,PHF3,PTEN,RUNX1,SCHIP1,SIPA1L1,TOGARAM1
HALLMARK_ESTROGEN_RESPONSE_EARLY	0.00406	0.04227	198	AKAP1,AR,BAG1,CISH,DYNLT3,FRK,IL6ST,JAK2,MAST4,PGR,RHOBTB3,SLC22A5,UGCG
HALLMARK_ANDROGEN_RESPONSE	0.00423	0.04227	98	ELL2,HMGCR,MAK,MYL12A,NGLY1,PDLIM5,VAPA
HALLMARK_BILE_ACID_METABOLISM	0.011	0.09169	112	ABCA5,AR,PEX1
HALLMARK_SPERMATOGENESIS	0.01293	0.09233	133	CCT6B,IFT88,JAM3,MEP1B,PEBP1,PHF7,STAM2
HALLMARK_DNA_REPAIR	0.01675	0.10467	148	COX17,GMPR2,GTF2H1,POLR2A,RALA,REV3L,SMAD5,TAF12,UMPS
HALLMARK_FATTY_ACID_METABOLISM	0.02102	0.10888	157	ADSL,BPHL,CA2,ECI2,SLC22A5,SUCLG2,XIST
HALLMARK_PROTEIN_SECRETION	0.02178	0.10888	95	DNM1L,DST,NAPG,RAB5A,SNAP23,SNX2,STX7,VPS4B
HALLMARK_ESTROGEN_RESPONSE_LATE	0.04667	0.21215	197	BAG1,CA2,CISH,DYNLT3,FRK,GJB3,IL6ST,JAK2,METTL3,PGR,RABEP1,SLC22A5
HALLMARK_CHOLESTEROL_HOMEOSTASIS	0.06874	0.28642	73	ATXN2,CPEB2,HMGCR,SC5D
HALLMARK_PEROXISOME	0.08972	0.34508	104	ECI2,ESR2,SEMA3C,SMARCC1,VPS4B
HALLMARK_OXIDATIVE_PHOSPHORYLATION	0.11208	0.4003	185	ACAT1,AIFM1,ALDH6A1,COX17,MRPS22,NDUFB4,NDUFB8,NDUFV2,PDHX,TIMM9
HALLMARK_PANCREAS_BETA_CELLS	0.12185	0.40615	40	G6PC2,PCSK1,SEC11A
HALLMARK_TGF_BETA_SIGNALING	0.19989	0.62467	54	FNTA,SMURF1,TRIM33,XIAP
HALLMARK_HEME_METABOLISM	0.2353	0.66836	194	ALDH6A1,CA2,CAST,CDR2,ELL2,EPOR,HTATIP2,RBM5
HALLMARK_MITOTIC_SPINDLE	0.24061	0.66836	198	BCL2L11,CLIP1,DST,FGD6,KATNA1,NCK1,PCM1,PDLIM5,RAPGEF6,RASA1,RFC1,ROCK1,STK38L,YWHAE
HALLMARK_MTORC1_SIGNALING	0.27625	0.72698	196	ETF1,GTF2H1,HMGCR,HSPA4,PPA1,PSMA3,PSMC6,SC5D,SEC11A,SYTL2,UCHL5
HALLMARK_ADIPOGENESIS	0.32387	0.80003	197	AIFM1,AK2,BCL6,GADD45A,LPCAT3,OMD,PFKFB3,PTCD3
HALLMARK_E2F_TARGETS	0.33601	0.80003	198	AK2,ASF1A,CCP110,EED,HNRNPD,MAD2L1,MLH1,NAP1L1,NASP,ORC2,PNN,RFC1
HALLMARK_UNFOLDED_PROTEIN_RESPONSE	0.40703	0.92506	109	CNOT4,DCP2,DDX10,EIF4A2,FUS,NPM1,SEC11A,TSPYL2,VEGFA
HALLMARK_HEDGEHOG_SIGNALING	0.4966	1	36	NRCAM,RASA1,VEGFA
HALLMARK_G2M_CHECKPOINT	0.49973	1	195	ARID4A,ATRX,CASP8AP2,CUL5,HNRNPD,KATNA1,MAD2L1,MTF2,NASP,PTTG3P,SFPQ,SMARCC1,SRSF10
HALLMARK_INFLAMMATORY_RESPONSE	0.56937	1	200	GPR183,IL1B,ITGB8,PROK2,TLR2
HALLMARK_APICAL_SURFACE	0.57897	1	44	AKAP7,ATP8B1,NTNG1
HALLMARK_HYPOXIA	0.58578	1	197	LXN,MAFF,NDST2,NOCT,PCK1,PFKFB3,VEGFA
HALLMARK_MYC_TARGETS_V2	0.65549	1	58	DDX18,NPM1
HALLMARK_XENOBIOTIC_METABOLISM	0.66541	1	198	AKR1C2,ANGPTL3,ARG2,ARPP19,BPHL,CA2,PDLIM5
HALLMARK_GLYCOLYSIS	0.76528	1	198	ARPP19,ARTN,KIF2A,NASP,VEGFA
HALLMARK_REACTIVE_OXYGEN_SPECIES_PATHWAY	0.76568	1	49	NDUFB4
HALLMARK_P53_PATHWAY	0.77154	1	196	CCP110,CDKN2AIP,GADD45A,PDGFA,PROCR,RCHY1,SESN1,TSPYL2
HALLMARK_ANGIOGENESIS	0.7911	1	36	PDGFA,VEGFA
HALLMARK_NOTCH_SIGNALING	0.86032	1	32	FBXW11,SKP1
HALLMARK_WNT_BETA_CATENIN_SIGNALING	0.86343	1	42
HALLMARK_UV_RESPONSE_UP	0.86496	1	156	APOM,BCL2L11,CA2,EIF2S3,IL6ST
HALLMARK_APOPTOSIS	0.8691	1	160	BCL2L11,DNM1L,ETF1,F2,GADD45A,IL1B,ROCK1,SC5D,XIAP
HALLMARK_IL2_STAT5_SIGNALING	0.89719	1	198	CA2,CISH,GPR83,MAFF,MAP3K8,SNX14,SWAP70,UMPS
HALLMARK_KRAS_SIGNALING_UP	0.90001	1	198	CA2,CBR4,EVI5,IL1B
HALLMARK_MYOGENESIS	0.90575	1	199	BAG1,BDKRB2,CNN3,EIF4A2,GNAO1,MYOM1,SCHIP1
HALLMARK_PI3K_AKT_MTOR_SIGNALING	0.90821	1	105	MAPK8,NCK1,PPP2R1B,PTEN,UBE2N
HALLMARK_KRAS_SIGNALING_DN	0.91545	1	198	NRIP2,STAG3
HALLMARK_COAGULATION	0.92648	1	138	CSRP1,F2,F8,GNG12,MAFF,MASP2
HALLMARK_COMPLEMENT	0.95223	1	200	CA2,CSRP1,F2,F8,JAK2,KIF2A,MAFF,PHEX,USP16,USP8
HALLMARK_IL6_JAK_STAT3_SIGNALING	0.98785	1	87	IL1B,IL6ST,MAP3K8,STAM2,TLR2
HALLMARK_INTERFERON_ALPHA_RESPONSE	0.99813	1	95	PROCR,PSMA3
HALLMARK_EPITHELIAL_MESENCHYMAL_TRANSITION	0.9989	1	198	BDNF,CALD1,DST,ECM2,GADD45A,PTHLH,TPM1,VEGFA
HALLMARK_APICAL_JUNCTION	0.99991	1	200	JAM3,NEXN,PTEN,RASA1
HALLMARK_INTERFERON_GAMMA_RESPONSE	1	1	198	GPR18,JAK2,PSMA3,RAPGEF6
HALLMARK_ALLOGRAFT_REJECTION	1	1	196	EIF3J,F2,IL1B,JAK2,LY75,NCK1,NPM1,SPI1,TLR2,UBE2D1,UBE2N

## Sheet: GSE_oncgenic_Up
pathways	P.Value	FDR	N	genes
RB_P107_DN.V1_UP	0	0	127	BGN,CCNE1,CD81,COL1A1,COL1A2,FANCA,INCENP,KIF4A,LCK,LGALS3BP,LOXL1,MCM2,MCM5,MCM6,PCOLCE,POLD1,RPA1,SIVA1,SPIRE2,TYRP1
CYCLIN_D1_UP.V1_UP	0	0	184	BIN1,EMC1,EPHA2,HSPG2,NCSTN,PLOD1,PRRC2A,RCVRN,RXRA,SCAP,SERPINB10,TAP1,TSC2,WNT1
PRC2_EED_UP.V1_DN	0	0	188	ATP13A2,ERCC2,GALK1,GLE1,HS6ST1,INCENP,JUP,KIF4A,MCM2,MCM5,MCOLN1,MYBL2,PACS1,POLD1,SERPINB10,SLC35C2,TACC3,TAF1C,TBL3,TCIRG1,TSC2,TUBGCP2,WIZ
ATF2_UP.V1_UP	1e-05	0.00028	185	ATP13A2,CCR4,CD19,KCNA2,PACS1,PAX1,PLCB3,POLD1,PTDSS2,TCIRG1,TSC22D4
ALK_DN.V1_DN	1e-05	0.00028	136	CAMK2A,DPEP1,GPA33,INPP5D,MAEA,MTHFR,PAX1,PPP2R1A,STUB1,VAV1
SNF5_DN.V1_UP	3e-05	0.00102	167	COL26A1,CXCR4,LGALS3BP,LRP5,MCM5,MMP14,NRROS,POFUT2,PSMD8,RABAC1,SEMA4D,SLC6A6,TMEM106A
KRAS.600.LUNG.BREAST_UP.V1_UP	8e-05	0.00203	279	AKT2,CD1B,CD247,FCRL2,GFI1,IGHV3-48,MKRN3,PLVAP,PRDM1,SLC5A5,WNT1
KRAS.600.LUNG.BREAST_UP.V1_DN	0.00015	0.00356	279	BTN3A2,CIITA,COL19A1,CRABP2,DENND1C,GRIA1,INPP5D,KIF25,KRT38,MAST3,MTHFR,PLAC8,PLXND1,PYHIN1,TYRP1
SRC_UP.V1_UP	0.00042	0.00755	173	AIM2,BAHD1,BMF,COL26A1,GALK1,GPR15,NYX,OR1F1,RPRM,SMO,SRC,TMUB1,WTIP
LEF1_UP.V1_UP	0.00044	0.00755	194	ARHGAP4,CEACAM21,CHST10,CRABP2,CXCR4,DENND1C,KCNJ12,L1CAM,LCK,LOXL1,RAMP2,SLC17A9,ZAP70
NOTCH_DN.V1_DN	0.00048	0.00755	180	CD209,FAM30A,FUT3,GGTLC1,GPR15,IL7R,KLHL12,MAPK13,NOTCH3,OGDH,RAMP2,SLPI,SP140,TMEM132A
ESC_V6.5_UP_EARLY.V1_UP	0.00049	0.00755	162	ACSS1,AGER,AIRE,ATP8B2,ENG,ERCC2,GPA33,HES6,LIMD2,MAST3,MDFI,MLLT1,NARF,PTK7,SCAP,SLC16A3
RAPA_EARLY_UP.V1_DN	0.00052	0.00755	182	ARHGAP4,CBX4,CIB2,COL9A2,ENG,GRN,IL11RA,IL12RB1,LGALS3BP,NCF1,NFE2L1,NR2F1,PLXND1,STK11,YIPF2
PRC1_BMI_UP.V1_DN	0.00139	0.01774	181	ATP2A3,CIITA,GALK1,GVINP1,KCNJ4,MLLT1,MON1B,PRSS8,SERPINB10
WNT_UP.V1_DN	0.00143	0.01774	168	AIRE,IL12RB1,ISG15,KCNA2,LGALS3BP,PLXNA1
KRAS.BREAST_UP.V1_UP	0.0015	0.01774	137	FAM30A,FCRL2,GFI1,KCNA2,MKRN3,PRDM1
MEK_UP.V1_UP	0.00174	0.0193	192	ADM,CXCR4,EPHA2,L1CAM,LOXL1,LRP5,PACS1,POR,PTK7,S100P,SLC2A10,SLC6A6,STIP1,STRN4,TGFB1I1,TP53I11
IL21_UP.V1_UP	0.00192	0.02014	179	AIM2,FA2H,PAX1,RSAD2
KRAS.LUNG.BREAST_UP.V1_UP	0.00204	0.02025	141	AKT2,CD247,FCRL2,GFI1,IGHV3-48,MKRN3,PRDM1
WNT_UP.V1_UP	0.00235	0.02122	178	AP2S1,ATP4B,CD96,CKAP4,DHCR24,FOXK1,GRIN2D,SDC4,STRN4,TGFB1I1
KRAS.KIDNEY_UP.V1_DN	0.00236	0.02122	132	ACE,CACNA1S,IGKV3D-15,KLK1,LILRA4,MDFI,RSAD2,SLC5A5,SRC
P53_DN.V2_UP	0.00294	0.02523	146	EML3,FCRL2,FZD9,GALK1,GPA33,INPP5D,INSL3,MT1G,NCKAP1L,POU2AF1,SARDH,SDC4
CYCLIN_D1_KE_.V1_UP	0.00333	0.02737	185	EPHA2,HGFAC,HSPG2,PLCB2,PLOD1,POLD1,POLR2C,PRRC2A,SCAP,TSC2
VEGF_A_UP.V1_UP	0.00427	0.0333	193	CD19,CD79A,FCGR2B,JCAD,PAX1,SDC4,TCL1A,TP53I11,UBA7,UBE2L6,ZC3H7B
ESC_V6.5_UP_EARLY.V1_DN	0.0044	0.0333	157	ABCA7,BGN,CDC42EP1,COL11A1,COL1A1,COL1A2,COL3A1,LOXL1,MAPK13,PARVA,PCOLCE,SLC5A5,SLC8A3,TGFB1I1
RB_DN.V1_UP	0.00474	0.03444	117	AHCY,CCNE1,CTDSP1,DUOXA1,MAPK13,MCM6,NANS,PLXNB2,RPA1,SIVA1,SLC2A9,STUB1,TNFSF9,TYRP1,VPS16
NOTCH_DN.V1_UP	0.0054	0.03709	184	C6orf15,CIB2,FKBP9,P2RY1,SLC17A9,SSH3,STAT2,TGFB1I1,TNFSF8
IL15_UP.V1_UP	0.00588	0.03709	186	AIM2,CCNE1,HK2,LLGL2,PAX1,TET3,ZBTB48
IL2_UP.V1_UP	0.006	0.03709	184	AIM2,ATG101,CCR4,EHD2,HK2,RAC3,RHBDF2
KRAS.600_UP.V1_DN	0.006	0.03709	274	ATP2A3,BCL11B,CIITA,CRABP2,DENND1C,KIF25,KRT38,MAST3,PIP5K1C,PYHIN1
CSR_LATE_UP.V1_UP	0.00608	0.03709	164	ARHGEF1,CASP2,CCND3,FAM83D,FANCA,FARSA,HIP1,IL7R,MT1G,MYBL2,POLD1,PSMD2,SLC16A3,SRM,TUBA4A,WSB2
PTEN_DN.V1_UP	0.00649	0.03833	179	CD1E,COL26A1,CYP11B1,FAM30A,KIR2DL4,MAL,NR2F1,OR1A2,RSAD2
RELA_DN.V1_DN	0.00869	0.04979	136	CD247,GDF5,IL7R,KCNA2,L1CAM,PRSS8
DCA_UP.V1_UP	0.00943	0.05242	180	BTN3A1,CASP2,CD1B,GPA33,GRIA1,GRIN2D,GRM5,IGKV3D-15,INSL3,KIAA0513,RPE65,RPRM,SARDH,ZSWIM1
GCNP_SHH_UP_LATE.V1_DN	0.01015	0.05482	174	AGER,CNN2,FZD9,HSPG2,ITGAE,MAN2B1,MDFI,MIIP,MLLT1,PITPNM1,RAB34,RMDN3,SLC2A1,WIPI2
BCAT_BILD_ET_AL_UP	0.01067	0.056	45	SLC35C2
ATM_DN.V1_DN	0.01225	0.06257	144	FOXB1,GRIN2D,LY6G6D,MAGEA4,MDFI,PAX1,SLC17A1,ST3GAL1
HINATA_NFKB_MATRIX	0.01324	0.06504	11	MMP14
PGF_UP.V1_DN	0.01342	0.06504	188	AOC4P,DHCR24,ELAVL3,GRAP2,GRIA1,LOXL1,NUCB1,OGDH,PRPF19,SDC4,SH3BP1,SPN
CRX_NRL_DN.V1_UP	0.01483	0.07005	138	BICDL1,COL19A1,DIAPH3,LLGL2,PCOLCE,PIP4K2C,SLC16A3,SLC5A5,ST3GAL1,ZDHHC12
MTOR_UP.V1_UP	0.01608	0.07309	165	BID,DHCR24,DUOXA1,MCM5,MCM6,SLC2A1,TARS2,TMEM106A
BMI1_DN.V1_UP	0.01624	0.07309	143	ADGRE5,AGRN,ATP13A2,EPHA2,GDF5,IGKC,IL7R,LRP5,PIEZO1,SLC2A1,TAP1,TNFSF9
KRAS.BREAST_UP.V1_DN	0.01842	0.08097	140	ADAMTS5,KIF25,KRT38,MAST3,MTHFR,NPR1
PRC1_BMI_UP.V1_UP	0.01927	0.08278	180	ACE,AOC4P,DPEP1,GAD2,HIC2,IGHV1-69,KIR2DL4,MDFI,PGLYRP4,PLEK2,S100P,SLPI,ZSWIM1
CORDENONSI_YAP_CONSERVED_SIGNATURE	0.02272	0.09248	55	MARCKS,TOP2A
JNK_DN.V1_DN	0.02283	0.09248	187	ARHGAP4,ATP2A3,IL2RB,NPR1,POLD1,QSOX1,SOGA1,SRC,STK35,TULP1
KRAS.LUNG.BREAST_UP.V1_DN	0.02323	0.09248	139	CRABP2,INPP5D,KIF25,KRT38,MAST3,MTHFR
ESC_V6.5_UP_LATE.V1_UP	0.02349	0.09248	177	CHST15,CTSH,LIMD2,NARF,PLXNB2,PRSS8,RAMP2
PRC2_EZH2_UP.V1_DN	0.02442	0.09335	191	ADAMTS5,ATP4B,FUT7,HAUS5,KIF4A,LBR,MCM2,MYBL2,OLFML2B,SOGA1,TACC3,TBC1D2
P53_DN.V2_DN	0.0247	0.09335	143	ATP4B,GAD2,GNA13,MTHFR,PLEK2,SNPH
ATF2_S_UP.V1_UP	0.02932	0.10867	190	ABCD2,ASIC4,DYSF,MON1B,NIPAL3,PAX1,PPM1H,RSAD2,TOP2A
KRAS.DF.V1_DN	0.0303	0.11012	188	C6orf15,CBX4,CD2,KIR2DL1,LYRM4,MEX3D,OR1F1,PGLYRP4,PRSS8,RPRM,SLC17A1,TCL1A,WNT6,ZNF512B,ZNF764
CAHOY_OLIGODENDROCUTIC	0.03248	0.11584	97	AP5Z1,ATP10B,BCR,FA2H,IFFO1,MAP6D1,TUBA4A
MEL18_DN.V1_UP	0.03362	0.11768	140	ADGRE5,ADM,AGRN,ATP13A2,C2CD2,EPHA2,GDF5,HLA-DQA1,IL7R,PIEZO1,PLXNA1,TAP1,TNFSF9
KRAS.PROSTATE_UP.V1_UP	0.03454	0.1187	135	CBX4,CD79A,COL26A1,ENG,GRK5,IL10RA,IL7R,LIMD2,SV2C,ZSWIM1
KRAS.300_UP.V1_DN	0.03684	0.12434	138	CIITA,CRABP2,DENND1C,KIF25,KRT38,PYHIN1
KRAS.600_UP.V1_UP	0.03915	0.12982	275	ASIC4,COL26A1,CXCR4,GFI1,MKRN3,TRIB2
CAHOY_ASTROCYTIC	0.04044	0.13016	99	ABCD2,AKT2,FARS2,GOT2,LYRM4,NIPAL3,TTYH3
NRL_DN.V1_UP	0.04063	0.13016	135	BICDL1,COL19A1,ELAVL3,EML3,GNB1,HIC2,LLGL2,PCOLCE,RHBDL3,ST3GAL1,STK35
BRCA1_DN.V1_UP	0.04148	0.13067	129	AIM2,APBB1,DENND1C,KCNA2,PAEP,VAV1
RB_P130_DN.V1_UP	0.04343	0.13455	128	ATP2A3,EFTUD2
CAHOY_NEURONAL	0.04546	0.13714	100	BCL11B,CNTNAP4,COL19A1,GAD2,NSF
IL15_UP.V1_DN	0.04571	0.13714	176	ABCD2,ATP10B,BICDL1,JCAD,PGLYRP4,RIN2,SLC17A1,SLPI,TBC1D2,TGFB1I1,TOM1,VWF
PDGF_ERK_DN.V1_DN	0.04727	0.13954	147	ADM,CDK2AP2,HIC2,IL7R,KDM2A,MAD2L1BP,MGAT1,MON1B,PITPNM1,TNFSF8
KRAS.LUNG_UP.V1_DN	0.04799	0.13954	141	COL19A1,CRABP2,IL10RA,INPP5D,SH3BP1,TSC22D4
KRAS.AMP.LUNG_UP.V1_UP	0.05321	0.15238	137	AKT2,CD247,FAM30A,FCRL2,GPR25,HGFAC,HSF1,JAK3,SLC6A6,SOX12
ATM_DN.V1_UP	0.05663	0.15974	145	ASIC4,CD19,CIITA,DYSF,EPN1,KCNJ4,P2RY1,PARVA,RPE65,SARDH
KRAS.LUNG_UP.V1_UP	0.06205	0.17247	137	AKT2,CD247,JAK3,ZBTB48
PDGF_UP.V1_DN	0.06385	0.17344	127	ATP4B,CHST15,COL1A2,IGHV1-69,IL7R,KIR3DL1,LIMK1,OR10H2,SP140,TCL1A,TNFSF8
KRAS.AMP.LUNG_UP.V1_DN	0.06424	0.17344	136	ACE,ADAMTS5,FCGR2B,GVINP1,INPP5D,LILRA4,PLCB3,PPM1H,PYHIN1
ESC_J1_UP_LATE.V1_UP	0.06655	0.17715	180	BGN,CBX4,CDC42EP1,CHST15,CTSH,PARVA,PLXNB2,PRSS8,RAMP2
PRC2_SUZ12_UP.V1_DN	0.07743	0.20325	188	AGER,ATP2A3,CCNE1,CD1B,CD1D,CD247,CLEC10A,HAUS5,HLA-DQA1,IGKV3D-15,IL10RA,PAX1,PRSS8,SLC6A6,ST3GAL1
AKT_UP.V1_DN	0.08266	0.21402	187	ADGRL1,CNN2,GRAMD1A,HPS1,IFFO1,IL17RC,PLEK2,RPS6KB2,ZFYVE21
E2F3_UP.V1_UP	0.09222	0.23553	185	CABLES2,CCNE1,FANCA,MAP6D1,NR2F1,PLXND1,SLC4A3,ZDHHC12
KRAS.50_UP.V1_DN	0.09422	0.23743	47	KIF25,KRT38,PYHIN1
GCNP_SHH_UP_EARLY.V1_DN	0.09843	0.24198	164	ACSS1,CRABP2,DDB1,MAN2B1,MIIP,RABAC1,VAV1
ESC_J1_UP_EARLY.V1_UP	0.09859	0.24198	168	ACSS1,ADM,ASCL2,COL26A1,DPP7,HES6,HMX2,NAAA,NARF,NCF1,PRSS8,TMEM94,TRIB2
PTEN_DN.V2_DN	0.10211	0.24742	140	FANCA,LOXL1,NIPAL3,SERPINH1,TULP1
CAMP_UP.V1_UP	0.10685	0.25562	191	ALDOA,APOBEC3C,ARF1,CMTR1,GMPPA,MAEA,MDH2,NDUFV1,RBCK1,TRIM38
IL2_UP.V1_DN	0.11157	0.26212	183	ABCD2,AIRE,BICDL1,BTN3A1,GDF5,JCAD,POU2AF1,RIN2,SNPH,TRIB2
ESC_V6.5_UP_LATE.V1_DN	0.11341	0.26212	177	BGN,BID,CHAC1,GPA33,LCK,MTG2,PCOLCE,TAF1C,TTC39B,ZMYM3
ALK_DN.V1_UP	0.11372	0.26212	138	ARHGAP4,CHAC1,GALK1,GDF5,MLC1,PRDM1
MYC_UP.V1_DN	0.11828	0.26933	167	AGER,CD1D,FGD2,HIP1,PBX4,SPNS3
HOXA9_DN.V1_DN	0.12607	0.28365	185	ADM,CEP55,FCGR2B,GNA13,KCTD15,MEX3D,MT1G,NCAPD2,RFWD3
NRL_DN.V1_DN	0.13545	0.30117	128	CLIC1,DYSF,FKBP9,PRDM1,QSOX1,RAB8A,SLAMF9,SLC8A3
STK33_NOMO_DN	0.13894	0.30536	265	AKR1A1,APOBEC3C,ART3,ASL,BTBD11,HES6,LCK,MAPK14,MFSD3,MTFR2,PLXND1,POLD1,SERPINB10,SIRPB2,SLC35C2
JAK2_DN.V1_UP	0.14303	0.31072	180	CD8B,FOXE3,GALK1,GPR15,GRM5,PCDHGA9,SPN,WFDC8,WNT1
RAPA_EARLY_UP.V1_UP	0.15475	0.33237	166	ADGRE5,CYP11B1,FZD9,HLA-DRB6,ITGAE,L1CAM,NUCB1,PRKCG,SLC25A42,TRIM38
E2F1_UP.V1_UP	0.1611	0.34211	183	ARHGEF1,ART3,DDB1,ERCC2,HPF1,KRT72,MAP3K11,MAPK14,PACS1,PITPNM1,RHBDL3,SLC7A1,TOP2A
PTEN_DN.V1_DN	0.1777	0.37282	177	ADGRE5,CHST10,KCNJ4,MC4R,OPRM1,SEMA4D,SV2C
ERBB2_UP.V1_UP	0.18096	0.37282	185	CDS2,CXCR4,KIAA0513,LOXL1,LRP5,NOTCH3,PACS1,RPRM,S100P,SLC2A10,SLC6A6,STIP1
RPS14_DN.V1_UP	0.18148	0.37282	189	ARHGAP25,CTSH,GFI1,HLA-DRB6,ICAM3,MARCKS,RIN2,SDC4,VWF
P53_DN.V1_DN	0.19802	0.40242	191	CBX4,CD1D,CD247,GBA,IFFO1,IL2RB,IRF4,L1CAM,MAL,QPCT,ST3GAL5,TNFSF9,TRIM38
PTEN_DN.V2_UP	0.22846	0.45936	138	CEACAM21,CHAC1,GVINP1,IL11RA,IL7R,MON1B,TP53I3,TRIB2
BCAT_GDS748_UP	0.24127	0.48	47	LY6G6D,QPCT,TP53I3
RB_DN.V1_DN	0.24902	0.48851	120	AGRN,CHAC1,RPS2,TUBA4A
EIF4E_UP	0.25409	0.48851	98	FAM117A,IDH1,MDH2,NEGR1,TP53I11
KRAS.PROSTATE_UP.V1_DN	0.25418	0.48851	141	CD96,FOLH1B,KCNA2,SMO
RPS14_DN.V1_DN	0.25589	0.48851	183	CHAC1,ENG,ERCC2,GCDH,INCENP,MCM5,MYBL2,PCOLCE,POLD1,SRM
MEL18_DN.V1_DN	0.27044	0.50944	145	CRABP2,GTF2A1L,JUP,PRPF6,SLPI,UBE2L6
CYCLIN_D1_KE_.V1_DN	0.27224	0.50944	187	COG2,COL3A1,GRIA1,IL7R,NCKAP1L,PLCG2,POU2F2,TCIRG1,TESK1,TUBA4A,UCP2
KRAS.300_UP.V1_UP	0.27743	0.51407	141	ASIC4,COL26A1,MKRN3,TRIB2
DCA_UP.V1_DN	0.28237	0.51814	180	ASIC4,CACNA1S,FUT3,IL10RA,POR,RNPEPL1,SLC35F6,SLC6A6,TAF1C,TCIRG1,TCL1A
BRCA1_DN.V1_DN	0.29301	0.53249	134	CD79A,CTDSP1,GDF5,MC4R,NYX,OLFML2B,RSAD2,SMO
STK33_DN	0.29591	0.53263	266	AKR1A1,ART3,ASL,C3orf80,DCHS1,DPH2,HES6,LCK,MAPK14,MFSD3,MTFR2,PLXND1,POLD1,PPM1H,SERPINB10,SLC25A39,SLC38A5,SLPI,SPNS3,TRAF7
ATF2_S_UP.V1_DN	0.307	0.54738	185	AIRE,COL11A1,CPTP,DAPK1,JUP,PLEK2,TAF1C,TENM4
CYCLIN_D1_UP.V1_DN	0.32416	0.57259	187	BTN2A1,CASP2,CD19,COG2,CUL7,CXCR4,EIF4G1,GALK1,HPS1,IL7R,KIR2DL4,MLC1,NCKAP1L,TUBA4A,UCP2
IL21_UP.V1_DN	0.33115	0.57952	184	AIRE,BICDL1,JCAD,OR1F1,RIN2,SLC17A1
E2F1_UP.V1_DN	0.33851	0.58696	183	ASL,ATP2A3,COL11A1,COL3A1,HES6,IDH1,NPR1,PLXND1,PTDSS2,SLPI,TGFB1I1
BCAT.100_UP.V1_UP	0.35736	0.614	49	HOXA1,LY6G6D,QPCT
STK33_SKM_DN	0.41012	0.6953	264	ADAMTS5,ASL,ATP8B2,C3orf80,DPH2,ICAM3,MAPK14,MARCKS,PPM1H,SERPINB10,SLPI,SPNS3,TRAF7,TUBA4A,ZNF488
LEF1_UP.V1_DN	0.41203	0.6953	184	CTSH,DAPK1,PLAC8,PRSS8
CRX_DN.V1_UP	0.42787	0.71564	130	BICDL1,COL19A1,LLGL2,RCVRN,RPE65,SLC17A1,STK35,ZDHHC12
AKT_UP_MTOR_DN.V1_DN	0.43468	0.72065	184	IL17RC,MCM6,MGAT4B,PLEK2,RGS19,RPS6KB2
SNF5_DN.V1_DN	0.44682	0.73434	154	DPEP1,MAPK13,NPR1,SLC16A3,SMARCB1,YIPF2
BMI1_DN_MEL18_DN.V1_DN	0.48	0.7728	146	CTSH,GTF2A1L,IDH1,NSF,SLPI,UBE2L6
KRAS.50_UP.V1_UP	0.48438	0.7728	48
SRC_UP.V1_DN	0.49465	0.7728	164	IL7R,MCM5,SPNS3,ZNF628
MTOR_UP.V1_DN	0.49884	0.7728	180	DPEP1,FZD9,GRAMD1A,MLLT1,NCF4,UGGT1
BMI1_DN_MEL18_DN.V1_UP	0.49895	0.7728	143	ADGRE5,ADM,ATP13A2,C2CD2,GDF5,IL7R,PIEZO1,TNFSF9
BCAT.100_UP.V1_DN	0.4994	0.7728	35	DKFZP434A062,EXOC3
GLI1_UP.V1_UP	0.49997	0.7728	23
E2F3_UP.V1_DN	0.50324	0.7728	160	CDH15,CIITA,ETV3,KIR2DL4,NCKAP1L,PCNX3,S100P,SPNS3
CRX_DN.V1_DN	0.50702	0.7728	131	ACSS1,ATP8B2,CHAC1,PCOLCE,PRDM1
BMI1_DN.V1_DN	0.51449	0.77501	136	GTF2A1L,HS6ST1,IDH1,PRPF6,SLPI
KRAS.DF.V1_UP	0.51994	0.77501	190	ADGRE5,CALHM2,DPYSL2,IRF4,LGALS3BP,S100P,SLC2A10,TP53I3
JNK_DN.V1_UP	0.52078	0.77501	180	CBX4,IGLV6-57,IL10RA,IL12RB1,RAB35,TET3,TSN
BCAT_GDS748_DN	0.53444	0.78913	43	HLX,LAP3
PRC2_EED_UP.V1_UP	0.54283	0.79531	183	C2CD2,GDF5,HIC2,PPM1H,SLC5A5,SLPI,STIP1
MTOR_UP.N4.V1_UP	0.59035	0.85827	190	ADM,CHAC1,DOK2,IDH1,IL7R,MRPL58,NANS,PDXK,RPAP1,SLC6A6,SQOR
PRC2_SUZ12_UP.V1_UP	0.60421	0.8675	182	ACE,AOC4P,BTN3A2,DOK2,GAD2,PLEK2,SLPI,TET3
ESC_J1_UP_LATE.V1_DN	0.60642	0.8675	166	LCK,MTG2,NIFK,PCOLCE,SLC4A3,WWP2
TBK1.DN.48HRS_UP	0.61782	0.8675	49	LBR
PKCA_DN.V1_DN	0.61991	0.8675	153	ADM,BID,CD19,CKAP4,ETV3,FXYD4,HK2,SP140,UGGT1,ZNF319
SIRNA_EIF4GI_UP	0.62375	0.8675	91	CTSH,DDX54,GPR15,HLA-B,IGF2R,INPP5D,LAP3,NCAPD2,PAPSS1
ESC_J1_UP_EARLY.V1_DN	0.62666	0.8675	169	GID8,MTG2,NIFK,RPS6KB2,TMC6,UBA7
PKCA_DN.V1_UP	0.62882	0.8675	156	FMR1NB,SLC16A3,SLC23A2,TTI1
CTIP_DN.V1_DN	0.66503	0.9094	130	ADAM15,CHST15,DDAH2,HIP1,INSL3,KCTD17,RAC3
CSR_LATE_UP.V1_DN	0.66882	0.9094	143	L1CAM,POR,UBE2L6
PRC2_EZH2_UP.V1_UP	0.69573	0.93923	189	ART3,JUP,KCNA2,KIAA0513,KIR2DL4,L1CAM,SLPI,TUBA4A,UBE2O
SINGH_KRAS_DEPENDENCY_SIGNATURE	0.70147	0.94027	20
CRX_NRL_DN.V1_DN	0.70844	0.94292	122	PRDM1,QSOX1,SDC4
MYC_UP.V1_UP	0.71731	0.94805	178	DPP7,RPTOR
HINATA_NFKB_IMMU_INF	0.73694	0.96724	15
AKT_UP_MTOR_DN.V1_UP	0.75627	0.98575	173	ABCA7,DHCR24,FKBP8,FXYD4,HIC2,MLLT1,RASAL3,SLC6A6,VANGL2
P53_DN.V1_UP	0.76577	0.9863	191	ADM,COL1A2,COL3A1,KLK1,LOXL1,MARCKS,NR2F1,PTK7,S100P,SDC4,TUBA4A
YAP1_DN	0.7691	0.9863	45	RFX1
CAMP_UP.V1_DN	0.77234	0.9863	196	BAG6,BCR,CHST15,IL7R,MYO15B,PAEP,PRDM1,STIP1,TTYH3,TUBA4A
AKT_UP.V1_UP	0.79827	1	163	ABCA7,BID,DHCR24,HIC2,SLC2A1,SLC6A6
ATF2_UP.V1_DN	0.83425	1	180	ADAM15,AIRE,CD1B,JUP,PLEK2,TAF1C
GCNP_SHH_UP_EARLY.V1_UP	0.84983	1	171	ARHGEF1,FOXK1,KCNJ4,KIAA2013,KIF4A,LBR,MAPK14,MCM5,MCM6,PLCG2,SLC23A2,SNAPC2,TOP2A
RAF_UP.V1_UP	0.85127	1	189	L1CAM,LRP5,PARVA,QPCT,RSAD2,S100P,TBC1D2,XYLT1
GCNP_SHH_UP_LATE.V1_UP	0.86347	1	180	ASB3,FMR1NB,INCENP,LBR,LLGL2,MCM5,MCM6,SARDH,SLC23A2,SQOR,TOP2A,UFD1
SIRNA_EIF4GI_DN	0.87187	1	94	C2CD2,FUT6,ITGAE
CAHOY_ASTROGLIAL	0.88381	1	95	DYSF,P2RY1
YAP1_UP	0.89963	1	45	CNP,GTPBP3
CTIP_DN.V1_UP	0.91227	1	134	COL1A2,DKFZP434A062,KLK1,OLFML2B,PGLYRP4,SLC17A1,SP140,TULP1
EGFR_UP.V1_UP	0.92476	1	188	ADM,HK2,S100P,SQOR,TAP1
KRAS.KIDNEY_UP.V1_UP	0.92632	1	139	GRM5,TRIB2
TGFB_UP.V1_UP	0.92818	1	183	CD1E,HLX,NDST1
TBK1.DN.48HRS_DN	0.93135	1	49	ST3GAL5
EIF4E_DN	0.95035	1	97	C2CD2,LOXL1,MYO10,SEMA4D,SQOR,UBA7
TGFB_UP.V1_DN	0.95773	1	188	HSPG2,ZFP64,ZNF512B
NFE2L2.V2	0.96639	1	462	CCND3,CHAC1,CIB4,CKAP4,FTH1P16,FTH1P20,GRM5,IDH1,L1CAM,PLXND1,PTDSS2,RHBDL3,SLC2A9,SLC6A6,SPN,SYK,TXNRD1
RB_P107_DN.V1_DN	0.9716	1	118	CHAC1,CRABP2,NFE2L1,NRBP1,POR,SIGMAR1,SLPI
TBK1.DF_UP	0.97308	1	281	ADGRE5,AP5Z1,BID,CHIC2,CPTP,CRABP2,DDAH2,MAST3,MEX3D,MRPL58,PIP4K2C,PTK7,RIN2,SLC2A10,TMEM104,TP53I3
PDGF_ERK_DN.V1_UP	0.97549	1	144	CMTR1,COL1A1,FLI1,IL12RB1,MTHFR,NCKAP1L,SLC39A7,TAB1,TP53I3
LTE2_UP.V1_UP	0.97876	1	186	CXCR4,DPYSL2,FA2H,FAM117A,MARCKS,RIN2,SLC2A10,TMC6
GLI1_UP.V1_DN	0.9795	1	16
RELA_DN.V1_UP	0.9815	1	147	BIN1,DYSF,FZD9,SLC7A1,TRIM38
LTE2_UP.V1_DN	0.98229	1	187	CNN2,ISG15,LGALS3BP,MYO10,RFWD3,TAP1,UBE2L6
CSR_EARLY_UP.V1_UP	0.9875	1	150	ATG101,EMC6,HLX,NIFK,ST3GAL1
CSR_EARLY_UP.V1_DN	0.99	1	124	ADM,ATF7IP,COL1A1,GDF5,HSPG2,SNPH,STAT2,ZFP64
RAF_UP.V1_DN	0.99371	1	188	CHST15,MYO10
MTOR_UP.N4.V1_DN	0.99535	1	175	ATF7IP,CCNE1,CD1B,CD1E,CHIC2,GPA33,HOXA7,SLC23A2,SOGA1,XYLT1
PDGF_UP.V1_UP	0.99548	1	144	CBX4,CCNE1,DKFZP434A062,NCKAP1L,RAB35,SLC39A7,TET3
HOXA9_DN.V1_UP	0.99579	1	184	CD209,ICAM3,IFFO1,IL10RA,ISG15,RABAC1,TOB1,TP53I3
EGFR_UP.V1_DN	0.99769	1	177	ATF7IP,CTSH,LLGL2,MEX3D,PRPF6,RFWD3,SIGMAR1
VEGF_A_UP.V1_DN	0.99936	1	191	ACE,CCNE1,CD8B,MMP14,NR2F1,STIP1
BCAT_BILD_ET_AL_DN	0.99965	1	45
RB_P130_DN.V1_DN	0.99974	1	132	HK2,IDH1,SLC2A1,SLC35F6
STK33_NOMO_UP	0.99996	1	283	ATG101,DAPK1,FCRLB,IL10RA,IL7R,LIMK1,MGAT4B,RETREG2,RIN2,SDC4,SEMA4D,ST3GAL1
STK33_UP	0.99999	1	273	ADM,BMF,BTN2A1,DAPK1,IL10RA,LIMK1,MIR663AHG,RIN2,RNF121
STK33_SKM_UP	1	1	257	ADM,BMF,CALHM2,IL10RA,MIR663AHG,PLXNB2,TGFB1I1
MEK_UP.V1_DN	1	1	176	ISG15,TAP1,UBE2L6
JAK2_DN.V1_DN	1	1	143	COL26A1,HOXA7,MYO15B
TBK1.DF_DN	1	1	281	HOXA1,LSM14A,RFWD3,RXRA,TLN1,TTI1,UGGT1
ERBB2_UP.V1_DN	1	1	191
PGF_UP.V1_UP	1	1	185	ATP2A3

## Sheet: GSE_oncogenic_Dn
pathways	P.Value	FDR	N	genes
ERBB2_UP.V1_DN	0	0	191	ALG13,ANKRD12,ARMCX1,ATP8B1,BRWD1,CBR4,CHD1,CUL5,DNAJB14,EIF2S3,FAM216A,JAK2,MAD2L1,NAA15,NRCAM,POLI,RHOBTB3,RPAP3,SSB,TAF1D,UBA6,USP16,ZNF84
PGF_UP.V1_UP	0	0	185	AKAP9,CCPG1,CREB1,DHX29,EIF2S3,IL6ST,IRAK1BP1,LRRC17,MAPK6,MTF2,NRCAM,OSBPL8,PEX1,PHEX,PHF3,REV3L,RPGR,SCAF11,SLC4A7,SREK1,STAM2,STK38L,STXBP3,SYNE2,THOC2,TWF1,XIST,ZNF451,ZNF674,ZZZ3
TBK1.DF_DN	0	0	281	AFF4,AKAP9,BNIP2,BPHL,BRWD1,CDR2,CUL5,DICER1,DNAJB14,ELL2,GTPBP8,KIF3A,KTN1,LRIG2,MIS18BP1,MTAP,MYO6,NAA15,NAA35,NME6,OSBPL1A,PDGFA,PDHX,PNISR,RAI14,RLF,RPAP3,SCAF11,SEMA3C,SLC22A5,SLK,SMAD5,SMC5,TAF15,THOC2,UBE2W,ZNF654,ZNHIT6,ZZZ3
JAK2_DN.V1_DN	0	0	143	ADAMTSL4,ATP8B1,CCNL1,CEP295,ECM2,KMT2A,MROH7,MTRF1L,PNISR,SNRPN,VEZT,ZNF280D
MEK_UP.V1_DN	0	2e-05	176	ALG13,ANGEL2,ARMCX1,ARMCX3,ATP8B1,CBR4,GDAP1,JAK2,JMJD1C,METTL3,NGLY1,POLI,PRPF38B,RHOBTB3,RSBN1,STXBP3,ZNF84
STK33_SKM_UP	0	2e-05	257	AFF4,APPL2,CFL2,CPEB2,DNAAF4,DYNC2LI1,EVI5,GPR183,IL1B,ITGB8,MNS1,NFXL1,NMNAT1,SNX16,STAM2,TWF1,UBE2W,ZNF718
STK33_UP	1e-05	0.00018	273	AFF4,ANKRD12,APPL2,BCL6,CFL2,CPEB2,DNAAF4,DYNC2LI1,GNPDA2,IL1B,IL6ST,ITGB8,MAFF,NFXL1,RNF149,SNX16,SPRED1,STAM2,TWF1,UBE2W,USP53
STK33_NOMO_UP	4e-05	0.00096	283	ANKRD12,APPL2,BCL6,CFL2,DNAAF4,FBXL13,GNPDA2,IL1B,IL6ST,MAFF,MAP3K8,PINLYP,RNF149,SPRED1,STAM2,TBCEL,TM6SF1,TWF1,UBE2W,USP53
RB_P130_DN.V1_DN	0.00026	0.00549	132	AKAP9,DDX3X,DDX46,EBPL,EIF3J,EVI5,FBXO28,GAS5,HACD2,LARP1B,PRPF38B,RASA1,SNX2,TYW5,UHRF1BP1L
BCAT_BILD_ET_AL_DN	0.00035	0.00662	45	CLK1,PRPF38B,PTHLH,SECISBP2,SMAD5,TAF1D,ZSWIM6
VEGF_A_UP.V1_DN	0.00064	0.01092	191	CCNH,DHX29,DLEU1,EIF2S3,LRRC17,LRRFIP1,MAD2L1,MAPK6,ORC2,PNN,RPGR,SCAF11,SLC30A9,SLC4A7,THOC2,TWF1
EGFR_UP.V1_DN	0.00231	0.03635	177	ALG13,ANGEL2,ARMCX1,BDKRB2,CBR4,CLK4,EIF2S3,FANCL,KRIT1,METTL3,POLI,RHOBTB3,SNX7,TAF12
HOXA9_DN.V1_UP	0.00421	0.05856	184	AKIRIN1,CLK4,DHX29,DICER1,GPR18,GPR183,IFT74,JAK2,SCHIP1,SESN1,TNFRSF10B,TWF1,UBE2W,UHRF1BP1L
PDGF_UP.V1_UP	0.00452	0.05856	144	ARR3,ATXN2,MAPK6,ORC2,PFKFB3,PSMC6,SNRNP35,TAF12,THOC2,TRAF5
MTOR_UP.N4.V1_DN	0.00465	0.05856	175	ANGEL2,BBS1,BRWD1,CEP135,CEP295,CLK1,CLK4,ECHDC2,EVI2A,FAM13B,GCC2,MIS18BP1,RCOR3,SENP6,SLC2A11,SOS2,SYNE2,ZSCAN26
RAF_UP.V1_DN	0.00629	0.07433	188	EIF2S3,FAM216A,GDAP1,JAK2,JMJD1C,RHOBTB3,SNAP23,SYTL2,TFAP2A
CSR_EARLY_UP.V1_DN	0.01	0.1112	124	ADAMTSL4,CYP2R1,FBXO38,GTPBP8,LRIG2,NDUFAF7,PHIP,TAF15,TDRD6,TFAP2A,USP33,ZNF302,ZNF33A
CSR_EARLY_UP.V1_UP	0.0125	0.13128	150	PTP4A1,SCHIP1,SHB,SREK1IP1,TRMT10C,UBE2N
LTE2_UP.V1_DN	0.01771	0.17486	187	ALG13,BCL2L11,BHLHE41,CHD1,DNAJB14,JAK2,JMJD1C,N4BP2L2,NCBP1,POLI,RHOBTB3,SYTL2,TAF12,TFAP2A,UGCG,ZNF84
RELA_DN.V1_UP	0.0185	0.17486	147	CLK1,GNRH1,GPR183,IL1B,MAK,MEP1B,PAFAH1B2,VEGFA
GLI1_UP.V1_DN	0.0205	0.18252	16	RUNX1
LTE2_UP.V1_UP	0.02125	0.18252	186	ADORA1,APPL2,DUSP4,ECI2,ENOSF1,KATNA1,MGAT4A,PCDH9,PDE8A,PJA2,PSTPIP2,UHRF1BP1L
PDGF_ERK_DN.V1_UP	0.02451	0.20141	144	ATXN2,CCP110,CFAP70,NTNG1,PPIP5K2,SWAP70,TAF12,THOC2,TRAF5,XPA,ZNF84
TBK1.DF_UP	0.02692	0.21202	281	BBS1,CDIP1,CHD9,DNAJB6,GCC2,MAST4,MINDY2,NRBF2,PTHLH,RAB21,RUNX1,SCHIP1,SNAP23,SWAP70,TNFRSF10B
RB_P107_DN.V1_DN	0.0284	0.21473	118	AKAP9,BCCIP,BIN3,CBR4,CCDC90B,GNG12,IDNK,LPCAT3,NFE2L2,SLIRP,STX7,TLR2
NFE2L2.V2	0.03361	0.24434	462	AQP4-AS1,ASF1A,ASIP,BCL2L11,ECM2,HGD,HTATIP2,ITGB8,MACC1,METTL3,NAP1L1,NFE2L2,NRCAM,PATJ,SIAE,SMC5,SPART,SPDYE3,SUV39H2,UBE2D1,UBE2N,ZNF429,ZSWIM6
TGFB_UP.V1_DN	0.04227	0.29592	188	BCL6,BDKRB2,DUSP4,EVI2A,IFT74,RAB11FIP2,SAV1,SMN1,STK38L,TFAP2A
EIF4E_DN	0.04965	0.33517	97	CCAR1,PHIP,PLEKHA5,RANBP2
TBK1.DN.48HRS_DN	0.06866	0.44441	49	BPHL,DUSP4,PDGFA,PDHX
TGFB_UP.V1_UP	0.07183	0.44441	183	ADAM22,ANKLE2,ELL2,JMJD1C,LMCD1,PDGFA,PFKFB3,PVRIG,RGS12,SCHIP1,SMURF1,TNS4,ZNF654
KRAS.KIDNEY_UP.V1_UP	0.07368	0.44441	139	CA2,DNM3,NME5,NRCAM,PCDH9
EGFR_UP.V1_UP	0.07524	0.44441	188	DUSP4,ELL2,KTN1,LPP,MGAT4A,PCDH9,PIGA,SLC4A7,SNX16
CTIP_DN.V1_UP	0.08773	0.50247	134	PPIEL,SCAND2P,SLC16A4,SLC35G2,UPK1B
YAP1_UP	0.10038	0.55801	45	C15orf65,SEMA3C,SIAE,SNAP23,SNX7,ZNHIT6
CAHOY_ASTROGLIAL	0.11619	0.62745	95	CAPS2,MORC4,OGN,OMD,OMG
SIRNA_EIF4GI_DN	0.12814	0.67271	94	ANKRD49,CDR2,DUSP4,FAM111A,PDHX,PPME1,SUPT20H
GCNP_SHH_UP_LATE.V1_UP	0.13653	0.69742	180	ARL5A,DDX3X,DNM1L,GFM2,MBD2,MIS18BP1,NAA15,NPM1,PTCD3,RLIM,SACM1L,SLTM,SRSF10,STRN3,TARDBP,VPS4B,YWHAE,ZNF638
RAF_UP.V1_UP	0.14873	0.72777	189	CAST,CEP70,DUSP4,MORC4,OSBPL1A,SYNE2
GCNP_SHH_UP_EARLY.V1_UP	0.15017	0.72777	171	AFF4,ARL5A,CCNJ,GGPS1,LUC7L2,MSH6,NAP1L1,NCAM2,RBBP6,RIMKLB,RLIM,SRSF10,STRN3,TIA1,TNPO1,VPS4B,ZZZ3
ATF2_UP.V1_DN	0.16575	0.78318	180	CCP110,PLN,REV3L,STXBP2
AKT_UP.V1_UP	0.20173	0.92994	163	ANGPTL1,GDPD2,MFSD4A,RIMKLB
CAMP_UP.V1_DN	0.22766	1	196	CLK1,DST,GNG12,LMBR1,LRRFIP1,MBD2,NAP1L1,SLC13A4,SMARCC1,SRRM1
YAP1_DN	0.23092	1	45	LCA5L,LONRF2,ORC2
P53_DN.V1_UP	0.23423	1	191	CNN3,MAFF,ME3,MTAP,THOC1,ZNF799
AKT_UP_MTOR_DN.V1_UP	0.24374	1	173	ANGPTL1,GDPD2,RIMKLB
HINATA_NFKB_IMMU_INF	0.26308	1	15	IL1B
MYC_UP.V1_UP	0.2827	1	178	CFAP70,DDX10,FAM216A,HP,MBLAC2,UTP15
CRX_NRL_DN.V1_DN	0.29157	1	122	CNGB3,JAM3,MFSD4A,NTN4,PTPN13,RNF149
SINGH_KRAS_DEPENDENCY_SIGNATURE	0.29856	1	20
PRC2_EZH2_UP.V1_UP	0.30428	1	189	ABLIM3,GPM6B,PCDH9,PDGFA,PPP2R1B,PTHLH,SRPX2,TBC1D19
CSR_LATE_UP.V1_DN	0.33119	1	143	DYNC2LI1,EXOC6,F8,IL1B,ITGB8,NBEA,NTN4,SC5D
CTIP_DN.V1_DN	0.33498	1	130	ARL5A,KPNA1,NRIP2,STAG3,ZSCAN2
PKCA_DN.V1_UP	0.37119	1	156	CA2,CDIP1,CDR2,GDPD2,GNAO1,PCK1,TMEM135
ESC_J1_UP_EARLY.V1_DN	0.37335	1	169	BRWD1,LPP,MED6,PACRGL,UHRF1BP1L
SIRNA_EIF4GI_UP	0.37626	1	91	CA2,KIF2A,PTPN13,SPART,UBE2E1
PKCA_DN.V1_DN	0.3801	1	153	GJB3,MALAT1,PROCR,TLR2,ZSCAN2
TBK1.DN.48HRS_UP	0.3822	1	49	CNOT4,TMCO1
ESC_J1_UP_LATE.V1_DN	0.39359	1	166	PPIL4,TBCE
PRC2_SUZ12_UP.V1_UP	0.3958	1	182	DYNC2LI1,ECM2,PINLYP,PLEKHA5,PPIEL
MTOR_UP.N4.V1_UP	0.40966	1	190	ARG2,DLEU1,MGAT4A,MRPL39,OGN,PDHX,RBM28,TM6SF1,TMEM135,UGCG,VEGFA
PRC2_EED_UP.V1_UP	0.45718	1	183	CBR4,EVI5,PDGFA,REV3L,RSRP1
BCAT_GDS748_DN	0.46558	1	43	MLH1
JNK_DN.V1_UP	0.47923	1	180	ECM2,HSPA12A,ROCK1,SLC22A5,SPICE1,ZNF204P
KRAS.DF.V1_UP	0.48007	1	190	BCL6,CBR4,FAR2,JAK2,KIF3A,MTAP,PROCR,SLC4A7,TLR2,TMEM135,UBE2W,ZNF654
BMI1_DN.V1_DN	0.48552	1	136	CA2,CNMD,PLAC4,SUCLG2,TFAP2A
CRX_DN.V1_DN	0.49299	1	131	CNMD,JAM3,MAP3K8,MFSD4A,RAI14,TRIM13
E2F3_UP.V1_DN	0.49677	1	160	AC004980.1,BDKRB2,DTWD1,INO80C,TAF15,TLR2
GLI1_UP.V1_UP	0.50005	1	23	IFT74
BCAT.100_UP.V1_DN	0.50063	1	35	ZNF749
BMI1_DN_MEL18_DN.V1_UP	0.50106	1	143	ABLIM3,ITGB8,KMT2A,OGFRL1,PTHLH,VEGFA
MTOR_UP.V1_DN	0.50117	1	180	ARTN,CCT6B,CLCA3P,FANK1,GDPD2,NFXL1,PDGFA,PHIP,PLEKHA5
SRC_UP.V1_DN	0.50536	1	164	DCAF17,DTWD1,FANCL,PIK3C2G,SUV39H2,TTC14,ZNF451,ZNF789
KRAS.50_UP.V1_UP	0.51564	1	48	NRCAM
BMI1_DN_MEL18_DN.V1_DN	0.52001	1	146	CA2,CNMD,EVI5,KLHL2,PCSK1,SLC16A4
SNF5_DN.V1_DN	0.55319	1	154	CD99L2,FLYWCH2,LY75,MALAT1,RIMKLB,SYTL2,XIST
AKT_UP_MTOR_DN.V1_DN	0.56533	1	184	ADORA1,AGPAT5,ASF1A,CHN2,GPR83,OGN,POLI,TBCE
CRX_DN.V1_UP	0.57214	1	130	ARG2,CDR2,MDM1,SUV39H2,WDR31,XIST
LEF1_UP.V1_DN	0.58798	1	184	BDKRB2,CNN3,DYNC2LI1,FAM172A,MRNIP,PTPN13,TMEM135,TPM1
STK33_SKM_DN	0.58989	1	264	ARHGEF26,CALD1,CAST,CC2D2A,GPM6B,GPRASP2,N4BP2L1,PARP16,PAWR,PROCR,PROK2,TANC1,TMEM243,ZDHHC23
BCAT.100_UP.V1_UP	0.64266	1	49	DUSP4,RUNX1
E2F1_UP.V1_DN	0.6615	1	183	BCL6,EVI2A,IL6ST,KMT2E,RSRP1
IL21_UP.V1_DN	0.66886	1	184	GJB3,LRP2BP,PCDH9,SCAND2P
CYCLIN_D1_UP.V1_DN	0.67585	1	187	BAG1,PAFAH1B2,PCK1,PDCD2,PIK3R1,SCAF11,TFCP2,TIA1,UMPS,WTAP
ATF2_S_UP.V1_DN	0.69301	1	185	ADAM22,CDIP1,COBLL1,GPRASP1,PLN,STXBP2
STK33_DN	0.7041	1	266	ARHGEF26,CAST,CCNJ,DEFA6,ERVH48-1,GPM6B,GPRASP2,MBLAC2,MGAT4A,OSBPL1A,PARP16,PAWR,PROK2,PSTPIP2,TMEM243,ZDHHC23,ZNF664
BRCA1_DN.V1_DN	0.707	1	134	CLCA3P,DPY19L1P1,HTATIP2,LRRC17,TMPRSS11D
DCA_UP.V1_DN	0.71764	1	180	ABCA5,DCAF17,PRPF38B,STAG3,ZNF84
KRAS.300_UP.V1_UP	0.72258	1	141	DNM3,EFCAB6,EVI2A,NME5,NPY6R,NRCAM
CYCLIN_D1_KE_.V1_DN	0.72777	1	187	BAG1,BNIP2,CYP2C9,DNM1L,PCK1,PDCD2,PIK3R1,TFCP2,UBE3A,WTAP
MEL18_DN.V1_DN	0.72957	1	145	ALDH6A1,CA2,CHN2,CNMD,PLN,SLC16A4,TFAP2A
RPS14_DN.V1_DN	0.74412	1	183	CDR2,CNN3,COBLL1,PCK1,SRR,SUV39H2
KRAS.PROSTATE_UP.V1_DN	0.74583	1	141	ASIP,GPRASP1
EIF4E_UP	0.74592	1	98	FBXL13,NUDCD2
RB_DN.V1_DN	0.75099	1	120	BCCIP,NOCT,PPP2R1B
BCAT_GDS748_UP	0.75874	1	47	CA2,RUNX1,UBE2N
PTEN_DN.V2_UP	0.77154	1	138	GPR183,IL1B,LIG4,TNFRSF10C,TNFRSF10D
P53_DN.V1_DN	0.80199	1	191	CA2,HGD,HSPA12A,LYRM9,MTUS1,NRCAM,PTPN13,SLC16A4,SPART
RPS14_DN.V1_UP	0.81853	1	189	ATP8B1,BCL6,EVI2A,GPR183,IL1B,LY75,PDGFA,SESN1,TM6SF1,TNFRSF10C
ERBB2_UP.V1_UP	0.81904	1	185	AKR1C2,BCL6,CAST,DUSP4,MGAT4A
PTEN_DN.V1_DN	0.82231	1	177	ASIP,PIK3C2G,PTEN,PTENP1
E2F1_UP.V1_UP	0.83891	1	183	DDX46,INO80C,KIF2A,KPNA1,LARP4B,NASP,NOCT,PARP16,PIGA,SRSF4,VEGFA
RAPA_EARLY_UP.V1_UP	0.84525	1	166	CLCC1,CLK1,GNG12,KMT2A,LINC00563,LINC01138,NDST2,SARNP
JAK2_DN.V1_UP	0.85697	1	180	GJB3,HSPA12A,SMAD5-AS1,SUV39H2,TNFRSF10C,ZSCAN2
STK33_NOMO_DN	0.86106	1	265	DEFA6,ERVH48-1,FMR1,IDNK,MBLAC2,MGAT4A,OSBPL1A,PAWR,PROK2,PSTPIP2,SEMA3C,SLC16A4,TMEM243,ZDHHC23,ZNF664
NRL_DN.V1_DN	0.86456	1	128	CLCA3P,CNGB3,JAM3,PTPN13,RNF149,WDR31
HOXA9_DN.V1_DN	0.87394	1	185	FANCL,GPATCH2L,GPM6B,LPCAT3,RHOBTB3,SAV1
MYC_UP.V1_DN	0.88173	1	167	FGD6,PJA2,SMURF1,TLR2,VAMP1,ZNF334,ZNF789
ALK_DN.V1_UP	0.88628	1	138	AMELY,BDKRB2,CA2,HMGB3P1,VEGFA
ESC_V6.5_UP_LATE.V1_DN	0.8866	1	177	GJB3,PDE12
IL2_UP.V1_DN	0.88844	1	183	AMELY,CFAP44,EVI2A,HTR2B,LRP2BP,SARNP,SCHIP1,SESN1,SPATA1,UTY,ZSCAN16
CAMP_UP.V1_UP	0.89316	1	191	GAS5,GPR160,MAD2L1,NDEL1,OCIAD1,PXK,TAF1D,XIST,ZDHHC23
PTEN_DN.V2_DN	0.8979	1	140	PTEN
ESC_J1_UP_EARLY.V1_UP	0.90142	1	168	ETFRF1,MEP1B,NGLY1,PIK3R1,SEMA4G
GCNP_SHH_UP_EARLY.V1_DN	0.90158	1	164	JAM3,MIPOL1,PPP2R3C,TAF15,UIMC1,XIAP
KRAS.50_UP.V1_DN	0.90579	1	47
E2F3_UP.V1_UP	0.90779	1	185	CCP110,FAXC,GPR160,TM6SF1,ZDHHC23,ZNF483
AKT_UP.V1_DN	0.91734	1	187	ASF1A,CHN2,FANK1,NT5DC3,OGN,POLI,RPAP3,ZSCAN26
PRC2_SUZ12_UP.V1_DN	0.92257	1	188	CFAP70,CHN2,ROCK1,SCHIP1,SRSF11,STXBP2,SUZ12
ESC_J1_UP_LATE.V1_UP	0.93346	1	180	APOM,GNG12,MORC4,MYO6
KRAS.AMP.LUNG_UP.V1_DN	0.93577	1	136	KMT2A,USP53
PDGF_UP.V1_DN	0.93615	1	127	EVI2A,LY75,OMD,SCAND2P,SEMA3C,USP33,ZNF10,ZNF33B
KRAS.LUNG_UP.V1_UP	0.93795	1	137	CELA2B,EVI2A,ZNF749
ATM_DN.V1_UP	0.94338	1	145	BCL2L11,BDNF,CYP2C9,ECM2,ME3,MEP1B,N6AMT1,RGS12,STAG3,VEGFA
KRAS.AMP.LUNG_UP.V1_UP	0.94679	1	137	ASIP,CELA2B,CRYBA1,EFCAB6,LY75,PLEKHS1,PPIEL
KRAS.LUNG_UP.V1_DN	0.95201	1	141	ATAT1
PDGF_ERK_DN.V1_DN	0.95273	1	147	IRAK1BP1,MAFF,OMD,SMN1,UNC50,USP33
IL15_UP.V1_DN	0.95429	1	176	AMELY,CFAP44,EVI2A,HTR2B,LRP2BP,SESN1,SNRPN,SPATA1,TMPRSS11D
CAHOY_NEURONAL	0.95454	1	100
RB_P130_DN.V1_UP	0.95658	1	128
BRCA1_DN.V1_UP	0.95852	1	129	MYBPC1,SLC16A4,SMN1,UPK1B
NRL_DN.V1_UP	0.95937	1	135	ARG2,BCL2L11,CDR2,EBPL,IMPG1,KMT2C,POLR2A,SEMA4G,SPEN
CAHOY_ASTROCYTIC	0.95957	1	99	FGD6,STK38L,VEGFA
KRAS.600_UP.V1_UP	0.96085	1	275	DNM3,DUSP4,EFCAB6,EVI2A,GPR18,MGAT4A,NME5,NPY6R,NRCAM,PCDH9,PLEKHS1
KRAS.300_UP.V1_DN	0.96316	1	138
KRAS.PROSTATE_UP.V1_UP	0.96546	1	135	CNGB3,CYP2R1,NBEA,NPY6R,OR7E24,TEX12
MEL18_DN.V1_UP	0.96638	1	140	ABLIM3,BDKRB2,ITGB8,KMT2A,PTHLH,SRPX2,VEGFA
CAHOY_OLIGODENDROCUTIC	0.96752	1	97	EVI2A,G2E3,NOCT,PSTPIP2,USP16
KRAS.DF.V1_DN	0.9697	1	188	ALG13,CYP2C9,HMGN3,MYO5C,OGFRL1,OMG,PDGFA,PHF7,SEMA3C
ATF2_S_UP.V1_UP	0.97068	1	190	ABLIM3,ADAMTSL4,ANGPTL3,HTR2B,LRRC17,N6AMT1,SLC13A4,TBC1D19
P53_DN.V2_DN	0.97531	1	143	BCL2L11,ELL2,TAF12
PRC2_EZH2_UP.V1_DN	0.97558	1	191	BCCIP,CNGB3,ELL2,LINS1,MIS18BP1,PLN
ESC_V6.5_UP_LATE.V1_UP	0.97651	1	177	APOM,MYO6,PJA2,PTPN13,STX7
KRAS.LUNG.BREAST_UP.V1_DN	0.97677	1	139
JNK_DN.V1_DN	0.97717	1	187	ARR3,BCL2L11,CRYBA1,DUSP4,KMT2A,LRIG2,PCDH9,SHB,SLC14A2,XIST
CORDENONSI_YAP_CONSERVED_SIGNATURE	0.97728	1	55	SCHIP1
PRC1_BMI_UP.V1_UP	0.98073	1	180	ANGPTL3,PINLYP,SOHLH2
KRAS.BREAST_UP.V1_DN	0.98158	1	140	PTENP1
BMI1_DN.V1_UP	0.98376	1	143	BDKRB2,ITGB8,KMT2A,PTHLH,SRPX2
MTOR_UP.V1_UP	0.98392	1	165	MAK,SC5D
CRX_NRL_DN.V1_UP	0.98518	1	138	ARG2,BCL2L11,CDR2,IMPG1,KMT2C,PDE8A,XIST
PGF_UP.V1_DN	0.98658	1	188	AMELX,SLC14A2,TAS2R14
HINATA_NFKB_MATRIX	0.98677	1	11
ATM_DN.V1_DN	0.98775	1	144	CRYBA1,XIAP
BCAT_BILD_ET_AL_UP	0.98934	1	45	STXBP2
GCNP_SHH_UP_LATE.V1_DN	0.98985	1	174	DHRSX,FAM111A,KPNA1,PDCD7,RBBP6
DCA_UP.V1_UP	0.99057	1	180	CATSPERB,CFAP70,CNGB3,CYP3A43,F2,SMN1,SOS2,TNS4,ZNF157
RELA_DN.V1_DN	0.99131	1	136	SRPX2,STAG3
PTEN_DN.V1_UP	0.99351	1	179	BDNF,CDIP1,COPG2,EVI2A,GNAO1,HSPA12A,JAM3,LRRC19,MYBPC1,NTNG1
CSR_LATE_UP.V1_UP	0.99392	1	164	CMC2,FAM216A,HERC4,NUP88,RPF2,UMPS
KRAS.600_UP.V1_DN	0.994	1	274	CATSPERB
IL2_UP.V1_UP	0.994	1	184	DUSP4,MAFF,ZNF343
IL15_UP.V1_UP	0.99412	1	186	DUSP4,MAFF,PLAC4,ZNF343
NOTCH_DN.V1_UP	0.9946	1	184	NME5,NPY6R
RB_DN.V1_UP	0.99526	1	117	ARTN,MSH6,SPICE1
ESC_V6.5_UP_EARLY.V1_DN	0.9956	1	157	CALD1,CSRP1,FBXO28,GJB3
VEGF_A_UP.V1_UP	0.99574	1	193	LYRM9,ME3,OR7E24,PIN4,TRAF5
CYCLIN_D1_KE_.V1_UP	0.99667	1	185	CDR2,CELA2B,COX17,DUSP4,RUNX1,TFAP2A,THOC1
P53_DN.V2_UP	0.99706	1	146	AMELX,ANGPTL3,CYP2C8,EVI2A,ME3,SLC16A4
KRAS.KIDNEY_UP.V1_DN	0.99764	1	132	SGK2
WNT_UP.V1_UP	0.99765	1	178	RPAP3,VAMP1
KRAS.LUNG.BREAST_UP.V1_UP	0.99796	1	141	AMELY,CCDC181
IL21_UP.V1_UP	0.99808	1	179	BCL6,SPART,TBC1D19,TRMT44,ZNF749
MEK_UP.V1_UP	0.99826	1	192	AKR1C2,DUSP4,ELL2,PCDH9,RAI14
KRAS.BREAST_UP.V1_UP	0.9985	1	137	AMELY,CFAP43,IL1B
WNT_UP.V1_DN	0.99857	1	168	DDX46,TANC1,VEGFA
PRC1_BMI_UP.V1_DN	0.99861	1	181	CNGB3,GPR183,PCK1,PIK3C2G
RAPA_EARLY_UP.V1_DN	0.99948	1	182	COBLL1,TFAP2A,THOC1,ZNF799
ESC_V6.5_UP_EARLY.V1_UP	0.99951	1	162	ADAMTSL4,RUNX1,SUV39H2,SYTL2,TEX9
NOTCH_DN.V1_DN	0.99952	1	180	CA2,CNGB3,PBOV1,PPIEL
LEF1_UP.V1_UP	0.99956	1	194	ARG2,PDGFA,SLC35G2
SRC_UP.V1_UP	0.99958	1	173	LEKR1
KRAS.600.LUNG.BREAST_UP.V1_DN	0.99985	1	279	PTENP1,ZNF343,ZSCAN2
KRAS.600.LUNG.BREAST_UP.V1_UP	0.99992	1	279	AMELY,CCDC181,CELA2B,EVI2A,IL1B,IMPG1,NRCAM,PLAC4
SNF5_DN.V1_UP	0.99997	1	167	CHD9,DDX3X,EVI2A,PNN,TERF1
ALK_DN.V1_DN	0.99999	1	136	CNMD,UTY
ATF2_UP.V1_UP	0.99999	1	185	ABLIM3,AMELY
PRC2_EED_UP.V1_DN	1	1	188	EED,STXBP2,TNFRSF10D,TNS4
CYCLIN_D1_UP.V1_UP	1	1	184	COX17,KMT2A
RB_P107_DN.V1_UP	1	1	127	CA2,FANCL,MAD2L1,SRPX2

## Sheet: GSE_curated_Up
pathways	P.Value	FDR	N	genes
REACTOME_IMMUNOREGULATORY_INTERACTIONS_BETWEEN_A_LYMPHOID_AND_A_NON_LYMPHOID_CELL	0	0	186	CD19,CD1B,CD1D,CD247,CD300LF,CD3G,CD81,CD8B,CD96,CLEC4G,COL1A1,COL1A2,COL3A1,FCGR2B,HLA-B,HLA-C,ICAM3,IGHV1-69,IGHV2-5,IGHV2-70,IGHV3-11,IGHV3-13,IGHV3-23,IGHV3-48,IGHV3-53,IGHV4-59,IGKV3-11,IGKV3-15,IGKV3-20,IGKV3D-20,IGKV5-2,IGLC3,IGLV1-40,IGLV1-44,IGLV2-11,IGLV2-23,IGLV3-1,IGLV3-19,IGLV3-25,IGLV3-27,IGLV6-57,ITGAL,KIR2DL1,KIR2DL4,KIR3DL1,LILRA1,LILRA4,NCR2,SIGLEC11
REACTOME_FCGR_ACTIVATION	0	0	69	CD247,CD3G,IGHG1,IGHV1-69,IGHV2-5,IGHV2-70,IGHV3-11,IGHV3-13,IGHV3-23,IGHV3-48,IGHV3-53,IGHV4-59,IGKV3-11,IGKV3-15,IGKV3-20,IGKV3D-20,IGKV5-2,IGLC3,IGLV1-40,IGLV1-44,IGLV2-11,IGLV2-23,IGLV3-1,IGLV3-19,IGLV3-25,IGLV3-27,IGLV6-57,SRC,SYK
REACTOME_CD22_MEDIATED_BCR_REGULATION	0	0	61	CD79A,IGHD,IGHV1-69,IGHV2-5,IGHV2-70,IGHV3-11,IGHV3-13,IGHV3-23,IGHV3-48,IGHV3-53,IGHV4-59,IGKV3-11,IGKV3-15,IGKV3-20,IGKV3D-20,IGKV5-2,IGLC3,IGLV1-40,IGLV1-44,IGLV2-11,IGLV2-23,IGLV3-1,IGLV3-19,IGLV3-25,IGLV3-27,IGLV6-57,PTPN6
REACTOME_ANTIGEN_ACTIVATES_B_CELL_RECEPTOR_BCR_LEADING_TO_GENERATION_OF_SECOND_MESSENGERS	0	0	86	BLK,CD19,CD79A,IGHD,IGHV1-69,IGHV2-5,IGHV2-70,IGHV3-11,IGHV3-13,IGHV3-23,IGHV3-48,IGHV3-53,IGHV4-59,IGKV3-11,IGKV3-15,IGKV3-20,IGKV3D-20,IGKV5-2,IGLC3,IGLV1-40,IGLV1-44,IGLV2-11,IGLV2-23,IGLV3-1,IGLV3-19,IGLV3-25,IGLV3-27,IGLV6-57,PLCG2,PTPN6,SYK,VAV1
REACTOME_CREATION_OF_C4_AND_C2_ACTIVATORS	0	0	71	IGHG1,IGHV1-69,IGHV2-5,IGHV2-70,IGHV3-11,IGHV3-13,IGHV3-23,IGHV3-48,IGHV3-53,IGHV4-59,IGKV3-11,IGKV3-15,IGKV3-20,IGKV3D-20,IGKV5-2,IGLC3,IGLV1-40,IGLV1-44,IGLV2-11,IGLV2-23,IGLV3-1,IGLV3-19,IGLV3-25,IGLV3-27,IGLV6-57
POOLA_INVASIVE_BREAST_CANCER_UP	0	0	289	AIM2,ARHGAP25,CD19,CD1E,CD2,CD79A,CEP55,COL11A1,COL5A1,CXCR4,FCMR,HLA-DQA1,HLA-DRB6,IGHG1,IGHV1-69,IGHV3-20,IGHV3-21,IGHV3-23,IGKV1D-13,IGKV1OR2-108,IGLV3-10,IGLV3-19,IGLV4-60,LCK,LGALS9,LOXL1,PLAC8,PRMT2,RHOF,RSAD2,S100P,SLC16A3,SP140,TCL1A,TOP2A,TPX2
REACTOME_ROLE_OF_PHOSPHOLIPIDS_IN_PHAGOCYTOSIS	0	0	82	CD247,CD3G,IGHG1,IGHV1-69,IGHV2-5,IGHV2-70,IGHV3-11,IGHV3-13,IGHV3-23,IGHV3-48,IGHV3-53,IGHV4-59,IGKV3-11,IGKV3-15,IGKV3-20,IGKV3D-20,IGKV5-2,IGLC3,IGLV1-40,IGLV1-44,IGLV2-11,IGLV2-23,IGLV3-1,IGLV3-19,IGLV3-25,IGLV3-27,IGLV6-57,PLCG2,SYK
REACTOME_INITIAL_TRIGGERING_OF_COMPLEMENT	0	0	79	IGHG1,IGHV1-69,IGHV2-5,IGHV2-70,IGHV3-11,IGHV3-13,IGHV3-23,IGHV3-48,IGHV3-53,IGHV4-59,IGKV3-11,IGKV3-15,IGKV3-20,IGKV3D-20,IGKV5-2,IGLC3,IGLV1-40,IGLV1-44,IGLV2-11,IGLV2-23,IGLV3-1,IGLV3-19,IGLV3-25,IGLV3-27,IGLV6-57
REACTOME_FCERI_MEDIATED_CA_2_MOBILIZATION	0	0	86	GRAP2,IGHV1-69,IGHV2-5,IGHV2-70,IGHV3-11,IGHV3-13,IGHV3-23,IGHV3-48,IGHV3-53,IGHV4-59,IGKV3-11,IGKV3-15,IGKV3-20,IGKV3D-20,IGKV5-2,IGLC3,IGLV1-40,IGLV1-44,IGLV2-11,IGLV2-23,IGLV3-1,IGLV3-19,IGLV3-25,IGLV3-27,IGLV6-57,PLCG2,SYK,VAV1
REACTOME_FCGR3A_MEDIATED_IL10_SYNTHESIS	0	0	95	CD247,CD3G,IGHG1,IGHV1-69,IGHV2-5,IGHV2-70,IGHV3-11,IGHV3-13,IGHV3-23,IGHV3-48,IGHV3-53,IGHV4-59,IGKV3-11,IGKV3-15,IGKV3-20,IGKV3D-20,IGKV5-2,IGLC3,IGLV1-40,IGLV1-44,IGLV2-11,IGLV2-23,IGLV3-1,IGLV3-19,IGLV3-25,IGLV3-27,IGLV6-57,PLCG2,SRC,SYK
MARTENS_TRETINOIN_RESPONSE_UP	0	0	835	ACE,AIRE,AKT2,ASIC4,BARHL2,C2CD4C,CAMK2A,CD79A,CEACAM20,CHAC1,CHST15,COL1A1,COL5A1,CYP11B1,DPEP1,DUSP23,EPHA2,FUT6,FXYD4,FZD9,GPR25,HGFAC,HTR1B,IFI27L2,IGSF21,IGSF9,IL10RA,IL2RB,JAG2,KCNJ4,KCTD17,KLK1,KRT38,KRT72,LINC00469,LRRC26,MT1G,NCF1,NOTCH3,OR2W6P,PAX5,PIP5K1C,PLCB2,PLXNB2,RAMP2,RHBDF2,SBK2,SHANK2,SLC12A7,SLC45A4,SLC4A3,SLITRK1,SPATA8,SYT7,TMC8,TMEM151A,TMSB10,UBE2O,VANGL2,WTIP
REACTOME_BINDING_AND_UPTAKE_OF_LIGANDS_BY_SCAVENGER_RECEPTORS	0	0	98	COL1A1,COL1A2,COL3A1,IGHV1-69,IGHV2-5,IGHV2-70,IGHV3-11,IGHV3-13,IGHV3-23,IGHV3-48,IGHV3-53,IGHV4-59,IGKV3-11,IGKV3-15,IGKV3-20,IGKV3D-20,IGKV5-2,IGLC3,IGLV1-40,IGLV1-44,IGLV2-11,IGLV2-23,IGLV3-1,IGLV3-19,IGLV3-25,IGLV3-27,IGLV6-57,LRP1,SPARC
REACTOME_ROLE_OF_LAT2_NTAL_LAB_ON_CALCIUM_MOBILIZATION	0	0	71	IGHV1-69,IGHV2-5,IGHV2-70,IGHV3-11,IGHV3-13,IGHV3-23,IGHV3-48,IGHV3-53,IGHV4-59,IGKV3-11,IGKV3-15,IGKV3-20,IGKV3D-20,IGKV5-2,IGLC3,IGLV1-40,IGLV1-44,IGLV2-11,IGLV2-23,IGLV3-1,IGLV3-19,IGLV3-25,IGLV3-27,IGLV6-57,SYK
REACTOME_SCAVENGING_OF_HEME_FROM_PLASMA	0	0	69	IGHV1-69,IGHV2-5,IGHV2-70,IGHV3-11,IGHV3-13,IGHV3-23,IGHV3-48,IGHV3-53,IGHV4-59,IGKV3-11,IGKV3-15,IGKV3-20,IGKV3D-20,IGKV5-2,IGLC3,IGLV1-40,IGLV1-44,IGLV2-11,IGLV2-23,IGLV3-1,IGLV3-19,IGLV3-25,IGLV3-27,IGLV6-57,LRP1
REACTOME_PARASITE_INFECTION	0	0	116	CD247,CD3G,IGHG1,IGHV1-69,IGHV2-5,IGHV2-70,IGHV3-11,IGHV3-13,IGHV3-23,IGHV3-48,IGHV3-53,IGHV4-59,IGKV3-11,IGKV3-15,IGKV3-20,IGKV3D-20,IGKV5-2,IGLC3,IGLV1-40,IGLV1-44,IGLV2-11,IGLV2-23,IGLV3-1,IGLV3-19,IGLV3-25,IGLV3-27,IGLV6-57,MYO10,NCKAP1L,SRC,SYK,VAV1
REACTOME_FCGAMMA_RECEPTOR_FCGR_DEPENDENT_PHAGOCYTOSIS	0	0	143	CD247,CD3G,CFL1,IGHG1,IGHV1-69,IGHV2-5,IGHV2-70,IGHV3-11,IGHV3-13,IGHV3-23,IGHV3-48,IGHV3-53,IGHV4-59,IGKV3-11,IGKV3-15,IGKV3-20,IGKV3D-20,IGKV5-2,IGLC3,IGLV1-40,IGLV1-44,IGLV2-11,IGLV2-23,IGLV3-1,IGLV3-19,IGLV3-25,IGLV3-27,IGLV6-57,LIMK1,MYO10,NCKAP1L,PLCG2,SRC,SYK,VAV1
REACTOME_FCERI_MEDIATED_MAPK_ACTIVATION	0	0	87	GRAP2,IGHV1-69,IGHV2-5,IGHV2-70,IGHV3-11,IGHV3-13,IGHV3-23,IGHV3-48,IGHV3-53,IGHV4-59,IGKV3-11,IGKV3-15,IGKV3-20,IGKV3D-20,IGKV5-2,IGLC3,IGLV1-40,IGLV1-44,IGLV2-11,IGLV2-23,IGLV3-1,IGLV3-19,IGLV3-25,IGLV3-27,IGLV6-57,PLCG2,SYK,VAV1
RODWELL_AGING_KIDNEY_UP	0	0	488	ADGRE5,ARHGAP1,ARHGAP25,ARHGAP45,ARL4C,ATP8B2,CALHM2,CCND3,CD1D,CHST15,CLEC10A,CLIC1,COL1A1,COL1A2,COL3A1,COL5A1,CXCR4,DPP3,EML3,FAU,GRN,HLA-B,HLA-DQA1,HLA-DRB6,IGHG1,IGHV3-21,IGHV3-23,IGKC,IGKV1OR2-108,IL10RA,IL17RA,INSL3,ITM2C,LOXL1,MAN2B1,MGAT1,NCF1,NLRC5,NR2F1,PLOD3,PTPN6,QPCT,RAB34,RBCK1,RGS19,RNF166,RNF213,RPLP2,RPS19,RPS2,SHANK2,SLC6A6,TAP1,TMC6,TMSB10
REACTOME_ADAPTIVE_IMMUNE_SYSTEM	0	0	816	AKT2,ANAPC1,ANAPC2,AP1S1,AP2S1,ARF1,ASB3,ASB7,BCAP31,BLK,BTN2A1,BTN2A2,BTN3A1,BTN3A2,CARD11,CD19,CD1B,CD1D,CD209,CD247,CD28,CD300LF,CD3G,CD4,CD79A,CD81,CD8B,CD96,CLEC4G,COL1A1,COL1A2,COL3A1,CTSH,CUL7,DNM2,FBXW5,FCGR2B,GRAP2,HLA-B,HLA-C,HLA-DQA1,ICAM3,IGHD,IGHV1-69,IGHV2-5,IGHV2-70,IGHV3-11,IGHV3-13,IGHV3-23,IGHV3-48,IGHV3-53,IGHV4-59,IGKV3-11,IGKV3-15,IGKV3-20,IGKV3D-20,IGKV5-2,IGLC3,IGLV1-40,IGL…
SMID_BREAST_CANCER_NORMAL_LIKE_UP	0	0	478	ARHGAP25,ARHGAP4,ARHGAP45,ARL4C,ATP2A3,BCL11B,BIN1,BTN3A2,CD180,CD19,CD1D,CD1E,CD2,CD247,CD3G,CD4,CD79A,CD96,CIITA,CLEC10A,DOK2,FCMR,FCRL2,FLI1,GVINP1,HOXA7,IGHD,IGHG1,IGKC,IGKV3-20,IGLV3-10,IGLV3-25,IL7R,ITGAL,ITM2C,LCK,LILRA4,LY9,MAST3,NCF1,NCF4,NCKAP1L,NPR1,PAX5,PLAC8,PLCB2,POU2AF1,SP140,TCL1A,ZAP70
WALLACE_PROSTATE_CANCER_RACE_UP	0	0	299	ADGRE5,ARHGAP25,ARL4C,BCL11B,BTN3A1,BTN3A2,CD1E,CD2,CD28,CXCR4,FCGR2B,FCMR,FLI1,GPRC5B,HLA-B,HLA-DQA1,IGHG1,IGHV3-21,IGKC,IGKV1D-13,IGKV3-20,IL10RA,IL7R,ISG15,ITGAL,JCAD,LCK,NCKAP1L,PLAC8,POU2AF1,RSAD2,TAP1,UBE2L6,UCP2,ZAP70
REACTOME_ANTI_INFLAMMATORY_RESPONSE_FAVOURING_LEISHMANIA_PARASITE_INFECTION	0	0	223	ADM,CD247,CD3G,DPEP1,GNAS,GNB1,GNB2,GPR15,GPR150,GPR25,IGHG1,IGHV1-69,IGHV2-5,IGHV2-70,IGHV3-11,IGHV3-13,IGHV3-23,IGHV3-48,IGHV3-53,IGHV4-59,IGKV3-11,IGKV3-15,IGKV3-20,IGKV3D-20,IGKV5-2,IGLC3,IGLV1-40,IGLV1-44,IGLV2-11,IGLV2-23,IGLV3-1,IGLV3-19,IGLV3-25,IGLV3-27,IGLV6-57,INSL3,MAPK14,MC4R,PLCG2,RAMP2,RHBDF2,SRC,SYK
REACTOME_COMPLEMENT_CASCADE	0	0	114	CD19,CD81,IGHG1,IGHV1-69,IGHV2-5,IGHV2-70,IGHV3-11,IGHV3-13,IGHV3-23,IGHV3-48,IGHV3-53,IGHV4-59,IGKV3-11,IGKV3-15,IGKV3-20,IGKV3D-20,IGKV5-2,IGLC3,IGLV1-40,IGLV1-44,IGLV2-11,IGLV2-23,IGLV3-1,IGLV3-19,IGLV3-25,IGLV3-27,IGLV6-57
SMID_BREAST_CANCER_LUMINAL_B_DN	0	0	573	ADM,ARHGAP25,ARL4C,ART3,BCL11B,BIN1,BTN3A2,CD19,CD1E,CD2,CD247,CD3G,CD79A,CD96,CHAC1,CLEC10A,FOLH1,GAD2,HLA-DQA1,IGHD,IGHG1,IGHV1-69,IGHV3-21,IGHV3-23,IGKC,IGKV1D-13,IGKV1OR2-108,IGKV3-20,IGLV3-10,IGLV3-19,IGLV3-25,IL7R,ITM2C,L1CAM,LBR,LCK,LILRA4,LY9,MCM5,MMP14,NCF1,PGRMC1,PLAC8,POU2AF1,PTK7,SERPINH1,SLPI,TAP1,TCL1A,TET3,WNT6,ZAP70
MILI_PSEUDOPODIA_HAPTOTAXIS_DN	0	0	666	ATG9A,ATP13A1,BCAP31,CABLES2,CANT1,CD81,CDS2,CHPF,CHST14,CKAP4,CLPTM1L,CMTR1,COL1A2,COLGALT1,DDOST,DGCR2,DPF2,EMC1,FAM83D,GAA,GBA,GCN1,GLG1,GOT2,GPRC5B,GRN,HELZ2,HLA-B,HSPG2,IL17RA,ILVBL,INCENP,ITM2C,KIAA2013,KMT2B,LAPTM4B,LRP1,MGAT1,NDST1,PCNX3,PCOLCE,PDIA6,PHRF1,PIEZO1,PKMYT1,PLOD3,PLXNA1,PLXNB2,POFUT2,POR,PRKCSH,PTDSS2,QSOX1,RNF121,SCAMP2,SERPINH1,SF3B3,SIGMAR1,SLC23A2,SLC27A4,SLC2A1,SLC2A10,S…
REACTOME_SIGNALING_BY_THE_B_CELL_RECEPTOR_BCR	0	0	166	BLK,CARD11,CD19,CD79A,IGHD,IGHV1-69,IGHV2-5,IGHV2-70,IGHV3-11,IGHV3-13,IGHV3-23,IGHV3-48,IGHV3-53,IGHV4-59,IGKV3-11,IGKV3-15,IGKV3-20,IGKV3D-20,IGKV5-2,IGLC3,IGLV1-40,IGLV1-44,IGLV2-11,IGLV2-23,IGLV3-1,IGLV3-19,IGLV3-25,IGLV3-27,IGLV6-57,PLCG2,PSMB1,PSMB3,PSMB5,PSMB7,PSMD2,PSMD4,PSMD8,PSMF1,PTPN6,SYK,UBA52,VAV1
REACTOME_LEISHMANIA_INFECTION	0	0	308	ADM,CD247,CD3G,DPEP1,GNAS,GNB1,GNB2,GPR15,GPR150,GPR25,IGHG1,IGHV1-69,IGHV2-5,IGHV2-70,IGHV3-11,IGHV3-13,IGHV3-23,IGHV3-48,IGHV3-53,IGHV4-59,IGKV3-11,IGKV3-15,IGKV3-20,IGKV3D-20,IGKV5-2,IGLC3,IGLV1-40,IGLV1-44,IGLV2-11,IGLV2-23,IGLV3-1,IGLV3-19,IGLV3-25,IGLV3-27,IGLV6-57,INSL3,MAPK14,MC4R,MYO10,NCKAP1L,PLCG2,RAMP2,RHBDF2,SRC,SYK,VAV1
MCLACHLAN_DENTAL_CARIES_UP	0	0	258	ADM,CD1D,CD209,CD4,CD79A,CHST15,CTSH,CXCR4,FCGR2B,HLA-DQA1,HLA-DRB6,IGHG1,IGHV1-69,IGHV3-20,IGHV3-21,IGHV3-23,IGKC,IGKV1D-13,IGKV1OR2-108,IGKV3-20,IL10RA,IL7R,IRF4,MAN2B1,MT1G,NCF4,PAX5,PLAC8,POU2AF1,SLPI,UCP2
NIKOLSKY_BREAST_CANCER_17Q21_Q25_AMPLICON	0	0	326	ABI3,ARMC7,CANT1,CD300LF,COL1A1,DUS1L,ENGASE,FAM117A,GALK1,GGA3,GNA13,GPS1,HGS,HOXB13,LGALS3BP,LIMD2,LINC00469,LLGL2,MRPL58,MTMR4,NARF,NFE2L1,PDK2,RAB37,RAC3,RECQL5,RPTOR,SLC16A3,SLC38A10,SMARCD2,SRP68,TBCD,TMC6,TMC8,TMEM104,TMEM94,TOB1,UNC13D
REACTOME_NEUTROPHIL_DEGRANULATION	0	0	474	ADGRE5,ALDOA,ARHGAP45,ARSB,CANT1,CAPN1,CKAP4,CNN2,CTSH,DDOST,DNAJC5,DPP7,GAA,GRN,HLA-B,HLA-C,IDH1,IGF2R,ITGAL,JUP,MAN2B1,MAPK14,NCKAP1L,NCSTN,P2RX1,PDXK,PFKL,PGRMC1,PLAC8,PSMB1,PSMB7,PSMD2,PTPN6,QPCT,QSOX1,RAB37,RAB3D,RHOF,S100P,SERPINB10,SLC44A2,SLPI,TCIRG1,TMC6,TOM1,TSPAN14,TUBB,UNC13D
HAMAI_APOPTOSIS_VIA_TRAIL_DN	0	0	197	CD19,CMIP,DDAH2,FOXB1,FOXS1,FZD9,GSE1,GTPBP3,ICAM3,ISG15,LIMD2,MAGEA1,PNPLA6,RPP25L,SERPINH1,SEZ6L2,SH3BP1,SMARCD2,SNAPC2,TP53I3,TSC22D4,VCX2,ZSCAN10
HELLER_SILENCED_BY_METHYLATION_UP	0	0	275	AGRN,AIRE,ARL4C,ATP13A2,BLK,BTN2A2,CD1E,CEP55,CIITA,COL9A2,CTSH,CUL7,DDAH2,DOK4,FUT7,HLA-DQA1,HLA-DRB6,ISG15,L1CAM,MAGEA4,NCF1,NCF4,NCR2,OLFML2B,PAEP,RPS2,S100P,SPARC,TOP2A
NIKOLSKY_BREAST_CANCER_20Q12_Q13_AMPLICON	0	0	144	CABLES2,CDH26,DNAJC5,GID8,GNAS,HELZ2,LAMA5,MOCS3,MTG2,PRPF6,RGS19,SDC4,SLC17A9,SLC2A4RG,SLPI,TPD52L2,ZFP64,ZNF512B
HOSHIDA_LIVER_CANCER_SUBCLASS_S1	0	0	232	ADAM15,ALDOA,AP2S1,ATP6V1F,COL11A1,COL1A2,COL3A1,CRABP2,CXCR4,DGKA,DNM2,DPYSL2,GRN,IGKC,IL2RB,IL7R,LGALS3BP,LGALS9,PAPSS1,PGK1,PKMYT1,PSMD2,QSOX1,RIN2,SLC2A1,STK38,TUBA4A
REACTOME_CELL_SURFACE_INTERACTIONS_AT_THE_VASCULAR_WALL	0	0	194	CD2,COL1A1,COL1A2,DOK2,GLG1,IGHV1-69,IGHV2-5,IGHV2-70,IGHV3-11,IGHV3-13,IGHV3-23,IGHV3-48,IGHV3-53,IGHV4-59,IGKV3-11,IGKV3-15,IGKV3-20,IGKV3D-20,IGKV5-2,IGLC3,IGLV1-40,IGLV1-44,IGLV2-11,IGLV2-23,IGLV3-1,IGLV3-19,IGLV3-25,IGLV3-27,IGLV6-57,INPP5D,ITGAL,L1CAM,LCK,PTPN6,SDC4,SLC16A3,SPN,SRC
REACTOME_HEMOSTASIS	0	0	658	ALDOA,ATP2A3,CABLES2,CD2,CFL1,CHID1,COL1A1,COL1A2,DGKA,DOK2,EHD2,GLG1,GNA13,GNAS,GNB1,GNB2,IGHV1-69,IGHV2-5,IGHV2-70,IGHV3-11,IGHV3-13,IGHV3-23,IGHV3-48,IGHV3-53,IGHV4-59,IGKV3-11,IGKV3-15,IGKV3-20,IGKV3D-20,IGKV5-2,IGLC3,IGLV1-40,IGLV1-44,IGLV2-11,IGLV2-23,IGLV3-1,IGLV3-19,IGLV3-25,IGLV3-27,IGLV6-57,INPP5D,ITGAL,KIF21B,KIF25,KIF4A,L1CAM,LCK,LGALS3BP,MAPK14,P2RX1,P2RY1,PIK3R6,PLCG2,PPP2R1A,PRKCG,…
TARTE_PLASMA_CELL_VS_PLASMABLAST_UP	0	0	396	ADM,BCR,BTN2A2,CD8B,CDH15,COL11A1,COL1A1,CRABP2,CUL7,DAPK1,ELAVL3,GAA,GRN,HLA-B,HLA-DQA1,HOXB13,HTR1B,IGHD,IGKC,IL7R,JUP,LGALS9,LRP1,MC4R,OPRM1,P2RX1,PCOLCE,PLCB2,QPCT,RPLP0,RPS2,S100P,SLC5A5,TCL1A
ENK_UV_RESPONSE_KERATINOCYTE_UP	0	0	519	ADM,ALDOA,AP2S1,ASL,ATP6V1F,CD4,CDK2AP2,CFL1,CRABP2,CYP11B1,CYP19A1,ENG,FAU,GNAS,GNB2,GRN,HLA-B,ISG15,JUP,KLK1,MAL,MAPK13,MMP14,NPR1,NUCB1,PPP1CA,PPP1R11,PPP2R1A,PRPF19,PRSS8,PSMB3,PSMB7,PSMD8,QPCT,RABAC1,RNH1,RXRA,SDC4,TCIRG1,TNFSF9,TOB1,TOM1,TXNRD1,ZNHIT1
REACTOME_FCERI_MEDIATED_NF_KB_ACTIVATION	0	0	136	CARD11,IGHV1-69,IGHV2-5,IGHV2-70,IGHV3-11,IGHV3-13,IGHV3-23,IGHV3-48,IGHV3-53,IGHV4-59,IGKV3-11,IGKV3-15,IGKV3-20,IGKV3D-20,IGKV5-2,IGLC3,IGLV1-40,IGLV1-44,IGLV2-11,IGLV2-23,IGLV3-1,IGLV3-19,IGLV3-25,IGLV3-27,IGLV6-57,PSMB1,PSMB3,PSMB5,PSMB7,PSMD2,PSMD4,PSMD8,PSMF1,TAB1,UBA52
MEISSNER_BRAIN_HCP_WITH_H3K27ME3	0	0	270	ATP2A3,BARHL2,DRAXIN,FOXB1,FOXB2,FOXE3,GFI1,GJA3,GNAS,HMX2,LARGE2,LOXL1,MIXL1,NOTCH3,ONECUT3,PAX1,SLC30A2,SLC5A5,TBX21
MATTIOLI_MGUS_VS_PCL	0	0	126	IGHG1,IGHV1-69,IGHV3-20,IGHV3-21,IGHV3-23,IGHV3-72,IGKV1D-13,IGKV1OR2-108,IGLV3-10,IGLV3-19,IGLV3-25,IGLV4-60,KIF21B,LAPTM4B,LBR,MCM2,MCM5,MCM6,MRPL58,PSMD4,SEPHS1,TUBA1B,TUBB
REACTOME_FC_EPSILON_RECEPTOR_FCERI_SIGNALING	0	0	186	CARD11,GRAP2,IGHV1-69,IGHV2-5,IGHV2-70,IGHV3-11,IGHV3-13,IGHV3-23,IGHV3-48,IGHV3-53,IGHV4-59,IGKV3-11,IGKV3-15,IGKV3-20,IGKV3D-20,IGKV5-2,IGLC3,IGLV1-40,IGLV1-44,IGLV2-11,IGLV2-23,IGLV3-1,IGLV3-19,IGLV3-25,IGLV3-27,IGLV6-57,PLCG2,PSMB1,PSMB3,PSMB5,PSMB7,PSMD2,PSMD4,PSMD8,PSMF1,SYK,TAB1,UBA52,VAV1
KIM_ALL_DISORDERS_OLIGODENDROCYTE_NUMBER_CORR_UP	0	0	737	AHCY,AKR1A1,ALDOA,AP2S1,ARFIP2,ATG9A,ATP6V0D1,ATP6V1F,BAG6,BCAP31,BIN1,CD81,CFL1,CHPF,CHST15,CTSH,DDB1,DDOST,DENND4B,DHCR24,DPF2,DPYSL2,EXOC3,FARSA,FAU,GNAS,GOT2,GPRC5B,KIAA0513,KIF21B,LAPTM4B,MAL,MAST3,NDUFV1,NFE2L1,NSF,NUCB1,PGK1,PGRMC1,PIP5K1C,PNPLA6,PPM1H,PPP1CA,PPP1R11,PPP2R1A,PRDX1,PSMB3,PSMB5,PSMD2,PSMD8,RABAC1,RNH1,RPS19,SCAP,SEZ6L2,SLC4A3,ST3GAL5,STIP1,TRIB2,TSC22D4,TUBA4A,WSB2
MULLIGHAN_MLL_SIGNATURE_2_UP	0	0	422	ABCA7,AKT2,ARHGAP1,ARHGAP45,BID,CCND3,COLGALT1,CXCR4,FUT7,GAA,GLG1,GRN,HIC2,HIP1,HOXA7,IGF2R,IL10RB,IL17RA,ITGAL,LILRA1,MAP2K2,MAPK13,NCF1,PIP4K2C,PLOD1,PLXNB2,RAB3D,RNPEPL1,RXRA,SEC23B,SLC16A3,SLC36A1,SYK,TBCD,TBL2,TRIM38,UGGT1,UPF1,YKT6
OISHI_CHOLANGIOMA_STEM_CELL_LIKE_DN	0	0	267	ATP2A3,ATP8B2,BGN,CHPF,CNN2,COL3A1,COL5A1,DGKA,EPHA2,GRIN2D,HK2,HSPG2,LCK,LRP1,MMP14,MT1G,PLAC8,QPCT,RHOF,RIN2,SYK,TGFB1I1,TMC6,ZBTB48
MARTENS_BOUND_BY_PML_RARA_FUSION	0	0	446	ABI3,ADGRG5,ARHGAP45,CCND3,CDS2,CHST15,CUTA,DNM2,GBA,GNB2,GRK2,GRK5,GSE1,HIP1,IDH1,LBR,MCM5,PLAC8,PLCB2,PLCG2,PLXND1,PTPN6,RAB37,RAB3D,RHBDF2,RPS19,SH3BGRL3,SKI,SLC6A6,SNX20,SPN,TARS2,TM9SF4,TMC8,TMEM104,TPD52L2,TUBGCP2,UBE2O,ZNF683
WIELAND_UP_BY_HBV_INFECTION	0	0	100	CFL1,CXCR4,HLA-B,IGHG1,IL10RA,LAP3,MCM6,PLAC8,UBE2L6,UCP2
REACTOME_CYTOKINE_SIGNALING_IN_IMMUNE_SYSTEM	0	0	702	AGER,AIP,AKT2,ARF1,CAMK2A,CD4,CFL1,CIITA,CNN2,COL1A2,EIF4G1,GRAP2,HLA-B,HLA-C,HLA-DQA1,IGHG1,IL10RA,IL10RB,IL11RA,IL12RB1,IL17RA,IL17RC,IL27,IL2RB,IL7R,IL9R,INPP5D,IRF4,ISG15,JAK3,LAMA5,LCK,LGALS9,MAPK14,OPRM1,PPP2R1A,PSMB1,PSMB3,PSMB5,PSMB7,PSMD2,PSMD4,PSMD8,PSMF1,PTPN6,RNF7,RPLP0,RSAD2,SIGIRR,SLA2,STAT2,SYK,TAB1,TNFSF8,TNFSF9,TRIM38,TRIM8,UBA52,UBA7,UBE2L6,VAV1
NABA_MATRISOME_ASSOCIATED	0	0	751	ADAM15,ADAMTS5,CD209,CLEC10A,CLEC4G,CPAMD8,CTSH,GDF5,HCFC1,HGFAC,INSL3,ITIH1,LGALS9,LOXL1,MMP14,MUC21,PLOD1,PLOD3,PLXNA1,PLXNB2,PLXND1,S100P,S100Z,SDC4,SEMA4D,SERPINB10,SERPINH1,SFTA2,SFTPC,SLPI,TMPRSS15,TNFSF8,TNFSF9,WNT1,WNT6,WNT9B
FARMER_BREAST_CANCER_CLUSTER_1	0	0	48	CD2,IGHG1,IGKV1D-13,IGKV3-20,IL10RA,ISG15,LCK,POU2AF1,RSAD2
TONKS_TARGETS_OF_RUNX1_RUNX1T1_FUSION_HSC_DN	0	0	194	CCND3,CHST12,CKAP4,CXCR4,DOK2,FAM30A,FUT7,GSE1,IL10RA,IL17RA,IL7R,IL9R,ITGAL,MGAT1,NCF4,PDXK,PLAC8,SLC16A3,TUBA4A,TUBB4BP7,XYLT1
REACTOME_EXTRACELLULAR_MATRIX_ORGANIZATION	0	0	301	ADAM15,ADAMTS5,AGRN,BGN,CAPN1,COL11A1,COL19A1,COL1A1,COL1A2,COL26A1,COL3A1,COL5A1,COL9A2,COLGALT1,GDF5,HSPG2,ICAM3,ITGAE,ITGAL,LAMA5,LOXL1,MMP14,NCSTN,PCOLCE,PLOD1,PLOD3,SDC4,SERPINH1,SPARC,VWF
MIKKELSEN_MCV6_HCP_WITH_H3K27ME3	0	0	430	ACE,AIRE,ANKRD63,ASCL2,ASIC4,COL9A2,DRAXIN,DYSF,FOXB2,FOXE3,IGSF21,INSL3,KCNA2,KCNJ4,L1CAM,LGI2,MIXL1,ONECUT3,TBX21
SCHUETZ_BREAST_CANCER_DUCTAL_INVASIVE_UP	0	0	346	ARL4C,BGN,COL11A1,COL1A1,COL1A2,COL3A1,COL5A1,FLI1,GRK5,HLA-DQA1,HLA-DRB6,IFFO1,JCAD,LOXL1,OLFML2B,PARVA,PLCG2,SERPINH1,SLC16A3,SPARC,TGFB1I1,TP53I3,XYLT1
GINESTIER_BREAST_CANCER_ZNF217_AMPLIFIED_DN	0	0	332	ABCA7,AGRN,AP5Z1,C7orf26,CDC42EP1,CMTR1,CUL7,DENND4B,ENGASE,EPN1,ERCC2,EVI5L,FANCA,HCFC1,INTS1,LARP1,LIMD2,MAP2K2,MIIP,NEU4,PRRC2A,SFTPC,SH3BP1,SLC23A2,STK11,SUPT7L,SZT2,TAF1C,TLN1,TRRAP,TSPAN14,UNC13D,ZC3H7B
LINDGREN_BLADDER_CANCER_CLUSTER_1_DN	0	0	373	ADAM15,BID,CCNE1,FAM83D,GCN1,GPA33,GRK5,HIP1,ICAM3,KIF21B,KIF4A,MAL,MCM5,MCM6,MGAT1,MT1G,MYBL2,PLAC8,PRSS8,RRP1,RUBCN,SLC26A6,SLC44A2,TACC3,TOP2A,VASN
BOSCO_TH1_CYTOTOXIC_MODULE	0	0	113	CD28,FCGR2B,IRF4,ISG15,RHBDF2,SLA2
QI_PLASMACYTOMA_UP	0	0	254	ABI3,BLK,CAPN1,CARD11,CD19,CD3G,CD4,CD79A,CIITA,CNN2,CNP,IL2RB,LCK,LGALS9,LIMK1,MARCKS,MKRN1,MYO10,PLAC8,PTPN6,RSAD2,SH3BP1,TLN1,TMSB10,VAV1,ZAP70
SANSOM_APC_TARGETS_DN	0	0	349	ACE,ARHGAP45,ATP2A3,CD2,CD28,CD79A,CDK2AP2,DGKA,DPEP1,IL12RB1,IL2RB,INPP5D,IRF4,ITGAE,ITGAL,KLK1,LRP1,NCF1,OGDH,PCOLCE,POU2AF1,RMDN3,SLC27A4,SLC35C2,SLPI,TOB1,VAV1,ZAP70
REACTOME_INFECTIOUS_DISEASE	0	0	860	ADM,AP1S1,AP2S1,ARF1,CD247,CD28,CD3G,CD4,CD8B,CXCR4,DDOST,DPEP1,ERCC2,FAU,FXYD4,GNAS,GNB1,GNB2,GPR15,GPR150,GPR25,HGS,IGHG1,IGHV1-69,IGHV2-5,IGHV2-70,IGHV3-11,IGHV3-13,IGHV3-23,IGHV3-48,IGHV3-53,IGHV4-59,IGKV3-11,IGKV3-15,IGKV3-20,IGKV3D-20,IGKV5-2,IGLC3,IGLV1-40,IGLV1-44,IGLV2-11,IGLV2-23,IGLV3-1,IGLV3-19,IGLV3-25,IGLV3-27,IGLV6-57,INSL3,ISG15,JAK3,LCK,MAP2K2,MAPK14,MC4R,MGAT1,MGAT4B,MYO10,NCKAP…
KLEIN_TARGETS_OF_BCR_ABL1_FUSION	0	0	44	CD19,CD79A,CXCR4,IGHMBP2,IL7R,IRF4,ITGAL,NCF4,PAX5,POU2AF1,POU2F2,SYK
NIKOLSKY_BREAST_CANCER_16P13_AMPLICON	0	0	116	FLYWCH1,PKMYT1,RPS2,STUB1,TBL3,TRAF7,TSC2,ZSCAN10
MARCHINI_TRABECTEDIN_RESISTANCE_DN	0	0	45	ADM,AKT2,COL3A1,HLA-B,LOXL1,NOTCH3,PLXNB2,PSMF1,SLC16A3
LU_EZH2_TARGETS_UP	0	0	280	AP1S1,BEND4,C2CD2,CHST14,CUTA,EMC6,FAM25A,G3BP2,GUCD1,ISG15,KLHDC3,MEX3D,MFSD3,PCNX3,PFKL,POLR2C,PSMB7,PSMD4,PUSL1,RGS19,RHOF,RPLP0P6,RPS6KB2,SDC4,SIGIRR,STUB1,STYXL1,TESK1,TOMM22,UBE2L6,UNC45A,ZNHIT1
KEGG_PRIMARY_IMMUNODEFICIENCY	0	0	35	AIRE,CD19,CD4,CD79A,CD8B,CIITA,IL7R,JAK3,LCK,TAP1,ZAP70
LI_AMPLIFIED_IN_LUNG_CANCER	0	0	180	AKR1A1,ALDOA,BGN,CCT5,CDK2AP2,CKAP4,COL11A1,COL1A1,COL1A2,CRABP2,DDOST,DPP7,IGKC,JUP,LAPTM4B,LGALS3BP,PRDX1,PSMD8,RPS2,S100P,TXNRD1,YIF1A
SALVADOR_MARTIN_PEDIATRIC_TBD_ANTI_TNF_THERAPY_NONRESPONDER_POST_TREATMENT_DN	0	0	16	IGHG1,IGHV3-48,IGHV4-59,IGKC,IGKV3-11,IGKV3-15,IGKV3-20,IGLV1-44
MIKKELSEN_MEF_HCP_WITH_H3K27ME3	0	0	583	ASIC4,BARHL2,BICDL1,FOXB1,FOXE3,GFI1,HMX2,IGSF21,IL10RA,INSL3,JAG2,KCNA2,LARGE2,LGI2,LRRC26,MAL,NRROS,ONECUT3,OXT,PAX1,RAB37,SLC30A2,SLC5A5,SYT7,TBX21,TULP1,WNT9B
KEGG_NATURAL_KILLER_CELL_MEDIATED_CYTOTOXICITY	0	0	132	BID,CD247,HLA-B,HLA-C,ITGAL,KIR2DL1,KIR2DL4,KIR3DL1,LCK,MAP2K2,NCR2,PLCG2,PRKCG,PTPN6,RAC3,SYK,VAV1,ZAP70
DEBIASI_APOPTOSIS_BY_REOVIRUS_INFECTION_DN	0	0	269	AGRN,ARHGAP4,CAPN1,CCNE1,DHCR24,FANCA,GALK1,IDH1,IGF2R,INTS1,IPO13,JCAD,LAMA5,LRP5,MYO10,NOMO1,NOTCH3,OGDH,PLCG2,PLXNB2,PNPLA6,POR,PRMT2,PTK7,SLC38A10,ST3GAL1,STK11,TBC1D9B,TBCD,UFD1
JAATINEN_HEMATOPOIETIC_STEM_CELL_DN	0	0	232	ARL4C,BCL11B,CD1D,CD2,CD247,CD28,CD8B,CLEC10A,CTSH,DOK2,IGF2R,IL10RA,IL2RB,IL7R,LCK,LILRA4,LY9,MAL,PYHIN1,QPCT,TOB1,ZAP70
WELCSH_BRCA1_TARGETS_DN	0	0	136	CCNE1,CKAP4,DHCR24,FARSA,GALK1,GTF3C2,HCFC1,HSF1,MCM2,NMT1,PIEZO1,POLD1,PRRC2A,RXRA,SCAP,SLC39A7,SRM,TAF1C
BENPORATH_PRC2_TARGETS	0	0	640	ANKRD27,ASCL2,BARHL2,COL9A2,DUOXA1,FLI1,FOXB1,GAD2,HLX,HMX2,HOXB13,IGSF21,KCNK13,MAL,OLFML2B,OTX1,PAX1,RGS9BP,RIMBP3B,RIMBP3C,SLC30A2,SLITRK1,TBX21,WNT1,WNT6
RICKMAN_METASTASIS_DN	0	0	256	ADAM15,ARF1,BCR,CARM1,CD209,CD300LF,DNM2,DOK2,FARSA,FLYWCH1,HELZ2,JUP,MAP2K2,NLRC5,OGDH,RHOF,RNH1,RXRA,SCAMP2,SLC16A3,SLC2A1,TAP1,TBC1D2,TNFSF9,TSPAN14,ZAP70,ZDHHC12
HUTTMANN_B_CLL_POOR_SURVIVAL_UP	0	0	277	ARHGEF1,ATP2A3,BLK,CBX4,CHST12,DNM2,DPYSL2,FA2H,GAA,GALNT2,GGA3,GRK2,GRN,HGS,IGHD,IGHV1-69,IGHV3-21,IGKV3-20,IGLV3-25,ITGAL,LAMA5,MAN2B1,MGAT4B,MYO15B,NCR2,NUCB1,OGDH,P2RX1,PRKCSH,PRRC2A,RNH1,RXRA,SLC16A3,XAB2,ZAP70,ZBTB48
KEGG_ANTIGEN_PROCESSING_AND_PRESENTATION	0	0	81	CD4,CD8B,CIITA,HLA-B,HLA-C,HLA-DQA1,KIR2DL1,KIR2DL4,KIR3DL1,TAP1
MULLIGHAN_MLL_SIGNATURE_1_UP	0	0	381	ABCA7,ARHGAP1,ARHGAP45,BID,CCND3,COLGALT1,CXCR4,DNM2,FCGR2B,FUT7,GLG1,GRN,HIC2,HOXA7,IGF2R,IL10RB,IL17RA,LILRA1,MAPK13,PLOD1,PLXNB2,PRDX1,RXRA,SEC23B,SLC16A3,SLC36A1,SYK,TBCD,TRIM38,UPF1
SCHLOSSER_SERUM_RESPONSE_UP	0	0	126	AP1S1,ARHGAP25,ATP6V0D1,CRABP2,ERCC2,GNB2,HLA-DRB6,ICAM3,INSL3,KMT2B,MAP3K11,PCOLCE,PITPNM1,POU2F2,PPP1R11,RAMP2,SCAP,SFTPC,ST3GAL1
REACTOME_VESICLE_MEDIATED_TRANSPORT	0	0	721	AGPAT3,AKT2,ANKRD27,AP1S1,AP2S1,ARF1,ARFIP2,BIN1,CD3G,CD4,COG2,COL1A1,COL1A2,COL3A1,COPA,COPG1,DENND1C,DENND4B,DNM2,EPN1,EXOC3,GALNT2,GGA3,GJA3,GJD4,GPS1,GRIA1,GRK2,HGS,HIP1,HPS1,IGF2R,IGHV1-69,IGHV2-5,IGHV2-70,IGHV3-11,IGHV3-13,IGHV3-23,IGHV3-48,IGHV3-53,IGHV4-59,IGKV3-11,IGKV3-15,IGKV3-20,IGKV3D-20,IGKV5-2,IGLC3,IGLV1-40,IGLV1-44,IGLV2-11,IGLV2-23,IGLV3-1,IGLV3-19,IGLV3-25,IGLV3-27,IGLV6-57,IL7…
MARKEY_RB1_ACUTE_LOF_DN	0	0	226	ACP2,AGRN,BID,CRABP2,CTSH,DNAJC5,FCGR2B,GBA,GRN,HES6,HLA-B,IFI27L2,IL7R,ISG15,LGALS3BP,MKRN1,NCF1,NCF4,NCKAP1L,PFKL,PLAC8,PTPN6,RAB3D,TAP1,TNFSF9,UBA7,UBE2L6,VAV1
REACTOME_INTERFERON_ALPHA_BETA_SIGNALING	0	0	73	HLA-B,HLA-C,IRF4,ISG15,PTPN6,RSAD2,STAT2
SENGUPTA_EBNA1_ANTICORRELATED	0	0	153	ARHGAP4,ARHGEF1,CD247,EFTUD2,EML3,FCRL2,FGD2,KCTD17,KIAA0513,NLRC5,RASAL3,RRP1,RUBCN,UBE2O
FAELT_B_CLL_WITH_VH3_21_UP	0	0	44	ARHGEF1,BCR,EIF4G1,IGHV3-23,PKMYT1,POR,PRKCSH,PRRC2A,SLC25A42,SRC,YKT6,ZBTB48
CUI_TCF21_TARGETS_2_UP	0	0	423	APBB1,ARSB,B4GALT2,C19orf25,COL1A1,COL3A1,FLYWCH1,GALK1,INCENP,IPO13,IQGAP3,LGI2,MCM5,PFKL,POLD1,RANBP1,SLC4A3,SRM,TACC3,TMEM132A,TPX2
NADLER_OBESITY_UP	0	0	60	BGN,CFL1,COL1A1,GRN,LRP1,TLN1,UCP2
RYAN_MANTLE_CELL_LYMPHOMA_NOTCH_DIRECT_UP	0	0	148	BID,BLK,CD28,CHST10,FCRL2,FGD2,GRN,IL10RA,ITGAL,MYBL2,NOTCH3,PAX5,PLAC8,POU2AF1,PTPN6,RXRA,XYLT1
SHEDDEN_LUNG_CANCER_GOOD_SURVIVAL_A12	0	0	315	ARHGAP45,ATP2A3,CD180,CD19,CD79A,DAZ1,DKFZP434A062,FAM30A,FCRL2,GJA3,ICAM3,IGHD,IGHG1,IGHV1-69,IGHV3-20,IGHV3-21,IGHV3-23,IGHV3-72,IGHV3-73,IGKC,IGKV1D-13,IGKV1OR2-108,IGKV3-20,IGLV3-19,IRF4,ITM2C,KCNJ4,L1CAM,MMP14,NANS,PAX5,POU2AF1,PRDM1,PRMT2,RABAC1,TAPBPL,TCL1A
REACTOME_PD_1_SIGNALING	0	0	25	CD247,CD3G,CD4,HLA-DQA1,LCK,PTPN6
FLECHNER_BIOPSY_KIDNEY_TRANSPLANT_REJECTED_VS_OK_UP	0	0	86	ADAM15,CCND3,CD2,CXCR4,IFFO1,IL10RA,IL10RB,INPP5D,LCK,LGALS9,UBE2L6
REACTOME_THE_ROLE_OF_NEF_IN_HIV_1_REPLICATION_AND_DISEASE_PATHOGENESIS	0	0	28	AP1S1,AP2S1,ARF1,CD247,CD28,CD4,CD8B,LCK,PACS1
DIRMEIER_LMP1_RESPONSE_LATE_DN	0	0	29	FAU,ISG15,RPLP0,RPS19
GAL_LEUKEMIC_STEM_CELL_DN	0	0	234	AP1S1,CD1D,CHST15,IGKC,IL2RB,MAPK13,NCF1,NIPAL3,PRDM1,S100P,SLC6A6,TOP2A
LINDGREN_BLADDER_CANCER_CLUSTER_2B	0	0	383	ADGRE5,ARL4C,CLEC10A,COL1A2,CXCR4,DPYSL2,FCGR2B,GRK5,HLA-DRB6,IL10RA,IL7R,ITGAL,JAK3,LCK,MT1G,NR2F1,PCOLCE,SLC2A4RG,SPARC,YKT6,ZAP70
ALCALAY_AML_BY_NPM1_LOCALIZATION_DN	0	0	182	CD96,CIITA,GPA33,HLA-DRB6,INSL3,ITM2C,KIF4A,MCM2,PLXND1,POLD1,RANBP1,RPA1,RSAD2,SPARC,TPX2,TRIB2
SERVITJA_ISLET_HNF1A_TARGETS_UP	0	0	165	BGN,CNN2,COL3A1,DUSP26,GALK1,HLA-B,HLA-DQA1,HPS1,KLK1,MMP14,NR2F1,PCOLCE,PLXND1,SERPINH1
GRAESSMANN_RESPONSE_TO_MC_AND_DOXORUBICIN_UP	0	0	600	ARMC7,ATP13A2,ATP6V0D1,C11orf68,C19orf47,CALHM2,CHAC1,CLEC4G,CXCR4,DAPK1,DGKA,DNM2,DPP7,FA2H,FAM110A,FKBP9,HES6,HS6ST1,IDH1,INPP5D,JUP,LGALS3BP,LGALS9,MAN2B1,MTHFR,PITPNM1,PLEK2,PLXNB2,RIN2,SAP18,SDHAF1,SH3BGRL3,SLC12A7,TACC3,TMC6,TUBA4A,UBA7,UBE2O,VASN,ZFYVE21,ZNF296,ZNF764
REACTOME_GENERATION_OF_SECOND_MESSENGER_MOLECULES	0	0	36	CD247,CD3G,CD4,GRAP2,HLA-DQA1,LCK,PLCG2,ZAP70
TARTE_PLASMA_CELL_VS_B_LYMPHOCYTE_UP	0	0	80	CKAP4,DDOST,IGKC,IRF4,NOMO1,PDIA6,PDXK,PLOD1,SLC39A7,SLC7A1,SPN,YIF1A
REACTOME_COLLAGEN_BIOSYNTHESIS_AND_MODIFYING_ENZYMES	0	0	67	COL11A1,COL19A1,COL1A1,COL1A2,COL26A1,COL3A1,COL5A1,COL9A2,COLGALT1,PCOLCE,PLOD1,PLOD3,SERPINH1
ANASTASSIOU_MULTICANCER_INVASIVENESS_SIGNATURE	0	1e-05	64	BGN,COL11A1,COL1A1,COL1A2,COL3A1,COL5A1,OLFML2B,PCOLCE,SPARC
KEGG_VIRAL_MYOCARDITIS	0	1e-05	68	BID,CD28,EIF4G1,HLA-B,HLA-C,HLA-DQA1,ITGAL,RAC3,SGCG
XIE_ST_HSC_S1PR3_OE_UP	0	1e-05	183	BLK,BMF,EPHA2,FCMR,HELZ2,IL2RB,ISG15,LCK,LGALS3BP,PARP10,RNF213,RSAD2,SNPH,ZNF683
BLANCO_MELO_BRONCHIAL_EPITHELIAL_CELLS_INFLUENZA_A_DEL_NS1_INFECTION_UP	0	1e-05	623	ADM,AIM2,ARHGAP25,BMF,BTN3A1,BTN3A2,CBX4,CHAC1,CMTR1,CNP,FA2H,GNA13,HELZ2,HES6,HLA-B,HLA-C,IL10RA,LAP3,LGALS3BP,LGALS9,MAP3K11,NLRC5,NPR1,PARP10,PGLYRP4,RBCK1,RNF213,RSAD2,SIRPB2,SLC12A7,SLC45A4,SNPH,STAT2,TAP1,TMEM106A,TNFSF9,TRIB2,TRIM38,TTC39B,UBA7,UBE2L6,UNC93B1,VASN,ZNF296
NAKAYAMA_SOFT_TISSUE_TUMORS_PCA1_UP	0	1e-05	81	FCGR2B,HLA-DQA1,IGHG1,IGKC,NCF4,NCKAP1L
BIOCARTA_THELPER_PATHWAY	0	1e-05	12	CD2,CD247,CD28,CD3G,CD4,ITGAL
ICHIBA_GRAFT_VERSUS_HOST_DISEASE_35D_UP	0	1e-05	143	CLIC1,COLGALT1,GDF5,GRN,HLA-DQA1,LCK,NCF4,PLAC8,QSOX1,SLPI,TAP1,TMSB10
MILI_PSEUDOPODIA_CHEMOTAXIS_DN	0	1e-05	420	ABCA7,ADAMTS5,ALG1,ATP13A1,ATRN,BCAP31,CCNY,CDS2,CHPF,CHST12,CKAP4,CLIC1,COL5A1,COLGALT1,DDOST,DGCR2,DPF2,EMC1,GAA,GCN1,GLG1,GNB1,GPR108,GPRC5B,GRN,HSF1,LRP1,MAN2B1,MMP14,PCNX3,PDIA6,PFKL,PLOD1,PLXNB2,POFUT1,POFUT2,POR,QSOX1,RPAP1,SCAMP2,SF3B3,SIGMAR1,SLC23A2,SLC2A1,SLC2A10,SLC35F6,SLC38A10,SLC39A7,SLC44A2,SLC6A6,TENM4,TLN1,TNFSF9,VASN,WWP2
BIOCARTA_TCRA_PATHWAY	0	1e-05	12	CD247,CD3G,CD4,LCK,ZAP70
KIM_GLIS2_TARGETS_UP	0	1e-05	83	COL1A1,COL1A2,COL3A1,HLA-DQA1,ISG15,MMP14,SPARC
REACTOME_DEGRADATION_OF_THE_EXTRACELLULAR_MATRIX	0	1e-05	140	ADAM15,ADAMTS5,CAPN1,COL11A1,COL19A1,COL1A1,COL1A2,COL26A1,COL3A1,COL5A1,COL9A2,HSPG2,LAMA5,MMP14,NCSTN
MORI_LARGE_PRE_BII_LYMPHOCYTE_DN	0	1e-05	59	CAPN1,CTSH,HLA-DQA1,IL10RA,PTPN6,SEMA4D,UBA7
ONO_AML1_TARGETS_DN	0	2e-05	41	ADGRE5,CD81,CXCR4,IL17RA,IRF4,ITGAE,TNFSF8
BIOCARTA_TCYTOTOXIC_PATHWAY	0	2e-05	12	CD2,CD247,CD28,CD3G,ITGAL
PATIL_LIVER_CANCER	0	2e-05	640	ADAM15,AGRN,ALDOA,ANKRD27,AP1S1,APH1A,ATRN,BCAP31,BTN2A1,BTN2A2,CABLES2,CAPN1,CASP2,CCT5,CEP55,CLPTM1L,COL1A2,CUL7,CUTA,DDOST,DGCR2,GPS1,GRAMD1A,GRN,GTF3C3,HCFC1,HGS,LAPTM4B,LARP1,LBR,MCM5,MCM6,MYBL2,NCSTN,NOTCH3,NPR1,PGK1,PKMYT1,PLOD3,POFUT1,POLD1,PRDX1,PRPF6,RBCK1,RNF213,RPS19,RPTOR,S100P,SCYL1,SEZ6L2,SLC26A6,SLC36A1,SOX12,SPARC,STK35,TOB1,TOP2A,TP53I3,TPX2,TSN,TTYH3,TUBA4A,TUBB,TXNRD1,UBE2Q1,V…
PID_TXA2PATHWAY	0	2e-05	56	ARHGEF1,BLK,GNA13,GNB1,GRK2,LCK,MAPK14,PIK3R6,PLCB2,PRKCG,SRC,SYK
LOPEZ_MBD_TARGETS	0	2e-05	933	AGPAT3,AHCY,AIP,ALDOA,APH1A,ATP6V0D1,ATP6V1F,ATRAID,C2CD2,CAPN1,CASP2,CCT5,CDC42EP1,CDH15,CDK2AP2,CFL1,CTSH,DDB1,DOK4,EHD2,ENG,FANCA,FKBP8,FLI1,GLE1,GNB1,GRK5,HLA-B,HMGN4,HSPG2,IL10RB,KIAA2013,LRP5,MAL,MAP3K11,MTG2,MYBL2,NCF1,NDUFV1,NSF,OTUB1,PACS1,PDK2,PIEZO1,PITPNM1,POU2F2,PPIH,PPP1CA,PPP2R1A,PRDX1,PRKCG,PRKCSH,PSMB3,PSMB7,PSMD8,QSOX1,RAB37,RAB8A,RNF121,RNPEPL1,RPLP0,RPS19,RPS2,RPS6KB2,RXRA,SDC…
MEISSNER_NPC_HCP_WITH_H3K4ME2_AND_H3K27ME3	0	2e-05	349	ANKRD34B,ANKRD63,ASCL2,BICDL1,DOK4,ELAVL3,FLI1,FOXB2,FOXE3,GJA3,GNAS,HMX2,IGSF21,JAG2,LRRC26,MAL,ONECUT3,PAX1,SPIRE2,TBX21,TMEM151A,WNT1,WNT6,WNT9B,ZNF296,ZNF536
SANA_RESPONSE_TO_IFNG_UP	0	2e-05	71	HLA-B,HLA-C,HLA-DQA1,LAP3,LGALS3BP,LGALS9,NLRC5,RAC3,RNF213,UBE2L6
BANDRES_RESPONSE_TO_CARMUSTIN_MGMT_48HR_DN	0	2e-05	157	ADAM15,ADRA1B,AKT2,ATP4B,BLK,CD79A,CYP19A1,DHX16,GPR25,GRN,HCFC1,INSL3,ITIH1,LOXL1,PAEP,PCOLCE,RAD23A,UPF1
KUMAR_TARGETS_OF_MLL_AF9_FUSION	0	2e-05	395	BLK,CD19,CD2,CD79A,CD8B,CMTR1,COL19A1,DDAH2,FCRLA,FKBP9,GIMAP1,GLG1,GUCD1,HK2,HOXA7,HPS1,IDH1,IFI27L2,IGHD,IL7R,IRF4,ISG15,KIAA2013,KLK1,LCK,LGALS3BP,MARCKS,PAX5,POU2AF1,RPS6KB2,RSAD2,SDC4,SHD,SMO,TTC39B,ZAP70
ROSTY_CERVICAL_CANCER_PROLIFERATION_CLUSTER	0	4e-05	139	BID,CEP55,DPP3,KIF4A,MAPK13,MCM2,MYBL2,PLEK2,TACC3,TMSB10,TOP2A,TPX2
JOHNSTONE_PARVB_TARGETS_2_UP	0	4e-05	143	CFL1,CLPTM1L,CXCR4,HGS,HLA-B,ISG15,OGDH,OTUB1,PLEK2,TLN1,TXNRD1,UBE2L6
WP_PATHOGENESIS_OF_SARSCOV2_MEDIATED_BY_NSP9NSP10_COMPLEX	0	4e-05	21	CD2,CD247,CD3G,CD4,CD8B,LCK,ZAP70
KEGG_GRAFT_VERSUS_HOST_DISEASE	0	5e-05	37	CD28,HLA-B,HLA-C,HLA-DQA1,KIR2DL1,KIR3DL1
REACTOME_INTERFERON_SIGNALING	0	5e-05	200	CAMK2A,CIITA,EIF4G1,HLA-B,HLA-C,HLA-DQA1,IRF4,ISG15,PTPN6,RSAD2,STAT2,TRIM38,TRIM8,UBA52,UBA7,UBE2L6
LIN_APC_TARGETS	0	5e-05	69	AGRN,BCAP31,CAPN1,L1CAM,MAP3K11,MMP14,PRKCSH,SCAP,SYK
LEE_DIFFERENTIATING_T_LYMPHOCYTE	0	5e-05	199	ARHGAP25,ARHGAP45,BCL11B,CBX4,CCND3,CD2,CD247,CD3G,CD96,CXCR4,DGKA,FLI1,IL7R,ITGAL,LCK,MAL,NCKAP1L,SEMA4D,SNX20,TMC6,TMC8,UCP2,VAV1,ZC3H7B
LEI_MYB_TARGETS	0	5e-05	318	ATP2A3,ATP6V0D1,CDK2AP2,COL1A2,CRABP2,DPF2,FARSA,GRN,ISG15,JUP,LAMA5,LGALS3BP,MCM2,NDUFV1,OTUB1,PDXK,PFKL,POR,PRPF6,RAC3,S100P,SLC16A3,SPARC,STIP1,TPX2,TUBA4A,TXNRD1
CHEN_HOXA5_TARGETS_9HR_DN	0	6e-05	42	AP1S1,CKAP4,EHD2,GLG1,LOXL1,MARCKS,SERPINH1,TOMM22
REACTOME_OLFACTORY_SIGNALING_PATHWAY	0	7e-05	398	GNB1,OR10H2,OR13C4,OR1A2,OR1F1,OR1I1,OR2G2,OR2L3,OR2T11,OR2T2,OR2T3,OR2T34,OR52E4,OR52L1,OR56A3,OR8B4,OR8B8
REACTOME_SIGNALING_BY_GPCR	0	7e-05	697	ADGRE5,ADM,ADRA1B,AKT2,ARHGEF1,ARHGEF19,CAMK2A,CCR4,CXCR4,DGKA,FGD2,FZD9,GNA13,GNAS,GNB1,GNB2,GPR15,GPR150,GPR25,GRK2,GRK5,GRM5,HTR1B,INSL3,MC4R,OPRM1,OXT,P2RY1,PIK3R6,PLCB2,PLCB3,PPP1CA,PPP2R1A,PRKCG,RAMP2,RGS19,SMO,SRC,VAV1,WNT1,WNT6,WNT9B
CROONQUIST_NRAS_VS_STROMAL_STIMULATION_DN	0	7e-05	91	CD81,COL1A2,MCM2,NOTCH3,SPARC,TPX2
MIKKELSEN_NPC_HCP_WITH_H3K27ME3	0	7e-05	341	ANKRD63,FOXB2,FOXE3,GFI1,IGSF21,JAG2,LLGL2,LRRC26,MAL,MIXL1,ONECUT3,PAX1,RAB37,SIGIRR,SNAI3,TBX21,TMEM151A,WNT1,WNT9B,ZNF536
GROSS_HYPOXIA_VIA_ELK3_UP	0	8e-05	205	ARL4C,CD81,CHST12,DOK4,DPP7,ENG,LAMA5,LGALS3BP,MAP3K11,MAPK14,MARCKS,MGAT4B,NCAPD2,PARVA,PLXNA1,RAMP2,RXRA,SEPHS1,SIGMAR1,SKI,SMO,TUBA1B
YU_MYC_TARGETS_DN	0	8e-05	59	ARHGAP45,ARHGEF1,BLK,CD1D,CD2,CTSH,DGKA,GUCD1,HLA-DQA1,IGHD,IL10RA,UNC93B1
KEGG_CELL_ADHESION_MOLECULES_CAMS	0	9e-05	131	CD2,CD28,CD4,CD8B,CDH15,GLG1,HLA-B,HLA-C,HLA-DQA1,ICAM3,ITGAL,L1CAM,NEGR1,SDC4,SPN
NADERI_BREAST_CANCER_PROGNOSIS_UP	0	9e-05	51	CEP55,FA2H,GSE1,MLLT1,MTFR2,MYBL2,POLD1,PSMD2
KINSEY_TARGETS_OF_EWSR1_FLII_FUSION_DN	0	0.0001	324	ADAMTS5,ADM,AP5Z1,CHPF,COL1A1,COL3A1,COL5A1,DOK4,DPP7,FKBP9,GJA3,GMPPA,GNAS,GRN,HOXB13,IL11RA,ISG15,ITM2C,LGALS3BP,MARCKS,MLC1,PARVA,QSOX1,RETREG2,RIN2,RPRM,SEZ6L2,SLC35C2,SPARC,STAT2,TRIM38,WIPI2,YIPF2
REACTOME_COLLAGEN_FORMATION	0	0.0001	90	COL11A1,COL19A1,COL1A1,COL1A2,COL26A1,COL3A1,COL5A1,COL9A2,COLGALT1,LOXL1,PCOLCE,PLOD1,PLOD3,SERPINH1
DELYS_THYROID_CANCER_UP	0	0.00011	439	ADGRE5,ADM,AGRN,ATP10B,BID,CAMK2A,COL11A1,COL1A1,COL3A1,CRABP2,CTSH,EPHA2,GPRC5B,HIP1,IL10RA,MAPK13,NCKAP1L,PAPSS1,PLXNB2,PLXND1,PRDM1,PTK7,QPCT,QSOX1,SDC4,SLC17A9,SLPI,ST3GAL5,TMC6,TMSB10,TP53I3,UCP2
SCHLOSSER_SERUM_RESPONSE_AUGMENTED_BY_MYC	0	0.00011	107	AIP,BCR,HGS,JAK3,LCK,MRPL58,NDUFV1,OTUB1,PPP2R1A,PRPF19,RAD23A,RBM42,RNH1,STK11
BROWNE_INTERFERON_RESPONSIVE_GENES	0	0.00013	65	ISG15,RBCK1,RSAD2,TAP1,UBE2L6
REACTOME_SIGNALING_BY_INTERLEUKINS	0	0.00013	449	AGER,AIP,ARF1,CD4,CFL1,CNN2,COL1A2,IGHG1,IL10RA,IL10RB,IL11RA,IL12RB1,IL17RA,IL17RC,IL27,IL2RB,IL7R,IL9R,INPP5D,IRF4,JAK3,LAMA5,LCK,LGALS9,MAPK14,OPRM1,PPP2R1A,PSMB1,PSMB3,PSMB5,PSMB7,PSMD2,PSMD4,PSMD8,PSMF1,PTPN6,RPLP0,SIGIRR,STAT2,SYK,TAB1,UBA52,VAV1
LI_INDUCED_T_TO_NATURAL_KILLER_DN	0	0.00013	136	ACSS1,ADGRE5,BCL11B,BGN,CD2,CD81,COL5A1,DGKA,GFI1,ILVBL,MARCKS,NOTCH3,RNPEPL1,SNAI3,TRIB2
HOLLERN_EMT_BREAST_TUMOR_UP	0	0.00013	139	ADPRH,APBB1,FCGR2B,FCRL2,FKBP9,HLX,HSPG2,LOXL1,LRP1,NAAA,NR2F1,NRROS,PCOLCE,PLXND1,POFUT2,SNX20
HELLER_HDAC_TARGETS_DN	0	0.00013	288	AIM2,CBX4,CD180,CD28,CHAC1,CHST15,CTSH,EMC1,FLI1,GBA,IGKC,INPP5D,LARP1,LIMD2,LY9,MAPK13,MYBL2,NFE2L1,POU2AF1,QPCT,RPS19,SERPINH1,SMYD5,TAPBPL,TMPRSS15
CAMPS_COLON_CANCER_COPY_NUMBER_UP	0	0.00013	92	CANT1,EFTUD2,KRT38,LCN15,MAGEA1,RXRA,TRAF7,UPF1
ZHONG_SECRETOME_OF_LUNG_CANCER_AND_FIBROBLAST	0	0.00013	133	AGRN,ALDOA,BGN,CANT1,CD81,COL1A1,HGFAC,LAP3,LGALS3BP,MDH2,NUCB1,PGK1,PRDX1,PSMB1,PSMB3,PSMB5,QSOX1,SDC4,SPARC,UBA52
KEGG_CHEMOKINE_SIGNALING_PATHWAY	0	0.00014	188	AKT2,CCR4,CXCR4,GNB1,GNB2,GRK2,GRK5,JAK3,NCF1,PLCB2,PLCB3,STAT2,VAV1
DACOSTA_UV_RESPONSE_VIA_ERCC3_UP	0	0.00016	311	ALDOA,AP2S1,ASL,ATP6V1F,CBX4,CCND3,CCNE1,CNP,ERCC2,GALNT2,GPRC5B,ICAM3,IL11RA,ISG15,KCNJ4,KLHDC3,MCM5,MGAT1,MYBL2,NDUFV1,NFE2L1,PKMYT1,PLCB3,PPP1CA,PSMD8,RAB8A,RABAC1,RPS6KB2,SAP18,SERPINH1,SIGMAR1,TCIRG1,TNFSF9,TOB1,TP53I3,TUBA4A,YKT6,ZNHIT1
SOTIRIOU_BREAST_CANCER_GRADE_1_VS_3_UP	0	0.00017	149	CCT5,CEP55,KIF4A,MCM2,MCM6,MYBL2,PKMYT1,STIP1,TACC3,TOP2A,TPX2,TUBA1B,TXNRD1
LINDGREN_BLADDER_CANCER_HIGH_RECURRENCE	0	0.00017	48	ADGRE5,COL1A2,DPP7,ICAM3,IL7R,SERPINH1,SPARC
REACTOME_COSTIMULATION_BY_THE_CD28_FAMILY	0	0.00017	71	AKT2,CD247,CD28,CD3G,CD4,GRAP2,HLA-DQA1,LCK,PPP2R1A,PTPN6,SRC,VAV1
WP_CHEMOKINE_SIGNALING_PATHWAY	0	0.00017	165	AKT2,CCR4,CXCR4,GNB1,GNB2,GRK2,GRK5,JAK3,NCF1,PLCB2,PLCB3,STAT2,VAV1
REACTOME_PLATELET_ACTIVATION_SIGNALING_AND_AGGREGATION	0	0.00017	260	ALDOA,CFL1,CHID1,COL1A1,COL1A2,DGKA,GNA13,GNB1,GNB2,LCK,LGALS3BP,MAPK14,P2RY1,PIK3R6,PLCG2,PRKCG,PTPN6,QSOX1,SPARC,SRC,SYK,TLN1,TUBA4A,VAV1,VWF
WP_IL18_SIGNALING_PATHWAY	0	0.00018	276	ADAMTS5,BID,BIN1,CD81,COL1A1,COL1A2,COL3A1,FAM110A,GRN,HPS1,IL17RC,ITM2C,LCK,MMP14,MTCH1,NCF1,PLOD3,RPTOR,SDC4,TBX21,TRPC4AP,UGGT1
SHEN_SMARCA2_TARGETS_DN	0	0.00019	313	ASIC4,ATP10B,C6orf15,CAMK2A,CHST12,ETV3,FUT3,GDF5,GRK2,IRF4,KCNJ4,LILRA1,LILRA4,MYBL2,OPRM1,PAX5,POU2F2,TMPRSS15,TNFSF8
BASAKI_YBX1_TARGETS_UP	0	0.00019	287	CCND3,CDK2AP2,CEP55,DIAPH3,EHD2,EPHA2,FAM83D,GALNT2,KIF4A,L1CAM,MCM2,MCM5,MT1G,NCAPD2,PLAC8,PSMD2,SIVA1,SLC38A10,TPX2,TUBA4A
PID_IL12_2PATHWAY	0	0.00019	62	CD247,CD3G,CD4,CD8B,HLX,IL12RB1,IL2RB,LCK,MAPK14,TBX21
WP_B_CELL_RECEPTOR_SIGNALING_PATHWAY	0	0.00019	98	BLK,CAMK2A,CARD11,CD19,CD79A,CD81,INPP5D,IRF4,LCK,MAP2K2,MAPK14,PIP5K1C,PLCG2,PTPN6,SYK,VAV1
FINETTI_BREAST_CANCER_KINOME_GREEN	0	0.00019	16	JAK3,LCK,SYK,ZAP70
NIKOLSKY_BREAST_CANCER_16Q24_AMPLICON	1e-05	0.0002	52	CDH15,CTU2,DEF8,DPEP1,FANCA,GSE1,PIEZO1,RNF166,SNAI3,SPIRE2
PID_TCR_PATHWAY	1e-05	0.0002	64	CARD11,CD247,CD28,CD3G,CD4,GRAP2,LCK,PTPN6,SLA2,VAV1,ZAP70
REACTOME_IRE1ALPHA_ACTIVATES_CHAPERONES	1e-05	0.00027	50	ATP6V0D1,CUL7,KLHDC3,PDIA6,TLN1,YIF1A
NIKOLSKY_BREAST_CANCER_7P22_AMPLICON	1e-05	0.00028	38	AP5Z1,CHST12,FOXK1,INTS1,TTYH3,WIPI2
REACTOME_COLLAGEN_DEGRADATION	1e-05	0.00029	64	COL11A1,COL19A1,COL1A1,COL1A2,COL26A1,COL3A1,COL5A1,COL9A2,MMP14
MIKKELSEN_MCV6_LCP_WITH_H3K4ME3	1e-05	0.00029	161	GPA33,IL17RC,IL7R,LGALS3BP,LGALS9,PCOLCE,RNF123,RSAD2,SIPA1L3,TAPBPL,UNC13D
PID_CD8_TCR_PATHWAY	1e-05	0.00031	53	CARD11,CD247,CD28,CD3G,CD8B,GRAP2,LCK,PTPN6,VAV1,ZAP70
REACTOME_NEF_MEDIATES_DOWN_MODULATION_OF_CELL_SURFACE_RECEPTORS_BY_RECRUITING_THEM_TO_CLATHRIN_ADAPTERS	1e-05	0.00031	21	AP1S1,AP2S1,ARF1,CD28,CD4,CD8B,LCK,PACS1
SMID_BREAST_CANCER_RELAPSE_IN_BONE_DN	1e-05	0.00031	322	ARL4C,ART3,BGN,CXCR4,FOLH1,FZD9,GAD2,IGHG1,IGHV1-69,IGHV3-23,IGKV1D-13,IGKV1OR2-108,IGKV3-20,IGLV3-10,IGLV3-19,IGLV3-25,ITM2C,L1CAM,MAGEA4,MCM5,MMP14,PGRMC1,POU2AF1,QPCT,SIGMAR1,SLC16A3,SLPI,STIP1
NABA_ECM_AFFILIATED	1e-05	0.00032	170	CD209,CLEC10A,CLEC4G,LGALS9,MUC21,PLXNA1,PLXNB2,PLXND1,SDC4,SEMA4D,SFTA2,SFTPC
GAURNIER_PSMD4_TARGETS	1e-05	0.00034	71	HLA-B,HLA-C,HLA-DQA1,IL12RB1,IL17RA
KIM_ALL_DISORDERS_DURATION_CORR_DN	1e-05	0.00037	141	AKR1A1,BCAP31,DPF2,EXOC3,MAL,MAST3,PSMB5,RABAC1,RNH1,TUBA4A
CHIARADONNA_NEOPLASTIC_TRANSFORMATION_CDC25_DN	1e-05	0.00037	148	ACP2,ADM,AGRN,CLIC1,GALK1,LGALS9,NFE2L1,NMT1,PLAC8,RNPEPL1,SNAPC2,TOB1,WWP2
REACTOME_NEURONAL_SYSTEM	1e-05	0.00037	408	AP2S1,CAMK2A,DNAJC5,GAD2,GNB1,GNB2,GRIA1,GRIN2D,GRM5,KCNA2,KCNJ12,KCNJ4,KCNK13,NAAA,NSF,PLCB2,PLCB3,PRKCG,SHANK2,SLITRK1,SRC,SYT7,TUBA1B,TUBA4A
SMID_BREAST_CANCER_BASAL_UP	1e-05	0.00038	654	ADM,ARL4C,ART3,CCNE1,CDC42EP1,CEP55,CHAC1,EMC1,FANCA,FOLH1,FZD9,GPRC5B,IGHG1,IGHV1-69,IGHV3-23,IGKV1D-13,IGKV1OR2-108,IGLV3-10,ITM2C,L1CAM,LBR,MAGEA4,MCM2,MCM5,MDFI,MLC1,MMP14,MYBL2,MYO10,PDXK,PTK7,QPCT,SERPINH1,SIGMAR1,SLPI,STIP1,TAP1,TPX2,TSN,WNT6
BIOCARTA_CTL_PATHWAY	1e-05	0.00038	13	CD247,CD3G,ITGAL
RUTELLA_RESPONSE_TO_HGF_VS_CSF2RB_AND_IL4_UP	1e-05	0.00039	403	BCAP31,CALHM2,CD81,CDS2,CHST15,DHCR24,GBA,GOT2,HK2,HLA-DQA1,ITGAL,MT1G,MYO15B,PDXK,PLOD3,PRDX1,PSMB5,RIN2,RSAD2,SCAMP2,SIGIRR,SLC36A1,SPARC,ST3GAL1,TCIRG1,TM9SF4,TUBA4A
FERRANDO_HOX11_NEIGHBORS	1e-05	0.00039	23	CD1B,CD1D,CD1E,MCM5,RPA1,TOP2A
KEGG_OLFACTORY_TRANSDUCTION	1e-05	0.00042	387	CAMK2A,OR10H2,OR13C4,OR1A2,OR1F1,OR1I1,OR2G2,OR2L3,OR2T11,OR2T2,OR2T3,OR2T34,OR52E4,OR52L1,OR56A3,OR8B4,OR8B8
PID_CXCR4_PATHWAY	1e-05	0.00046	100	BLK,CD247,CD3G,CD4,CFL1,CXCR4,GNA13,GNB1,GRK2,HGS,LCK,LIMK1,PIK3R6,PLCB2,PLCB3,PTPN6,SRC,STAT2,VAV1
HSIAO_HOUSEKEEPING_GENES	1e-05	0.00049	378	ALDOA,ARF1,ARHGAP1,ATP6V1F,BCAP31,CD81,CFL1,CLIC1,COPA,DDB1,GNAS,GNB1,GPS1,HLA-B,HLA-DQA1,MARCKS,NCSTN,PGK1,PRDX1,PSMB3,PSMB5,PSMD2,PSMD8,PTPN6,RPLP0,RPLP2,RPS19,RPS2,TMSB10,UBA52
KIM_BIPOLAR_DISORDER_OLIGODENDROCYTE_DENSITY_CORR_UP	1e-05	0.00049	654	AHCY,AKR1A1,ALDOA,AP2S1,ARFIP2,ATP6V0D1,ATP6V1F,BAG6,BIN1,CCND3,CD81,CFL1,CHPF,CHST15,DDB1,DENND4B,DHCR24,DPYSL2,EXOC3,FARSA,FAU,G3BP2,GNAS,GNB1,GOT2,GRN,ITGAE,KIAA0513,LARP1,MARCKS,MKRN1,NDUFV1,NFE2L1,NSF,NUCB1,PGK1,PGRMC1,PIP5K1C,PNPLA6,PPP1R11,PPP2R1A,PRDX1,PSMB3,PSMB5,PSMD2,PSMD8,RABAC1,RNH1,RPS19,SCAP,STIP1,TRIB2,TUBA4A
DAUER_STAT3_TARGETS_DN	1e-05	0.00051	47	ISG15,LAP3
BASSO_CD40_SIGNALING_UP	2e-05	0.00051	102	FCMR,HLA-DQA1,IGHG1,IRF4,MTMR4,NCKAP1L,RXRA,TAP1,TMC6,TNFSF9
ZHU_CMV_24_HR_DN	2e-05	0.00051	83	ADM,CNN2,COL1A1,COL1A2,COL3A1,SGCG
WP_ALLOGRAFT_REJECTION	2e-05	0.00052	88	CD28,COL5A1,HLA-B,HLA-C,HLA-DQA1,TUBA1B
KASLER_HDAC7_TARGETS_1_UP	2e-05	0.00053	184	CCR4,CD247,CD28,CD96,CHST10,CTU2,CUTA,FARSA,FGD2,IRF4,SEMA4D,ST3GAL5,TESK1,TMUB1,TTC39B,WSB2,ZAP70
NABA_COLLAGENS	2e-05	0.00054	44	COL11A1,COL19A1,COL1A1,COL1A2,COL26A1,COL3A1,COL5A1,COL9A2
REACTOME_COLLAGEN_CHAIN_TRIMERIZATION	2e-05	0.00054	44	COL11A1,COL19A1,COL1A1,COL1A2,COL26A1,COL3A1,COL5A1,COL9A2
TAKEDA_TARGETS_OF_NUP98_HOXA9_FUSION_16D_UP	2e-05	0.00055	178	ABCD2,APH1A,CD1D,CD1E,HOXA7,HOXB-AS3,IRF4,ISG15,LILRA1,NEGR1,RSAD2,XYLT1
VILIMAS_NOTCH1_TARGETS_DN	2e-05	0.00056	27	CLEC10A,GFI1,NCF4
RASHI_RESPONSE_TO_IONIZING_RADIATION_6	2e-05	0.00056	85	ALDOA,BAG6,CXCR4,FCGR2B,GRK2,IGHG1,IGHV1OR15-1,IGHV3-23,IGKV1-27,INCENP,SLPI,UNC93B1
YAO_TEMPORAL_RESPONSE_TO_PROGESTERONE_CLUSTER_14	2e-05	0.00058	141	ASL,CARM1,CLPTM1L,EFTUD2,EIF2B5,EIF4G1,GALK1,GPS1,JAG2,PSMB3,PSMB5,RAB34,RANBP1,RGS19,SERPINH1,SLC39A7,YKT6
BIOCARTA_BLYMPHOCYTE_PATHWAY	2e-05	0.00058	12	FCGR2B,ITGAL
REACTOME_ECM_PROTEOGLYCANS	2e-05	0.00059	76	AGRN,BGN,COL1A1,COL1A2,COL3A1,COL5A1,COL9A2,HSPG2,LAMA5,SPARC
REACTOME_SENSORY_PERCEPTION	2e-05	0.00059	572	AGRN,CIB2,DNAJC5,GNB1,GUCY2F,HSPG2,LRP1,NMT1,OR10H2,OR13C4,OR1A2,OR1F1,OR1I1,OR2G2,OR2L3,OR2T11,OR2T2,OR2T3,OR2T34,OR52E4,OR52L1,OR56A3,OR8B4,OR8B8,RCVRN,RGS9BP,RPE65,SDC4,TMC2
KEGG_LYSOSOME	2e-05	0.0006	121	ACP2,AP1S1,ARSB,ATP6V0D1,CTSH,GAA,GBA,GGA3,IGF2R,LAPTM4B,MAN2B1,MCOLN1,TCIRG1
CHIANG_LIVER_CANCER_SUBCLASS_PROLIFERATION_UP	2e-05	0.00061	176	CCNE1,CEP55,CKAP4,HK2,KIF4A,MAPK13,MARCKS,MCM2,S100P,SLC16A3,TAP1,TOP2A,TPX2,TUBA4A
BROWN_MYELOID_CELL_DEVELOPMENT_UP	2e-05	0.00063	165	ABCD2,CNN2,GRN,HLX,QSOX1,SLC6A6,TCL1A
REACTOME_INTERFERON_GAMMA_SIGNALING	2e-05	0.00063	91	CAMK2A,CIITA,HLA-B,HLA-C,HLA-DQA1,IRF4,PTPN6,TRIM38,TRIM8
REACTOME_KERATINIZATION	2e-05	0.00068	216	CAPN1,JUP,KRT38,KRT72,KRTAP4-6,LCE1B,PRSS8
MEISSNER_NPC_HCP_WITH_H3K4ME2	2e-05	0.00068	476	ACE,ACSS1,ADAMTS5,ADRA1B,BCORL1,C2CD4C,CIB2,DYSF,FA2H,GAD2,GPR150,GRIN2D,HPS1,HPS6,HTR1B,IL10RB,IL17RA,KCTD15,LGI2,LLGL2,OLFML2B,RAB37,RAC3,RAMP2,RHOF,SEMA4D,SLC12A7,SLC4A3,SLC8A3,UCP2,WTIP
LENAOUR_DENDRITIC_CELL_MATURATION_UP	2e-05	0.00068	114	CD1B,CRABP2,HLA-DQA1,IRF4,LGALS3BP,QSOX1,TRIB2
CREIGHTON_AKT1_SIGNALING_VIA_MTOR_DN	2e-05	0.00068	23	ALDOA,ATP6V1F,PFKL,PPP2R1A,TOM1
WANG_ESOPHAGUS_CANCER_VS_NORMAL_UP	2e-05	0.00068	121	ADGRE5,COL3A1,COL9A2,CTSH,DAPK1,GPRC5B,NOMO1,SDC4,SPARC,TRIB2,UCP2
ZHONG_SECRETOME_OF_LUNG_CANCER_AND_ENDOTHELIUM	2e-05	0.00072	68	ALDOA,BGN,COL1A1,LGALS3BP,MDH2,PRDX1,SDC4,TUBB
HECKER_IFNB1_TARGETS	3e-05	0.00079	92	ISG15,JUP,LAP3,LGALS3BP,RSAD2,TCL1A
JECHLINGER_EPITHELIAL_TO_MESENCHYMAL_TRANSITION_UP	3e-05	0.00083	67	CDH15,COL3A1,GALK1,ISG15,PCOLCE,SERPINH1,SLPI,SPARC,SRM
GROSS_HYPOXIA_VIA_ELK3_AND_HIF1A_DN	3e-05	0.00086	102	AGRN,ARL4C,CDS2,LGALS3BP,MAP3K11,MGAT4B,PLXNA1,PRPF19,RXRA,SIGMAR1
RODWELL_AGING_KIDNEY_NO_BLOOD_UP	3e-05	0.00087	218	ARHGAP1,CDC42EP1,CKAP4,COL1A1,COL1A2,COL3A1,COL5A1,DPP3,IFI27L2,ITM2C,LOXL1,NR2F1,PLOD3,RAB34,RNF213,SERPINH1
MANNE_COVID19_ICU_VS_HEALTHY_DONOR_PLATELETS_UP	3e-05	0.0009	125	CAMK2A,CD96,EXOC3L4,FLYWCH1,IGLL5,INSL3,ISG15,JAK3,LGALS3BP,MIIP,POR,RNF213,RSAD2,SERPINH1,SLC2A1,SRM,TP53I3
CHIARADONNA_NEOPLASTIC_TRANSFORMATION_KRAS_DN	3e-05	0.0009	139	ADM,COL1A1,COL1A2,COL5A1,DGCR2,GRK5,ISG15,JUP,LGALS9,LLGL2,MAN2B1,NMT1,PCOLCE,PLAC8,RNPEPL1,SLC4A3,SLPI,ST3GAL5,TOB1,WWP2
GNATENKO_PLATELET_SIGNATURE	3e-05	0.0009	39	CFL1,GNAS,HLA-C,PGRMC1,SPARC,TLN1,TUBA4A
KEGG_FC_GAMMA_R_MEDIATED_PHAGOCYTOSIS	3e-05	0.00091	96	AKT2,CFL1,DNM2,FCGR2B,INPP5D,LIMK1,MARCKS,MYO10,NCF1,PIP5K1C,PLCG2,PRKCG,RPS6KB2,SYK,VAV1
WP_NRF2_PATHWAY	3e-05	0.00092	145	AGER,EPHA2,GGTLC1,PRDX1,RXRA,SLC2A1,SLC2A10,SLC2A9,SLC39A7,SLC5A5,SLC6A6,TXNRD1
SCHLOSSER_MYC_AND_SERUM_RESPONSE_SYNERGY	3e-05	0.00099	31	ARFIP2,COG2,FARSA,LARP1,SRM
WINTER_HYPOXIA_DN	4e-05	0.00106	50	ARHGAP45,CD28,CD79A,FLI1,GIMAP1,INPP5D,NCKAP1L
KEGG_ALLOGRAFT_REJECTION	4e-05	0.00107	35	CD28,HLA-B,HLA-C,HLA-DQA1
BLANCO_MELO_BRONCHIAL_EPITHELIAL_CELLS_INFLUENZA_A_DEL_NS1_INFECTION_DN	4e-05	0.00109	182	CEP55,DIAPH3,KIF4A,MCM2,MTFR2,MYBL2,PKMYT1,TACC3,TOP2A
DESERT_STEM_CELL_HEPATOCELLULAR_CARCINOMA_SUBCLASS_UP	4e-05	0.00109	237	ALDOA,CEP55,CKAP4,CLIC1,COL1A1,COL1A2,HIC2,HK2,ITGAE,LAPTM4B,LBR,MAPK13,MARCKS,MCM2,NCAPD2,RPLP2,SERPINH1,SLC7A1,TACC3,TOP2A,TPD52L2,TPX2
KEGG_INTESTINAL_IMMUNE_NETWORK_FOR_IGA_PRODUCTION	4e-05	0.00109	46	CD28,CXCR4,HLA-DQA1
BENNETT_SYSTEMIC_LUPUS_ERYTHEMATOSUS	4e-05	0.0011	29	AGRN,CKAP4,ISG15,LGALS3BP,TAP1
VERRECCHIA_RESPONSE_TO_TGFB1_C2	4e-05	0.00114	21	COL1A2,COL3A1,JUP,LRP1,MMP14
TIMOFEEVA_GROWTH_STRESS_VIA_STAT1_DN	4e-05	0.00114	16	HSF1,ISG15,TMSB10
MEISSNER_NPC_HCP_WITH_H3K27ME3	4e-05	0.00117	77	GFI1,MIXL1,SIGIRR
FERRANDO_T_ALL_WITH_MLL_ENL_FUSION_DN	4e-05	0.00119	87	CD2,CD96,GOT2,IGKC,LBR,MCM2,MCM5,PKMYT1,PLCB2,RANBP1,TOP2A
BERTUCCI_MEDULLARY_VS_DUCTAL_BREAST_CANCER_UP	4e-05	0.00123	201	AIM2,BTN3A1,C2CD2,CEP55,IL12RB1,LAP3,MCMBP,NCF1,PTPN6,SLC7A1,TAP1,TAPBPL,ZNF512B
NAKAYAMA_SOFT_TISSUE_TUMORS_PCA2_UP	5e-05	0.00126	87	CEP55,COL11A1,SLC16A3,TOP2A,TPX2
KAAB_HEART_ATRIUM_VS_VENTRICLE_UP	5e-05	0.00126	254	ADM,AKR1A1,ARHGAP1,CD81,CIB2,GRN,GSE1,HSPG2,KCTD17,LILRA4,MAL,NOMO1,NR2F1,NSF,NUCB1,PLOD3,PLXNB2,PRDX1,QSOX1,RABAC1,RPS2,SMARCD2,TGFB1I1,XYLT1
FERRANDO_T_ALL_WITH_MLL_ENL_FUSION_UP	5e-05	0.00126	89	BIN1,CTSH,ELAVL3,FAM30A,FUT7,PRDX1,PTPN6
WHITEFORD_PEDIATRIC_CANCER_MARKERS	5e-05	0.00126	115	MCM5,MYBL2,RRP1,TOP2A,TPX2
GRUETZMANN_PANCREATIC_CANCER_UP	5e-05	0.00127	352	ARHGAP1,CLIC1,COL1A1,CRABP2,CXCR4,DGKA,GRN,HMGN4,MCM6,NMT1,PCOLCE,PGK1,PLCG2,PPP2R1A,PRDX1,PSMB3,S100P,SERPINH1,SLC2A1,SLPI,SPARC,TAP1,TM9SF4,TMSB10,TOP2A,TSN,TUBB,TXNRD1
VILIMAS_NOTCH1_TARGETS_UP	5e-05	0.00127	51	CARD11,CD2,CD28,CD3G,IL10RA,LCK,NOTCH3,ZAP70
ONO_FOXP3_TARGETS_DN	5e-05	0.00127	42	CXCR4,IL17RA,IRF4,TNFSF8
BLANCO_MELO_INFLUENZA_A_INFECTION_A594_CELLS_DN	5e-05	0.00127	115	BAHD1,C11orf68,ENGASE,IFI27L2,NOTCH3,SLC38A10,STUB1,TSC22D4
BIOCARTA_TCAPOPTOSIS_PATHWAY	5e-05	0.00127	9	CD247,CD28,CD3G,CD4
KEGG_NEUROACTIVE_LIGAND_RECEPTOR_INTERACTION	5e-05	0.00127	272	ADRA1B,GRIA1,GRIN2D,GRM5,HTR1B,MC4R,OPRM1,P2RX1,P2RY1
CREIGHTON_AKT1_SIGNALING_VIA_MTOR_UP	5e-05	0.00131	34	POR
REACTOME_MHC_CLASS_II_ANTIGEN_PRESENTATION	5e-05	0.00139	123	AP1S1,AP2S1,ARF1,CTSH,DNM2,HLA-DQA1,KIF4A,TUBA1B,TUBA4A
RAMALHO_STEMNESS_DN	5e-05	0.00143	72	BIN1,CBX4,MAL,ZAP70
BIOCARTA_CSK_PATHWAY	6e-05	0.00151	20	CD247,CD3G,CD4,LCK,ZAP70
KEGG_CYTOKINE_CYTOKINE_RECEPTOR_INTERACTION	6e-05	0.00151	264	CCR4,CXCR4,GDF5,IL10RA,IL10RB,IL11RA,IL12RB1,IL17RA,IL2RB,IL7R,IL9R,TNFSF8,TNFSF9
VERHAAK_GLIOBLASTOMA_MESENCHYMAL	6e-05	0.00152	215	ASL,CD4,CLIC1,CNN2,COL1A1,COL1A2,COL5A1,COLGALT1,EHD2,ENG,FCGR2B,GRN,ICAM3,MAN2B1,MAPK13,MGAT1,NCF4,PTPN6,SFT2D2,SLC16A3,SQOR,TCIRG1,TRIM38,UCP2
NABA_SECRETED_FACTORS	6e-05	0.00162	343	GDF5,HCFC1,HGFAC,INSL3,S100P,S100Z,TNFSF8,TNFSF9,WNT1,WNT6,WNT9B
GOLDRATH_ANTIGEN_RESPONSE	6e-05	0.00163	348	FUT7,HLA-DQA1,HPF1,IGHG1,IL12RB1,INCENP,IQGAP3,IRF4,KIF4A,MCM5,NCF4,PLCG2,PRDM1,RNH1,SIVA1,SLPI,TACC3,TBL2,TOP2A,TTC39B
CHARAFE_BREAST_CANCER_LUMINAL_VS_MESENCHYMAL_UP	6e-05	0.00164	442	APH1A,ARFIP2,BCR,BICDL1,CRABP2,ESRP2,FA2H,FAM110A,JUP,LLGL2,PIP4K2C,PPM1H,PRSS8,PTPN6,RAB3D,S100P,SCAMP2,SHANK2,SIGIRR,SLC44A2,SSH3,SYT7,TOB1
SATO_SILENCED_BY_METHYLATION_IN_PANCREATIC_CANCER_1	7e-05	0.00166	417	ATP4B,CD180,CHAC1,CIITA,CRABP2,DAPK1,DAZ1,DGCR2,DOK4,GRK2,HLA-B,HOXA1,KIF21B,KIR2DL1,LCK,MKRN3,PAEP,PARVA,PAX5,PLEK2,QPCT,RPRM,SPARC,TP53I11,VCY
SMID_BREAST_CANCER_RELAPSE_IN_PLEURA_DN	7e-05	0.00168	32	CHAC1,IGHV3-21,IGKV1D-13,IGKV3-20,S100P,SLPI
PID_CD8_TCR_DOWNSTREAM_PATHWAY	7e-05	0.00168	65	CD247,CD3G,CD8B,IL2RB,MAP2K2
NIKOLSKY_BREAST_CANCER_5P15_AMPLICON	7e-05	0.00168	26	CLPTM1L,EXOC3,PLEKHG4B,SLC12A7
CHIBA_RESPONSE_TO_TSA_UP	7e-05	0.0017	49	CD8B,COL1A2,JUP,QSOX1,TP53I11
KLEIN_PRIMARY_EFFUSION_LYMPHOMA_DN	7e-05	0.00171	56	CD19,CD79A,CTSH,NCF4,POU2F2,PTPN6
BENPORATH_MYC_TARGETS_WITH_EBOX	7e-05	0.00178	225	ACE,AKR1A1,ARF1,ARSB,ASCL2,BLK,CD2,IL11RA,LBR,MTHFR,PSMB1,RPS19,SIGMAR1,SRM,TCIRG1,TSC2,UBA52
MORI_MATURE_B_LYMPHOCYTE_UP	7e-05	0.00178	92	CTSH,HLA-DQA1,IGHD,IL10RA,IL10RB,NCF4,PTPN6,RAB8A
BLANCO_MELO_HUMAN_PARAINFLUENZA_VIRUS_3_INFECTION_A594_CELLS_UP	8e-05	0.00186	198	BTN3A1,HELZ2,HK2,LAP3,NLRC5,PARP10,RSAD2,STAT2,TAP1,TRIM38,UBA7,UBE2L6
REACTOME_GPCR_LIGAND_BINDING	8e-05	0.00186	462	ADGRE5,ADM,ADRA1B,CCR4,CXCR4,FZD9,GNAS,GNB1,GNB2,GRM5,HTR1B,INSL3,MC4R,OPRM1,OXT,P2RY1,RAMP2,SMO,WNT1,WNT6,WNT9B
HELLER_HDAC_TARGETS_SILENCED_BY_METHYLATION_DN	8e-05	0.00188	273	BTN3A2,CD180,CD28,CHAC1,CHST15,FLI1,IGKC,IRF4,LIMD2,LY9,MAPK13,MYBL2,NFE2L1,PDIA6,POU2AF1,QPCT,SERPINH1,SMYD5,SRM,TAPBPL,TMPRSS15
VERHAAK_AML_WITH_NPM1_MUTATED_DN	8e-05	0.00189	244	C2CD2,CD19,CD2,CIITA,CLEC10A,DCHS1,DPYSL2,FCMR,GPA33,HLA-DQA1,HSPG2,ITM2C,JUP,PLXND1,S100P,SPARC,TGFB1I1,TRIB2,XYLT1,ZAP70
PID_SYNDECAN_1_PATHWAY	8e-05	0.00189	46	COL11A1,COL1A1,COL1A2,COL3A1,COL5A1,COL9A2,LAMA5
VERHAAK_GLIOBLASTOMA_CLASSICAL	8e-05	0.00191	157	ABCD2,ADGRE5,AKT2,ERCC2,GLG1,GNAS,LRP5,MLC1,POFUT1,RBCK1,RBM42,SLC2A10,SMO,SSH3,TRIB2,VPS16
GRAESSMANN_RESPONSE_TO_MC_AND_SERUM_DEPRIVATION_UP	8e-05	0.00194	213	BCR,BGN,CD2,CNTNAP4,COL3A1,HELZ2,IGHG1,ISG15,LGALS3BP,RIN2,RSAD2,TRIB2,TRIM8,UBA7
BIOCARTA_NO2IL12_PATHWAY	8e-05	0.00198	15	CD2,CD247,CD3G,CD4,IL12RB1
LUI_THYROID_CANCER_CLUSTER_4	8e-05	0.00201	19	IGHG1,IGHV3-23,IGKC
BURTON_ADIPOGENESIS_PEAK_AT_24HR	8e-05	0.00201	45	GALK1,SLPI,TOP2A
ZHU_CMV_ALL_DN	9e-05	0.00206	117	ADM,ANAPC1,CNN2,COL1A1,COL1A2,COL3A1,ENG,MAPK14,MARCKS,SGCG
KEGG_LEISHMANIA_INFECTION	9e-05	0.00207	70	HLA-DQA1,MAPK13,MAPK14,NCF1,NCF4,PTPN6,TAB1
REACTOME_NEUROTRANSMITTER_RECEPTORS_AND_POSTSYNAPTIC_SIGNAL_TRANSMISSION	9e-05	0.00207	204	AP2S1,CAMK2A,GNB1,GNB2,GRIA1,GRIN2D,KCNJ12,KCNJ4,NSF,PLCB2,PLCB3,PRKCG,SRC,TUBA1B,TUBA4A
WAMUNYOKOLI_OVARIAN_CANCER_LMP_UP	9e-05	0.00208	267	CANT1,CLPTM1L,DOK4,EIF2B5,EIF4G1,ESRP2,FA2H,LLGL2,MYO10,NANS,NRBP1,PLAC8,POR,QSOX1,SCAMP2,SLC2A10,TMC6,TUBA4A,UBA7
DAZARD_UV_RESPONSE_CLUSTER_G5	9e-05	0.00209	10	NUCB1,RPS2,TOM1
REACTOME_NERVOUS_SYSTEM_DEVELOPMENT	9e-05	0.00215	578	AGRN,AP2S1,APH1A,CACNA1S,CFL1,COL3A1,COL5A1,COL9A2,CXCR4,DNM2,DOK2,DOK4,DPYSL2,EIF4G1,EPHA2,FAU,KIF4A,L1CAM,LIMK1,MAP2K2,MAPK13,MAPK14,MYO10,NCSTN,PIP5K1C,PLXNA1,PLXND1,PSMB1,PSMB3,PSMB5,PSMB7,PSMD2,PSMD4,PSMD8,PSMF1,RPLP0,RPLP2,RPS19,RPS2,SCN11A,SEMA4D,SRC,TLN1,TUBA1B,TUBA4A,UBA52
REACTOME_G_ALPHA_Z_SIGNALLING_EVENTS	0.0001	0.0023	48	GNAS,GNB1,GNB2,PRKCG,RGS19
ROY_WOUND_BLOOD_VESSEL_UP	0.0001	0.0023	48	COL3A1,DENND4B,GALNT2
KEGG_T_CELL_RECEPTOR_SIGNALING_PATHWAY	0.00011	0.0024	108	AKT2,CARD11,CD247,CD28,CD3G,CD4,CD8B,GRAP2,LCK,MAP2K2,MAPK13,MAPK14,PTPN6,VAV1,ZAP70
MIKKELSEN_IPS_WITH_HCP_H3K27ME3	0.00011	0.00244	103	GFI1,IL10RA,WNT1,ZNF536
ANDERSEN_CHOLANGIOCARCINOMA_CLASS2	0.00011	0.00247	175	BCL11B,CEP55,COL11A1,COL1A2,FA2H,FAM83D,GPA33,HK2,PLAC8,PLEK2,QPCT,S100P,SLC16A3,SPIRE2,TOP2A,TPX2,UNC93B1
SHIPP_DLBCL_VS_FOLLICULAR_LYMPHOMA_UP	0.00011	0.00247	45	ALDOA,CCT5,PLOD1,PRDX1
CHEMNITZ_RESPONSE_TO_PROSTAGLANDIN_E2_UP	0.00011	0.00249	143	ANAPC1,AP2S1,DYSF,GRAMD1A,IQGAP3,LARP1,SLC7A1,ST3GAL5,TGFB1I1,TOP2A,TPX2
WP_TCELL_ANTIGEN_RECEPTOR_TCR_SIGNALING_PATHWAY	0.00011	0.00249	91	CARD11,CD247,CD28,CD3G,CD4,GRAP2,IRF4,LCK,MAP2K2,MAPK14,OPRM1,VAV1,ZAP70
DEMAGALHAES_AGING_UP	0.00011	0.00254	53	FCGR2B,RNF213,VWF
DOUGLAS_BMI1_TARGETS_UP	0.00011	0.00254	548	ATG9A,BGN,CARM1,CEACAM21,COL5A1,DCHS1,DUSP26,EML3,FAM110A,FAM83D,GPRC5B,GRK2,HIP1,HK2,IGSF9,IL10RB,IL11RA,KCTD15,LOXL1,LSM14A,MGAT1,NCOA5,NOTCH3,PLCB3,PLOD1,PLOD3,POLR2C,PRPS2,RGS19,SLC2A1,SLC6A6,STK35,TCIRG1,TLN1,TP53I11,TRIB2,ZBED4
SPIELMAN_LYMPHOBLAST_EUROPEAN_VS_ASIAN_UP	0.00012	0.00258	471	ADGRE5,AHCY,AKR1A1,ARF1,ARHGAP1,B4GALT2,BLK,CD19,CDK2AP2,COPG1,DHCR24,DPF2,DPYSL2,DUS1L,FANCA,FARSA,FAU,GBA,HK2,ICAM3,MAP2K2,NARF,NFE2L1,PNPLA6,PRRC2A,PSMB3,PSMB5,PSMD4,PTPN6,RAB8A,RPLP2,RRP1,RXRA,SLC39A7,SMARCD2,SOX12,STAT2,TACC3,TCIRG1,TESK1,TMC6,TOP2A,TUBB,UCP2,WWP2
VERRECCHIA_EARLY_RESPONSE_TO_TGFB1	0.00012	0.00258	54	COL1A2,COL3A1,HSPG2,IGF2R,JUP,LRP1,MMP14,SPARC
REACTOME_DISEASES_OF_METABOLISM	0.00012	0.00258	243	ABCD4,ADAMTS5,AGRN,AHCY,ALG1,ARSB,BGN,CHST14,CHST6,CYP11B1,CYP19A1,GAA,GALK1,HSPG2,IDH1,MUC21,NOTCH3,SDC4,SFTPC,UBA52
GERHOLD_ADIPOGENESIS_DN	0.00012	0.00258	60	BID,CCT5,CD81,DDB1,HGFAC,MMP14,TUBB,UCP2
SU_THYMUS	0.00012	0.0026	20	CD1B,CD1E,GNA13,IRF4,PAX1
LIAN_NEUTROPHIL_GRANULE_CONSTITUENTS	0.00012	0.00261	25	CTSH
JISON_SICKLE_CELL_DISEASE_UP	0.00012	0.00263	179	ADM,AKR1A1,CDS2,CLIC1,NOTCH3,NUCB1,PRDX1,RSAD2,SLC36A1,ST3GAL5,TAP1,TP53I11,TXNRD1,UBE2L6,WSB2
FUKUSHIMA_TNFSF11_TARGETS	0.00012	0.0027	16	JAG2,NOTCH3
ICHIBA_GRAFT_VERSUS_HOST_DISEASE_D7_UP	0.00013	0.00275	115	CLIC1,HLA-DQA1,ISG15,LGALS3BP,PLAC8,TAP1,TMSB10,UBA7
FRASOR_RESPONSE_TO_SERM_OR_FULVESTRANT_DN	0.00013	0.00278	48	MCM2,MCM5,MCM6
KEGG_B_CELL_RECEPTOR_SIGNALING_PATHWAY	0.00013	0.00281	75	AKT2,CARD11,CD19,CD79A,CD81,FCGR2B,INPP5D,MAP2K2,PLCG2,PTPN6,RAC3,SYK,VAV1
LIU_CDX2_TARGETS_UP	0.00014	0.00297	35	HOXA7,IL2RB,NOTCH3,NPR1
NABA_CORE_MATRISOME	0.00014	0.00297	268	AGRN,BGN,COL11A1,COL19A1,COL1A1,COL1A2,COL26A1,COL3A1,COL5A1,COL9A2,HSPG2,LAMA5,LGI2,NYX,PCOLCE,SPARC,VWF
REACTOME_DISEASES_OF_GLYCOSYLATION	0.00014	0.00305	142	ADAMTS5,AGRN,ALG1,BGN,CHST14,CHST6,GALK1,HSPG2,MUC21,NOTCH3,SDC4
ZAMORA_NOS2_TARGETS_DN	0.00015	0.00306	78	CD81,DDB1,G3BP2,GALK1,GNB2,JUP,MAP2K2,MGAT1,PPP1CA,PPP2R1A,RABAC1,VWF
REACTOME_DETOXIFICATION_OF_REACTIVE_OXYGEN_SPECIES	0.00015	0.00306	37	NCF1,NCF4,PRDX1,TXNRD1
MATSUDA_NATURAL_KILLER_DIFFERENTIATION	0.00015	0.00307	476	AIP,ALDOA,ATP13A2,BCL11B,CD247,CHST14,CIITA,COL11A1,COL19A1,ENG,FKBP9,GALK1,GNB2,GRAP2,HIP1,IGHG1,IGKC,IL2RB,LIMD2,MCM2,MCM5,MTCH1,NCAPD2,OPRM1,PFKL,PPIH,RANBP1,SMO,SYT7,TAB1,TACC3,TBX21,TTC39B,UFD1,UPF1
MARSON_FOXP3_TARGETS_UP	0.00015	0.00307	67	CD2,CD81,ITM2C,NCF4
PID_IL8_CXCR2_PATHWAY	0.00015	0.00313	34	GNB1,PIK3R6,PLCB2,PLCB3,PPP2R1A,PRKCG
FARMER_BREAST_CANCER_CLUSTER_4	0.00015	0.00316	19	COL1A2,COL3A1,COL5A1,PCOLCE,SPARC
DAVICIONI_MOLECULAR_ARMS_VS_ERMS_DN	0.00015	0.00317	177	ADGRE5,ADGRL1,CRABP2,GALNT2,GMPPA,ITM2C,MGAT1,PARVA,PGRMC1,SERPINH1,SIGIRR,TRIB2
BIOCARTA_BARRESTIN_SRC_PATHWAY	0.00015	0.00317	17	GNAS,GRK2,KCNA2,MAP2K2
REACTOME_NEF_AND_SIGNAL_TRANSDUCTION	0.00016	0.0032	8	CD247,LCK
KIM_LRRC3B_TARGETS	0.00016	0.00322	30	HLA-B,HLA-C,ISG15,TAP1
MARTINEZ_RB1_TARGETS_DN	0.00016	0.00324	548	AFF2,BCR,CHAC1,CLEC10A,COL11A1,DIAPH3,DUS1L,EFTUD2,FA2H,FCGR2B,FXYD4,GNA13,HLA-B,IGHG1,KLK1,KRT72,LAMA5,LCN15,LY6G6D,MARCKS,MLLT1,MYBL2,MYO10,NCOA5,NR2F1,PIP5K1C,PPIH,PRDX1,PSMF1,QPCT,RHBDL3,RSAD2,SCYL1,SIVA1,SLC27A4,SMARCD2,SMO,TUBA4A
WEIGEL_OXIDATIVE_STRESS_BY_TBH_AND_H2O2	0.00016	0.0033	35	HGFAC,HLA-C,ITGAL,QSOX1,RNH1,RPA1,TUBA1B
REACTOME_NCAM1_INTERACTIONS	0.00016	0.0033	42	AGRN,CACNA1S,COL3A1,COL5A1,COL9A2
REACTOME_HOST_INTERACTIONS_OF_HIV_FACTORS	0.00016	0.00331	130	AP1S1,AP2S1,ARF1,CD247,CD28,CD4,CD8B,LCK,PACS1,PSMB1,PSMB3,PSMB5,PSMB7,PSMD2,PSMD4,PSMD8,PSMF1,RANBP1,UBA52
CROMER_TUMORIGENESIS_UP	0.00017	0.00334	58	COL11A1,COL1A2,COL3A1,MAGEA1,PLOD3,PTK7,SPARC
REACTOME_NCAM_SIGNALING_FOR_NEURITE_OUT_GROWTH	0.00017	0.00335	63	AGRN,CACNA1S,COL3A1,COL5A1,COL9A2,SRC
KEGG_TYPE_I_DIABETES_MELLITUS	0.00017	0.00339	41	CD28,GAD2,HLA-B,HLA-C,HLA-DQA1
REACTOME_TNFS_BIND_THEIR_PHYSIOLOGICAL_RECEPTORS	0.00017	0.0034	29	TNFSF8,TNFSF9
CLASPER_LYMPHATIC_VESSELS_DURING_METASTASIS_DN	0.00018	0.00349	35	BGN,COL1A2,COL3A1,COL5A1,LOXL1,PCOLCE,SYK
DUNNE_TARGETS_OF_AML1_MTG8_FUSION_UP	0.00018	0.00357	52	CXCR4,ICAM3,ITM2C,PLAC8
REACTOME_EPH_EPHRIN_MEDIATED_REPULSION_OF_CELLS	0.00019	0.00369	51	AP2S1,APH1A,EPHA2,NCSTN,SRC
KEGG_AUTOIMMUNE_THYROID_DISEASE	0.00019	0.00374	50	CD28,HLA-B,HLA-C,HLA-DQA1
REACTOME_DISEASES_ASSOCIATED_WITH_O_GLYCOSYLATION_OF_PROTEINS	0.00019	0.00375	67	ADAMTS5,MUC21,NOTCH3
KEGG_FC_EPSILON_RI_SIGNALING_PATHWAY	0.0002	0.0039	79	AKT2,INPP5D,MAP2K2,MAPK13,MAPK14,PLCG2,RAC3,SYK,VAV1
REACTOME_GABA_RECEPTOR_ACTIVATION	0.0002	0.00397	60	GNB1,GNB2,KCNJ12,KCNJ4
REACTOME_RECYCLING_PATHWAY_OF_L1	0.00021	0.00413	48	AP2S1,DNM2,DPYSL2,KIF4A,L1CAM,SRC,TUBA1B,TUBA4A
TURASHVILI_BREAST_LOBULAR_CARCINOMA_VS_LOBULAR_NORMAL_DN	0.00021	0.00413	73	BGN,COL11A1,COL1A1,COL1A2,COL3A1,COL5A1,CXCR4,GNA13,TACC3
RADAEVA_RESPONSE_TO_IFNA1_UP	0.00021	0.00413	47	HLA-C,ISG15,LGALS3BP,TUBB,UBE2L6
VANTVEER_BREAST_CANCER_ESR1_DN	0.00021	0.00415	220	ADM,BIN1,CD180,CEP55,CHIC2,DAPK1,DEF8,DYSF,EPHA2,FANCA,FZD9,GDF5,GPRC5B,MCM5,MCM6,MYBL2,MYO10,NCAPD2,PDIA6,PDXK,RRP1,SFT2D2,SH3BP1,SLC35C1,TMSB10
MULLIGHAN_NPM1_MUTATED_SIGNATURE_2_DN	0.00022	0.00415	74	ALDOA,ARL4C,BTN2A2,CARM1
ROZANOV_MMP14_TARGETS_UP	0.00022	0.00415	255	CACNG6,CHST15,COL5A1,DAPK1,FCRLA,FLI1,HLA-B,IL2RB,LGALS3BP,LRP5,MMP14,MYLK2,PAEP,PCOLCE,PLAC8,PLXND1,RIN2,SERPINH1,SLC12A7,STK38,VANGL2
MANNE_COVID19_COMBINED_COHORT_VS_HEALTHY_DONOR_PLATELETS_UP	0.00022	0.00424	175	ASIC4,CAMK2A,EXOC3L4,FLYWCH1,HLX,IGLL5,INSL3,ISG15,JAK3,LGALS3BP,LINGO1,LYRM4,MIIP,POR,RNF213,RSAD2,SERPINH1,SLC25A39,SLC2A1,SRM,TP53I3,VASN
BIOCARTA_CTLA4_PATHWAY	0.00022	0.00425	20	CD247,CD28,CD3G,LCK
REACTOME_O_LINKED_GLYCOSYLATION	0.00023	0.00428	110	ADAMTS5,GALNT2,LARGE2,MUC21,POFUT2,ST3GAL1
KEGG_VEGF_SIGNALING_PATHWAY	0.00023	0.00438	76	AKT2,MAP2K2,MAPK13,MAPK14,PLCG2,PRKCG,RAC3,SRC
MUELLER_COMMON_TARGETS_OF_AML_FUSIONS_UP	0.00023	0.00438	13	DNM2,JUP,SCAP
BOSCO_INTERFERON_INDUCED_ANTIVIRAL_MODULE	0.00024	0.00443	77	CMTR1,RIN2,RSAD2,ST3GAL5,STAT2,TMEM106A
LIANG_SILENCED_BY_METHYLATION_2	0.00024	0.00444	55	MAGEA4,SLPI
REACTOME_INTEGRIN_CELL_SURFACE_INTERACTIONS	0.00024	0.00447	85	AGRN,COL1A1,COL1A2,COL3A1,COL5A1,COL9A2,HSPG2,ICAM3,ITGAE,ITGAL,VWF
MOREIRA_RESPONSE_TO_TSA_UP	0.00024	0.00447	28	CD2
DASU_IL6_SIGNALING_UP	0.00024	0.00447	58	AGRN,DNM2,ENG,MAP2K2
REACTOME_ASSEMBLY_OF_COLLAGEN_FIBRILS_AND_OTHER_MULTIMERIC_STRUCTURES	0.00024	0.00447	61	COL11A1,COL1A1,COL1A2,COL3A1,COL5A1,COL9A2,LOXL1,PCOLCE
WP_KISSPEPTINKISSPEPTIN_RECEPTOR_SYSTEM_IN_THE_OVARY	0.00024	0.0045	40	AKT2,MAP2K2,PLCB2,PLCB3,PRKCG
PID_ALPHA_SYNUCLEIN_PATHWAY	0.00024	0.00451	32	BLK,GRK5,LCK,PLCB2,SRC,STUB1,SYK
HOFFMANN_SMALL_PRE_BII_TO_IMMATURE_B_LYMPHOCYTE_UP	0.00025	0.00466	66	CTSH,HLA-DQA1,NCF4,SDC4,SEMA4D
REACTOME_ASPARAGINE_N_LINKED_GLYCOSYLATION	0.00025	0.00466	300	ALG1,ARF1,B4GALT2,CHST10,COG2,COPA,COPG1,DDOST,ENGASE,FUT3,GMPPA,GRIA1,MGAT1,MGAT4B,NANS,NEU4,NSF,PRKCSH,SLC35C1,ST3GAL1,ST3GAL5,TBC1D20,TUBA1B,TUBA4A,UBA52,UGGT1,YKT6
REACTOME_BETA_CATENIN_INDEPENDENT_WNT_SIGNALING	0.00027	0.00494	146	AP2S1,CAMK2A,GNB1,GNB2,PLCB2,PLCB3,PRKCG,PSMB1,PSMB3,PSMB5,PSMB7,PSMD2,PSMD4,PSMD8,PSMF1,RAC3,UBA52,VANGL2,WNT1
MIKKELSEN_IPS_LCP_WITH_H3K4ME3	0.00027	0.00499	170	CD79A,DOC2GP,FOXR2,GJD4,GPA33,IL17RC,NEU4,PCOLCE,PTPN6,SIPA1L3,TAPBPL,UNC13D
REACTOME_ELASTIC_FIBRE_FORMATION	0.00028	0.00502	45	GDF5,LOXL1
CHAUHAN_RESPONSE_TO_METHOXYESTRADIOL_DN	0.00028	0.00514	101	ADM,ATP6V1F,DDOST,GNAS,MARCKS,NCSTN,NUCB1,PGK1,PTPN6,TLN1,TMSB10
PID_ALK1_PATHWAY	0.00029	0.00521	26	ENG,PPP1CA
REACTOME_PCP_CE_PATHWAY	0.00029	0.00523	92	AP2S1,PRKCG,PSMB1,PSMB3,PSMB5,PSMB7,PSMD2,PSMD4,PSMD8,PSMF1,RAC3,UBA52,VANGL2,WNT1
BHAT_ESR1_TARGETS_VIA_AKT1_UP	0.0003	0.0054	277	BCL11B,CDC42EP1,FCMR,HK2,SLC2A1,SLC6A6,SRM,TMEM104,VWF
NIKOLSKY_BREAST_CANCER_11Q12_Q14_AMPLICON	0.00031	0.00548	157	AIP,CDK2AP2,DDB1,DPP3,IGHMBP2,NDUFV1,PITPNM1,PPP1CA,RPS6KB2,SERPINH1,SHANK2,SSH3,SYT7,TENM4,TMEM132A,TMEM151A,TPCN2,YIF1A
ENK_UV_RESPONSE_EPIDERMIS_UP	0.00031	0.00549	291	ANAPC2,BTN2A2,CBX4,DAPK1,DPP3,FUT3,HGS,HK2,ITGAE,MDFI,NMT1,POLD1,PPIH,S100P,SLC2A1,SQOR,SRM,TMSB10,TP53I3,TPD52L2,TUBGCP2
REACTOME_NEF_MEDIATED_CD4_DOWN_REGULATION	0.00031	0.00556	9	AP2S1,ARF1,CD4,LCK
MIYAGAWA_TARGETS_OF_EWSR1_ETS_FUSIONS_UP	0.00032	0.0057	262	CD79A,DAPK1,DPYSL2,EPHA2,FLI1,GLG1,GRK5,JCAD,MAPK13,MDFI,RAMP2,ST3GAL5,UBE2L6
REACTOME_CDC42_GTPASE_CYCLE	0.00032	0.0057	159	ARHGAP1,ARHGAP4,ARHGAP45,ARHGEF19,BCR,CDC42EP1,DIAPH3,FGD2,GNA13,IQGAP3,JUP,LBR,MAP3K11,PLEKHG4B,YKT6
VECCHI_GASTRIC_CANCER_EARLY_UP	0.00033	0.00576	434	ASCL2,ATP10B,BID,CCNE1,CEP55,DPP3,EFTUD2,GRN,ISG15,JUP,KIF4A,LAMA5,LAPTM4B,MCM2,MCM5,MTFR2,MYBL2,PGRMC1,PIEZO1,RANBP1,RBM42,RNF123,SCYL1,TOP2A,TPX2,TUBA4A,ZNF792
BLANCO_MELO_BETA_INTERFERON_TREATED_BRONCHIAL_EPITHELIAL_CELLS_DN	0.00033	0.00576	206	ANO8,CRABP2,FAM117A,FAM25A,MUC21,PGLYRP4,SLPI,SMO,UNC13D,VWF
ODONNELL_TARGETS_OF_MYC_AND_TFRC_UP	0.00033	0.0058	79	FCMR,FUT6,HLA-DQA1,KLK1,LGALS9,LLGL2,PYHIN1,UCP2
WIERENGA_STAT5A_TARGETS_UP	0.00033	0.00584	199	ADGRG5,ADM,CD1B,CKAP4,CTSH,DAPK1,HES6,IL7R,MAPK13,MEX3D,MIIP,MYO10,NAAA,PLVAP,SLC2A10,ST3GAL5,VASN
MEBARKI_HCC_PROGENITOR_WNT_UP	0.00034	0.00601	192	ARL4C,BMF,CARD11,COL1A1,COL1A2,COL3A1,GRAMD1A,JAG2,MDFI,SPARC,TYRP1
ZHONG_SECRETOME_OF_LUNG_CANCER_AND_MACROPHAGE	0.00035	0.00608	77	AGRN,AKR1A1,ALDOA,BGN,CANT1,CD81,CTSH,GOT2,LGALS3BP,MDH2,PGK1,PRDX1,PSMB5,PSMB7,SDC4
REACTOME_PLASMA_LIPOPROTEIN_ASSEMBLY_REMODELING_AND_CLEARANCE	0.00037	0.00636	71	AP2S1
GAVIN_FOXP3_TARGETS_CLUSTER_T4	0.00037	0.00636	89	AHCY,ARF1,C3orf80,IL2RB,IRF4,ITGAE,PSMB3,PSMD4,PSMD8,RNH1,TTC39B
REACTOME_PEPTIDE_LIGAND_BINDING_RECEPTORS	0.00037	0.00636	197	CCR4,CXCR4,INSL3,MC4R,OPRM1,OXT
ROYLANCE_BREAST_CANCER_16Q_COPY_NUMBER_UP	0.00037	0.00636	62	ADGRG5,C16orf78,CMIP,DEF8,DOK4,FANCA,GOT2,NLRC5,PLCG2,POLR2C,SPIRE2
FOSTER_KDM1A_TARGETS_UP	0.00037	0.00638	259	ACSS1,AIM2,BAHD1,DUSP26,FMR1NB,IDH1,ITGAE,KLK1,LGALS3BP,NCKAP1L,PLAC8,QPCT,SLAMF9,UBE2L6
PICCALUGA_ANGIOIMMUNOBLASTIC_LYMPHOMA_UP	0.00038	0.00648	205	COL1A1,COL1A2,COL3A1,ENG,GPRC5B,HSPG2,IDH1,LOXL1,MARCKS,PARVA,PCOLCE,SERPINH1,SPARC,VWF
GOBERT_OLIGODENDROCYTE_DIFFERENTIATION_UP	0.00038	0.00649	556	CCND3,CCNE1,CEP55,CLIC1,FAM110A,FAM83D,FANCA,HAUS5,INCENP,IQGAP3,KIF4A,LIMK1,MCM2,MCM5,MCM6,MTFR2,MYBL2,NCAPD2,PIF1,PKMYT1,POLD1,PTPN6,RPA1,SEPHS1,SIVA1,SMO,SPARC,SRM,STUB1,TACC3,TBL2,TICRR,TOP2A,TPX2
LEE_EARLY_T_LYMPHOCYTE_UP	0.00039	0.0067	107	CD1B,CD1E,CEP55,DIAPH3,GFI1,GSE1,MCM2,SYK,TOP2A,TUBB
MORI_IMMATURE_B_LYMPHOCYTE_DN	0.00039	0.0067	88	IQGAP3,MCM2,MCM6,TOP2A,TUBA1B,TUBB
STAMBOLSKY_TARGETS_OF_MUTATED_TP53_DN	0.0004	0.00672	51	HLA-B,ISG15,RBCK1,TSC22D4
SHIN_B_CELL_LYMPHOMA_CLUSTER_9	0.0004	0.00684	19	CD19,CD79A,PAX5
BLANCO_MELO_RESPIRATORY_SYNCYTIAL_VIRUS_INFECTION_A594_CELLS_UP	0.00041	0.00688	284	HELZ2,HK2,IL7R,LAP3,NLRC5,PARP10,POU2F2,RSAD2,SDC4,ST3GAL1,STAT2,TAP1,UBA7,UBE2L6
YAGI_AML_WITH_T_8_21_TRANSLOCATION	0.00041	0.00694	359	ACP2,AGRN,BCR,BTN2A1,CCND3,CD96,CIITA,DDAH2,DGCR2,DPYSL2,FKBP8,GALNT2,GNAS,HLA-DQA1,ITIH1,JAK3,JUP,LAMA5,NCF1,PLXND1,POU2F2,PSMB3,QSOX1,SIPA1L3,SMARCD2,TSC2,TSC22D4,TXNRD1,UBA7,UFD1
CHICAS_RB1_TARGETS_CONFLUENT	0.00041	0.00694	552	ARHGAP1,ARL4C,BGN,CD81,CEP55,CHID1,CNN2,COL1A1,COL1A2,COL3A1,COL5A1,CTSH,DHCR24,DIAPH3,EHD2,FKBP9,GDF5,GPRC5B,HOXB-AS3,LOXL1,MCM5,MCM6,NIPAL3,PCOLCE,SDC4,SERPINH1,SLC2A4RG,SLC7A1,SPARC,TENM4,TLN1,TP53I3,TUBA1B,TUBB,XYLT1
CHEN_LUNG_CANCER_SURVIVAL	0.00042	0.00697	27	PGK1,PLCB3
JIANG_HYPOXIA_CANCER	0.00042	0.00701	58	COLGALT1,GOT2,ISG15,ITGAE,KIF4A,PLOD3,SH3BGRL3,SQOR
MORI_MATURE_B_LYMPHOCYTE_DN	0.00042	0.00704	73	CCND3,HES6,IL7R,LGALS9,MARCKS,MCM5,PSMD8
CHYLA_CBFA2T3_TARGETS_UP	0.00042	0.00704	377	ABCD2,ATP13A2,BCR,CD209,CLEC10A,CXCR4,FCGR2B,GFI1,GOPC,HLA-DQA1,IDH1,NCF4,NIM1K,NOTCH3,PLCG2,PLEK2,PLOD3,SERPINB10,SLA2,SLC45A4,SLPI,SPNS3,TCIRG1,TMEM150B,UNC93B1
AMIT_EGF_RESPONSE_480_HELA	0.00043	0.00706	160	AGRN,BIN1,CCND3,PARVA,RRP1,SERPINH1,SLC35F6,TBC1D2,TSPAN14,XAB2
JOHNSTONE_PARVB_TARGETS_3_UP	0.00045	0.00734	425	AGRN,ARL4C,CALHM2,CAPN1,DDOST,DPP7,EHD2,EIF4G1,GAA,GBA,GCN1,GRK5,GRN,HELZ2,HLA-B,IGF2R,JUP,L1CAM,LGALS3BP,LRP1,MARCKS,MGAT4B,NFE2L1,NLRC5,RABAC1,RBCK1,RETREG2,SARDH,SEZ6L2,SLC25A39,ST3GAL1,TCIRG1,TMC6,TMC8,TRIM8,UNC93B1
OHASHI_AURKB_TARGETS	0.00045	0.00734	7	INCENP
REACTOME_PRE_NOTCH_PROCESSING_IN_THE_ENDOPLASMIC_RETICULUM	0.00045	0.00741	6	NOTCH3,POFUT1
PID_PI3KCI_PATHWAY	0.00045	0.00741	48	ARF1,BLK,LCK,PIK3R6,PLCG2,SRC,SYK,ZAP70
GROSS_HYPOXIA_VIA_ELK3_ONLY_DN	0.00047	0.00761	44	DOK4,LAMA5,MAPK14,MARCKS,TRIM8
REACTOME_SIGNALING_BY_NOTCH3	0.00047	0.00761	49	APH1A,JAG2,NCSTN,NOTCH3,PLXND1,TACC3,UBA52,WWP2
KLEIN_PRIMARY_EFFUSION_LYMPHOMA_UP	0.00047	0.00762	49	ADAM15,BCAP31,IL2RB,IRF4,PLOD1,PRDM1,ZMYM3
ZHOU_TNF_SIGNALING_30MIN	0.00047	0.00762	49	CLIC1,PPP2R1A,PSMB7,SIGMAR1,TUBA4A
REACTOME_SIGNALING_BY_WNT	0.00048	0.00767	269	AKT2,AP2S1,CAMK2A,GNB1,GNB2,KLHL12,LRP5,PLCB2,PLCB3,PORCN,PPP2R1A,PRKCG,PSMB1,PSMB3,PSMB5,PSMB7,PSMD2,PSMD4,PSMD8,PSMF1,RAC3,TRRAP,UBA52,VANGL2,WNT1,WNT6,WNT9B
WP_VIRAL_ACUTE_MYOCARDITIS	0.00048	0.00767	87	BID,CASP2,CD4,CXCR4,EIF4G1,ITGAL,RAC3,SGCG,SRC
AFFAR_YY1_TARGETS_UP	0.00048	0.00768	196	ABCD4,ADAM15,COL19A1,EPHA2,JAK3,LGALS9,MAL,PBX4,RAMP2,SRC,TAP1
KEGG_HEMATOPOIETIC_CELL_LINEAGE	0.00048	0.00768	85	CD19,CD1B,CD1D,CD1E,CD2,CD3G,CD4,CD8B,IL11RA,IL7R,IL9R
BANDRES_RESPONSE_TO_CARMUSTIN_WITHOUT_MGMT_48HR_DN	0.00048	0.00768	30	ADRA1B,INSL3,LOXL1
TAKEDA_TARGETS_OF_NUP98_HOXA9_FUSION_8D_UP	0.00049	0.00784	156	C3orf80,HOXA7,HOXB-AS3,ISG15,LGALS3BP,NEGR1,RNF213,RSAD2,TYRP1
WP_EPITHELIAL_TO_MESENCHYMAL_TRANSITION_IN_COLORECTAL_CANCER	0.00049	0.00784	163	AKT2,CTDSP1,FZD9,JAG2,JUP,LRP5,MAP2K2,MAPK13,MAPK14,NOTCH3,SPARC,WNT1,WNT6,WNT9B
REACTOME_ANTIGEN_PRESENTATION_FOLDING_ASSEMBLY_AND_PEPTIDE_LOADING_OF_CLASS_I_MHC	0.00049	0.00785	25	BCAP31,HLA-B,HLA-C,TAP1
LIAO_METASTASIS	0.0005	0.00787	533	ADAMTS5,AGRN,ALDOA,ARHGAP4,ARHGEF1,ATP13A2,BCORL1,BICDL1,CCNE1,CECR2,CIB2,CKAP4,COL1A1,COL1A2,DDOST,DGCR2,DPP3,EHD2,EMC1,FAM110A,GNAS,GPRC5B,GRAMD1A,HIC2,HLA-DQA1,HPS1,KIAA0513,LAMA5,MAGEA1,MAPK13,MYBL2,PCNX3,PLXNA1,POU2AF1,PRRC2A,PUSL1,SERPINH1,SLC2A1,SLC36A1,SLC45A4,TACC3,TCIRG1,TMSB10,TPD52L2,UBE2O,UCP2,ZMYM3
WP_TYROBP_CAUSAL_NETWORK	0.0005	0.0079	63	CD4,HLX,IL10RA,NCKAP1L,NRROS,SFT2D2,TCIRG1,TMEM106A
ISHIDA_E2F_TARGETS	0.00051	0.00804	51	CCNE1,LBR,RPA1,TOP2A
HOFFMANN_IMMATURE_TO_MATURE_B_LYMPHOCYTE_UP	0.00053	0.00826	41	CIITA,HLA-DQA1,PACS1,RABAC1,RPA1
PROVENZANI_METASTASIS_DN	0.00054	0.00848	141	AP2S1,ARL4C,LSM14A,PDIA6,PLOD3,RABAC1,RBM42,RPS19,SDC4,SLC2A1,SLC2A4RG,TBC1D9B,TRIB2
WP_VEGFAVEGFR2_SIGNALING_PATHWAY	0.00055	0.00864	429	ALDOA,AP2S1,ATP6V0D1,BIN1,CFL1,CHAC1,CLIC1,CNP,COPG1,EIF4G1,ENG,EPHA2,EPN1,HGS,HLX,LIMK1,MAP2K2,MAPK14,MMP14,NCF1,PDIA6,PGK1,PLCB3,PLOD3,PPP1CA,PSMD4,PTPN6,RAB37,RPLP2,SH3BGRL3,SLC7A1,SRC,STIP1,TMSB10,TPCN2
KEGG_LEUKOCYTE_TRANSENDOTHELIAL_MIGRATION	0.00055	0.00864	116	CXCR4,ITGAL,MAPK13,MAPK14,NCF1,NCF4,PLCG2,PRKCG,VAV1
REACTOME_G_ALPHA_S_SIGNALLING_EVENTS	0.00057	0.0088	144	ADM,GNAS,GNB1,GNB2,GPR15,GPR150,GPR25,GRK2,GRK5,INSL3,MC4R,RAMP2,SRC
BUFFA_HYPOXIA_METAGENE	0.00057	0.0088	50	ADM,HK2,KIF4A,PGK1,SLC2A1,YKT6
ROSS_AML_WITH_CBFB_MYH11_FUSION	0.00057	0.0088	52	CD1E,CLEC10A,IL10RA,PLXNB2,QPCT,SPARC
WP_NONSMALL_CELL_LUNG_CANCER	0.00058	0.00895	72	AKT2,BID,CRABP2,JAK3,MAP2K2,PLCG2,PRKCG,RXRA
WP_GLYCOLYSIS_AND_GLUCONEOGENESIS	0.0006	0.00929	45	ALDOA,GOT2,HK2,MDH2,PFKL,PGK1,SLC2A1
WP_TYPE_I_COLLAGEN_SYNTHESIS_IN_THE_CONTEXT_OF_OSTEOGENESIS_IMPERFECTA	0.00062	0.00956	33	COL1A1,COL1A2,COLGALT1,LRP5,PLOD1,SERPINH1,WNT1
SANSOM_APC_TARGETS_REQUIRE_MYC	0.00062	0.00956	215	ASCL2,BCL11B,BID,D2HGDH,DPH2,GTPBP3,HES6,NELFA,PDXK,POFUT1,PRSS41,RAD23A,SIGMAR1,SIVA1,SMYD5,SRM,ZBTB48
BARRIER_CANCER_RELAPSE_NORMAL_SAMPLE_DN	0.00063	0.0097	32	BCR,INTS1,NFE2L1,TCIRG1,TMEM94
MEISSNER_BRAIN_HCP_WITH_H3K4ME2_AND_H3K27ME3	0.00064	0.00981	59	CHST6,HOXA1,MAPK13,OXT,RAB37,WNT9B
WP_CANCER_IMMUNOTHERAPY_BY_PD1_BLOCKADE	0.00065	0.00987	23	CD3G,CD8B,LCK,ZAP70
QI_PLASMACYTOMA_DN	0.00065	0.00993	96	ARFIP2,COL1A1,DDOST,PSMB3,SLPI,STAT2
REN_ALVEOLAR_RHABDOMYOSARCOMA_DN	0.00066	0.00994	405	AP1S1,AP2S1,ARF1,ARL4C,ATP6V0D1,BCAP31,CD81,CLIC1,CNN2,COL1A1,COL5A1,DOK4,ENG,GRN,IDH1,IL10RB,LGALS3BP,LOXL1,LRP1,MMP14,NANS,NDST1,NUCB1,PAPSS1,PARVA,PCOLCE,PDXK,PGRMC1,PLOD1,PRPS2,QPCT,QSOX1,RABAC1,SQOR,TGFB1I1,TLN1,XYLT1,YKT6
REACTOME_RHO_GTPASES_ACTIVATE_NADPH_OXIDASES	0.00066	0.00996	24	MAPK14,NCF1,NCF4
BAELDE_DIABETIC_NEPHROPATHY_UP	0.00067	0.01015	88	AKR1A1,ATP10B,CTSH,DPEP1,ENG,MT1G,RAMP2
BOYLAN_MULTIPLE_MYELOMA_C_D_DN	0.00068	0.01015	278	ARL4C,CACNA1S,CD28,CD3G,CD8B,GVINP1,IL2RB,ITGAL,PRDM1,RAB3D,SLPI,SQOR,TBX21,TTC39B
KEGG_SYSTEMIC_LUPUS_ERYTHEMATOSUS	0.00068	0.01019	55	CD28,FCGR2B,HLA-DQA1
WP_NONGENOMIC_ACTIONS_OF_125_DIHYDROXYVITAMIN_D3	0.00069	0.01027	71	CAMK2A,IFI27L2,ISG15,MAPK13,MAPK14,PLCB2,PLCB3,PLCG2,PRKCG,RSAD2,RXRA,STAT2
CROONQUIST_STROMAL_STIMULATION_UP	0.0007	0.01043	54	COL1A2,NOTCH3,SPARC
LOPEZ_MESOTELIOMA_SURVIVAL_TIME_UP	0.0007	0.01046	14	KIF4A
KRIEG_HYPOXIA_NOT_VIA_KDM3A	0.00072	0.01066	723	ALDOA,ARFIP2,ARL4C,ATG9A,BID,BTN2A2,C11orf68,CCNY,CDC42EP1,CDS2,CEP55,CHST14,CTDSP1,DAPK1,DPYSL2,EHD2,EPHA2,GNA13,GPRC5B,HK2,IL17RA,KCTD15,KDM2A,KIAA0513,MCM5,MEX3D,MKRN1,MYBL2,NARF,NIPAL3,PACS1,PCIF1,PDK2,PGK1,PKMYT1,QSOX1,RHOF,RIN2,RRP1,SHANK2,SLC26A6,SLC2A1,SOX12,TACC3,TBC1D9B,TESK1,TMSB10,TTYH3,TUBA4A,TUBB,UBE2O,WWC2-AS2,ZNF296
RUTELLA_RESPONSE_TO_CSF2RB_AND_IL4_DN	0.00073	0.01079	315	CALHM2,CHST15,HK2,HLA-DQA1,ICAM3,ITGAL,MT1G,MYO15B,PDXK,PLAC8,PLOD3,RIN2,RSAD2,SIGIRR,SLC36A1,SPARC,TCIRG1,TM9SF4,TUBA4A
REACTOME_METABOLISM_OF_CARBOHYDRATES	0.00074	0.0109	292	AGRN,AKR1A1,ALDOA,ARSB,B4GALT2,BGN,CHPF,CHST12,CHST14,CHST15,CHST6,FUT3,FUT6,FUT7,GAA,GALK1,GOT2,HK2,HS6ST1,HSPG2,MAN2B1,MDH2,NDST1,PAPSS1,PFKL,PGK1,PPP2R1A,PRPS2,SDC4,SLC2A1,ST3GAL1,UBA52,XYLT1
WP_MICROGLIA_PATHOGEN_PHAGOCYTOSIS_PATHWAY	0.00074	0.01092	40	NCF1,NCF4,NCKAP1L,PIK3R6,PLCG2,PTPN6,RAC3,SYK,VAV1
REACTOME_TRANSMISSION_ACROSS_CHEMICAL_SYNAPSES	0.00075	0.01107	268	AP2S1,CAMK2A,DNAJC5,GAD2,GNB1,GNB2,GRIA1,GRIN2D,KCNJ12,KCNJ4,NAAA,NSF,PLCB2,PLCB3,PRKCG,SRC,TUBA1B,TUBA4A
BAUS_TFF2_TARGETS_UP	0.00076	0.0112	32	DGKA,DPEP1,GNB1,TAP1
YAO_TEMPORAL_RESPONSE_TO_PROGESTERONE_CLUSTER_16	0.00078	0.01143	78	ADAM15,BGN,COL1A1,COL1A2,COL3A1,COLGALT1,PCOLCE,SARDH,SPARC
ROZANOV_MMP14_TARGETS_SUBSET	0.00079	0.01147	33	COL5A1,PAEP,PLXND1,SERPINH1
FLORIO_NEOCORTEX_BASAL_RADIAL_GLIA_DN	0.00079	0.01153	186	COL1A2,IQGAP3,KIF4A,MYBL2,NCAPD2,SPARC,TACC3,TOP2A,TPX2
ALCALA_APOPTOSIS	0.00081	0.01182	85	AP5Z1,CCT5,GNAS,MTCH1,RPLP0
QI_HYPOXIA_TARGETS_OF_HIF1A_AND_FOXA2	0.00082	0.01188	34	CARM1,SLC16A3,SRM,TRPC4AP
DACOSTA_UV_RESPONSE_VIA_ERCC3_TTD_UP	0.00083	0.01196	57	CBX4,ERCC2,GALK1,GALNT2,MYBL2,PLCB3,SMARCD2
KEGG_NOTCH_SIGNALING_PATHWAY	0.00083	0.01196	47	APH1A,JAG2,NCSTN,NOTCH3
ZHAN_MULTIPLE_MYELOMA_DN	0.00083	0.012	42	COL1A2,CTSH,DPYSL2,SYK
LIAN_LIPA_TARGETS_3M	0.00084	0.01203	64	FCGR2B,LY9
BIOCARTA_SRCRPTP_PATHWAY	0.00085	0.01212	11	VPS16
PELLICCIOTTA_HDAC_IN_ANTIGEN_PRESENTATION_UP	0.00085	0.01212	64	BCAP31,COPA,COPG1,GOPC,PSMB1,PSMB3,PSMB7,PSMD2,PSMD4
REACTOME_CLASS_A_1_RHODOPSIN_LIKE_RECEPTORS	0.00087	0.0124	330	ADRA1B,CCR4,CXCR4,HTR1B,INSL3,MC4R,OPRM1,OXT,P2RY1
ZHOU_CELL_CYCLE_GENES_IN_IR_RESPONSE_24HR	0.00088	0.01254	122	CEP55,LBR,MCM2,MTFR2,MYBL2,PLEK2,POLD1,RANBP1,SQOR,TOP2A
EHRLICH_ICF_SYNDROM_DN	0.00091	0.01289	17	BLK,BTN3A2,IGHG1
WP_NOTCH_SIGNALING	0.00091	0.01289	46	APH1A,JAG2,NCSTN,NOTCH3
KEGG_VIBRIO_CHOLERAE_INFECTION	0.00091	0.01289	54	ARF1,ATP6V0D1,ATP6V1F,GNAS,PLCG2,PRKCG,TCIRG1
REACTOME_OTHER_SEMAPHORIN_INTERACTIONS	0.00092	0.01301	19	PLXNA1,PLXND1,SEMA4D
WILENSKY_RESPONSE_TO_DARAPLADIB	0.00093	0.0131	28	CD4,NCF1,SLC27A4,UCP2
GHO_ATF5_TARGETS_DN	0.00093	0.01313	16	BTN3A2,CCND3,SLC2A1
REACTOME_TRANSPORT_OF_SMALL_MOLECULES	0.00095	0.01329	727	ABCA7,ABCD2,ABCG8,ANO8,AP2S1,ASIC4,ATP10B,ATP13A1,ATP13A2,ATP2A3,ATP4B,ATP6V0D1,ATP6V1F,ATP8B2,CAMK2A,DERL3,FXYD4,GNAS,GNB1,GNB2,LCN15,MCOLN1,NIPAL3,PSMB1,PSMB3,PSMB5,PSMB7,PSMD2,PSMD4,PSMD8,PSMF1,SLC12A7,SLC16A3,SLC17A1,SLC26A6,SLC27A4,SLC2A1,SLC2A10,SLC2A9,SLC30A2,SLC35C1,SLC36A1,SLC38A5,SLC39A7,SLC44A2,SLC4A3,SLC5A5,SLC6A6,SLC7A1,SLC8A3,TCIRG1,TPCN2,TRPC4AP,TTYH3,UBA52
REACTOME_NOTCH3_ACTIVATION_AND_TRANSMISSION_OF_SIGNAL_TO_THE_NUCLEUS	0.00095	0.01329	25	APH1A,JAG2,NCSTN,NOTCH3,TACC3,UBA52,WWP2
WP_EBOLA_VIRUS_PATHWAY_ON_HOST	0.00095	0.01329	131	CD209,CLEC10A,CLEC4G,HLA-B,HLA-C,HLA-DQA1,ICAM3,TPCN2,VPS16
LENAOUR_DENDRITIC_CELL_MATURATION_DN	0.00098	0.0136	127	ATP2A3,CD180,ISG15,ITGAL,NCF1,PRRC2A,TUBA4A
TOMLINS_METASTASIS_UP	0.00098	0.0136	14	GRK5,RHBDF2,TUBA4A
PRAMOONJAGO_SOX4_TARGETS_DN	0.00101	0.01398	47	ADAM15,BIN1,LAPTM4B,MAP2K2,POLD1,SIGMAR1,UCP2
BIOCARTA_BARRESTIN_PATHWAY	0.00102	0.01417	12	GNAS,GRK2,KCNA2
HOFMANN_MYELODYSPLASTIC_SYNDROM_RISK_UP	0.00103	0.01417	23	CDK2AP2,MAGEA1,STIP1,TOM1
LEE_BMP2_TARGETS_UP	0.00105	0.01441	749	AGRN,ARL4C,BMF,CNP,COL5A1,CTSH,CUL7,DAPK1,DCHS1,DDAH2,DGKA,GAA,GRN,HLA-B,IGF2R,ILVBL,ITM2C,LRP1,MAL,MKRN1,NAAA,NIPAL3,NOTCH3,PDK2,PDXK,PLOD1,PLXNB2,PRSS8,QPCT,SDC4,SFT2D2,TGFB1I1,UBA7,UNC93B1,VWF
REACTOME_MOLECULES_ASSOCIATED_WITH_ELASTIC_FIBRES	0.00105	0.01446	38	GDF5
TAKEDA_TARGETS_OF_NUP98_HOXA9_FUSION_8D_DN	0.00106	0.01448	198	CD1E,FCGR2B,HLA-DQA1,IGF2R,IL7R,MMP14,S100P,SLPI,SPNS3
REACTOME_CLASS_B_2_SECRETIN_FAMILY_RECEPTORS	0.00106	0.0145	94	ADGRE5,ADM,FZD9,GNAS,GNB1,GNB2,RAMP2,SMO,WNT1,WNT6,WNT9B
MIKKELSEN_ES_ICP_WITH_H3K4ME3_AND_H3K27ME3	0.00106	0.01453	133	CIITA,COL1A2,CRABP2,HOXB13,PAX5,SEZ6L2,SLITRK1
REACTOME_INTERLEUKIN_4_AND_INTERLEUKIN_13_SIGNALING	0.00108	0.01477	111	COL1A2,IGHG1,IRF4,JAK3,LAMA5,OPRM1
MINGUEZ_LIVER_CANCER_VASCULAR_INVASION_UP	0.0011	0.01501	14	NARF,NOMO2
BLANCO_MELO_COVID19_SARS_COV_2_INFECTION_CALU3_CELLS_UP	0.00111	0.0151	330	CHAC1,FUT3,HELZ2,IL10RA,ISG15,KIF21B,LGALS9,NLRC5,NPR1,PARP10,PRDM1,RNF213,RSAD2,SLC5A5,STAT2,TAP1,UBE2L6
AFFAR_YY1_TARGETS_DN	0.00113	0.01528	260	DHCR24,DIAPH3,ELAVL3,FABP9,FARS2,FCGR2B,FOLH1,HLA-B,IDH1,MCM5,MCM6,SFTPC,SLC35C2,TACC3,TOP2A,VAV1
WP_HEPATITIS_B_INFECTION	0.00114	0.01546	154	AKT2,BID,DDB1,HSPG2,JAK3,MAP2K2,MAPK13,MAPK14,PRKCG,SRC,STAT2,TAB1
REACTOME_POTASSIUM_CHANNELS	0.00117	0.01568	102	GNB1,GNB2,KCNA2,KCNJ12,KCNJ4,KCNK13
LEE_TARGETS_OF_PTCH1_AND_SUFU_UP	0.00117	0.01568	55	HK2,HLA-DQA1,LAP3,MCM2,MCM6
VALK_AML_CLUSTER_5	0.00119	0.01596	31	LILRA1
ACEVEDO_NORMAL_TISSUE_ADJACENT_TO_LIVER_TUMOR_DN	0.0012	0.01602	345	AHCY,APH1A,CDK2AP2,DYSF,GOT2,GSE1,HPS6,ICAM3,LRP5,MIEF1,NMT1,NUCB1,PCOLCE,PDXK,PLEK2,PSMB7,PSMF1,RXRA,SAP18,SDC4,STK11,STK35,TRIM8,TRRAP,ZNHIT1
CHUNG_BLISTER_CYTOTOXICITY_UP	0.00121	0.01616	136	AKR1A1,CD81,CD8B,CD96,CHID1,CLPTM1L,CPSF3,GALNT2,ILVBL,MCM5,NANS,PSMD2,SDC4,TBL2
HOFMANN_MYELODYSPLASTIC_SYNDROM_LOW_RISK_DN	0.00121	0.01616	28	CDK2AP2,CKAP4,MAGEA4,PSMD8,STIP1,TXNRD1
HUANG_GATA2_TARGETS_UP	0.00122	0.01622	148	ATP6V0D1,FAM117A,FCGR2B,HES6,IL17RA,KLK1,PLAC8,SFT2D2,SH3BGRL3
BIOCARTA_BARR_MAPK_PATHWAY	0.00122	0.01625	14	GNAS,GRK2,KCNA2,MAP2K2
MISSIAGLIA_REGULATED_BY_METHYLATION_UP	0.00123	0.01631	122	ACSS1,COL1A1,GRN,ISG15,KDM2A,LGALS9,PRSS8,S100P,SCAMP2,SDC4,SLPI,ST3GAL5,TAP1,UBE2L6
SHIN_B_CELL_LYMPHOMA_CLUSTER_2	0.00123	0.01631	31	FANCA,IRF4,NCSTN,POU2AF1,PRDM1
WP_HUMAN_COMPLEMENT_SYSTEM	0.00125	0.0164	99	ADM,CD19,LAMA5,RPS19
KEGG_NON_SMALL_CELL_LUNG_CANCER	0.00125	0.0164	54	AKT2,MAP2K2,PLCG2,PRKCG,RXRA
WOO_LIVER_CANCER_RECURRENCE_UP	0.00125	0.0164	104	ALDOA,ARHGAP4,CCND3,COL11A1,COL1A1,COL1A2,COL9A2,DPYSL2,HK2,JAG2,LAMA5,MARCKS,QSOX1,RHOF,TMSB10
JINESH_BLEBBISHIELD_TO_IMMUNE_CELL_FUSION_PBSHMS_DN	0.00125	0.0164	384	AIM2,ARHGAP25,ASCL2,C2CD2,CRABP2,CUTA,FAM110A,FTH1P11,ISG15,LRRC26,MAL,PLCG2,PRSS8,RHBDL3,RIN2,SH3BP1,SLC26A6,SLC2A1,SLPI,SYT7,TOB1,UBE2L6,UCP2,VWF
MARTINEZ_RB1_AND_TP53_TARGETS_DN	0.00125	0.0164	592	AFF2,BCR,CHAC1,CLEC10A,COL11A1,COL1A1,DIAPH3,DUS1L,EFTUD2,FA2H,FXYD4,GNA13,INCENP,KRT72,LAMA5,LCN15,LY6G6D,MAN2B1,MARCKS,MLLT1,MYBL2,MYO10,NCAPD2,NCOA5,NR2F1,PCOLCE,PIP5K1C,PPIH,RHBDL3,SAP18,SCYL1,SIVA1,SLC27A4,SMARCD2,SMO,TENM4,UCP2
NABA_ECM_REGULATORS	0.00126	0.01647	238	ADAM15,ADAMTS5,CPAMD8,CTSH,ITIH1,LOXL1,MMP14,PLOD1,PLOD3,SERPINB10,SERPINH1,SLPI,TMPRSS15
BASSO_CD40_SIGNALING_DN	0.00127	0.0166	69	ARL4C,NCF1,NCF4,POU2AF1,SLC39A7,SYK,TRIB2
PEREZ_TP63_TARGETS	0.00128	0.01665	347	BTBD11,COL1A1,DOK4,ELAVL3,GRK5,HIC2,HS6ST1,KCNJ12,LINGO1,MAPK14,NOTCH3,SEMA4D,ST3GAL1,TRIM8,VASN
MORI_PRE_BI_LYMPHOCYTE_UP	0.0013	0.01682	78	ENG,KIF4A,MCM2,MCM6,TOP2A,TUBA1B,TUBB
REACTOME_INTERLEUKIN_2_SIGNALING	0.00131	0.01691	12	IL2RB,JAK3,LCK,SYK
MOOTHA_GLYCOLYSIS	0.00132	0.01703	21	ALDOA,BID,CD4,PGK1
REACTOME_SEMA3A_PAK_DEPENDENT_AXON_REPULSION	0.00132	0.01703	16	CFL1,LIMK1,PLXNA1
LIU_SMARCA4_TARGETS	0.00132	0.01703	50	COL3A1,LGALS3BP,LGALS9,LINC00867,PARVA,SPARC
MARTINEZ_TP53_TARGETS_DN	0.00133	0.01705	596	AFF2,BCR,CHAC1,CLEC10A,COL11A1,COL1A1,DIAPH3,DUS1L,EFTUD2,FA2H,FXYD4,GNA13,HLA-B,INCENP,KRT72,LAMA5,LCN15,LGALS3BP,LY6G6D,MAN2B1,MARCKS,MLLT1,MYBL2,MYO10,NR2F1,PCOLCE,PIP5K1C,PPIH,RHBDL3,SAP18,SCYL1,SIVA1,SLC27A4,SMARCD2,SMO,TENM4,TUBA4A,UCP2
KIM_ALL_DISORDERS_CALB1_CORR_DN	0.00133	0.01708	36	APOBEC3C,GFI1,INPP5D
SMID_BREAST_CANCER_ERBB2_UP	0.00136	0.01735	150	FA2H,FUT3,GSE1,IGF2R,IGHV3-23,IGKV1D-13,IGKV1OR2-108,IGKV3-20,LRP1,SLC2A10,SLPI,SNPH,UCP2
PID_INTEGRIN1_PATHWAY	0.00136	0.01735	66	CD81,COL11A1,COL1A1,COL1A2,COL3A1,COL5A1,LAMA5
SARRIO_EPITHELIAL_MESENCHYMAL_TRANSITION_UP	0.00136	0.01737	162	CEP55,MCM2,MCM5,MCM6,MMP14,PGK1,PKMYT1,PLCG2,PLEK2,TACC3,TOP2A,TUBB
TANAKA_METHYLATED_IN_ESOPHAGEAL_CARCINOMA	0.00138	0.01756	102	BARHL2,CRABP2,FOXB2,HMGN4,HMX2,KRT38,SLC2A9
PARK_APL_PATHOGENESIS_DN	0.00139	0.01769	48	CKAP4,QSOX1,S100P
MULLIGHAN_NPM1_MUTATED_SIGNATURE_1_DN	0.00141	0.0178	125	ARL4C,BTN2A2,CARM1,EMC1,INSL3
REACTOME_FORMATION_OF_THE_CORNIFIED_ENVELOPE	0.00142	0.01791	128	CAPN1,JUP,KRT38,KRT72,LCE1B,PRSS8
RHODES_UNDIFFERENTIATED_CANCER	0.00143	0.01801	66	COL1A2,MCM2,MCM6,MYBL2,NCAPD2,PSMB7,PSMD2,TAP1,TMSB10,TOP2A,TUBB
MIKKELSEN_ES_LCP_WITH_H3K4ME3	0.00145	0.01821	142	ARHGEF19,DOC2GP,RHBDF2,SIPA1L3,TAPBPL,UNC13D
SWEET_LUNG_CANCER_KRAS_UP	0.00147	0.01844	467	ALDOA,ATP6V0D1,CDK2AP2,CLIC1,CTSH,EIF4G1,FAM117A,FCGR2B,GJA3,HK2,HLA-DQA1,IGHG1,IGHV1OR15-1,ITM2C,LAP3,MDFI,NMT1,NR2F1,PDIA6,PFKL,PGK1,PIP4K2C,PLXNB2,PSMB5,PSMD4,RPS2,SEC23B,SIVA1,SLC25A39,SLPI,TNFSF9,TOB1,UOX
REACTOME_SPRY_REGULATION_OF_FGF_SIGNALING	0.0015	0.01882	16	PPP2R1A,SRC,UBA52
SEMENZA_HIF1_TARGETS	0.0015	0.01882	36	ADM,ADRA1B,ALDOA,HK2,PFKL,PGK1,SLC2A1
HAHTOLA_CTCL_PATHOGENESIS	0.00151	0.01884	15	IL2RB,IL7R,S100P,TBX21
REACTOME_SIGNAL_REGULATORY_PROTEIN_FAMILY_INTERACTIONS	0.00154	0.0191	16	PTPN6,SRC
REACTOME_PLASMA_LIPOPROTEIN_CLEARANCE	0.00154	0.0191	33	AP2S1
RUTELLA_RESPONSE_TO_HGF_UP	0.00154	0.01912	415	BCAP31,CALHM2,CD1B,CD1E,CD209,CD81,CDS2,CHST15,DHCR24,GBA,GOT2,HK2,IRF4,MARCKS,MCM5,MT1G,PDXK,PLOD3,PLXNA1,PRDX1,PSMB5,RIN2,SCAMP2,SDC4,SEPHS1,SLC36A1,SPARC,ST3GAL1,TCIRG1,TM9SF4
WP_COMPUTATIONAL_MODEL_OF_AEROBIC_GLYCOLYSIS	0.00155	0.01922	12	ALDOA,PGK1,SLC2A1
REACTOME_ROS_AND_RNS_PRODUCTION_IN_PHAGOCYTES	0.00156	0.01927	36	ATP6V0D1,ATP6V1F,NCF1,NCF4,TCIRG1
AMIT_EGF_RESPONSE_20_MCF10A	0.00158	0.01949	12	MDFI,MMP14,SLC39A7
REACTOME_INTERLEUKIN_20_FAMILY_SIGNALING	0.00158	0.01949	26	IL10RB,JAK3,STAT2
BIOCARTA_MHC_PATHWAY	0.00159	0.01951	12	PSMB5,TAP1
REACTOME_SCAVENGING_BY_CLASS_A_RECEPTORS	0.00159	0.01956	19	COL1A1,COL1A2,COL3A1
ONGUSAHA_TP53_TARGETS	0.0016	0.01959	38	CTSH,DGKA,TAP1,TOB1
WP_GPCRS_CLASS_C_METABOTROPIC_GLUTAMATE_PHEROMONE	0.00161	0.01963	16	GPRC5B,GRM5
SANA_TNF_SIGNALING_UP	0.00162	0.01976	82	HLA-B,HLA-C,IL7R,LGALS3BP,LGALS9,RAC3
YIH_RESPONSE_TO_ARSENITE_C5	0.00164	0.01995	11	CRABP2,L1CAM
MEISSNER_NPC_HCP_WITH_H3_UNMETHYLATED	0.00168	0.02038	527	ADGRE5,ATP2A3,BTBD11,CHST6,COL26A1,CTSH,DUSP26,ESRP2,KCNK13,LARGE2,LOXL1,MAPK13,MMP14,OXT,PITPNM1,RNH1,SHD,SLC16A3,SLC30A2,SLC5A5,SSH3,TMC8
WP_NEURAL_CREST_DIFFERENTIATION	0.00168	0.02038	102	HOXA1,NOTCH3,WNT1,ZIC5
REACTOME_GABA_B_RECEPTOR_ACTIVATION	0.00168	0.02038	43	GNB1,GNB2,KCNJ12,KCNJ4
REACTOME_L1CAM_INTERACTIONS	0.0017	0.0205	120	AP2S1,DNM2,DPYSL2,KIF4A,L1CAM,MAP2K2,SCN11A,SRC,TUBA1B,TUBA4A
REACTOME_ADORA2B_MEDIATED_ANTI_INFLAMMATORY_CYTOKINES_PRODUCTION	0.00172	0.0207	133	ADM,GNAS,GNB1,GNB2,GPR15,GPR150,GPR25,INSL3,MC4R,RAMP2
REACTOME_MAPK6_MAPK4_SIGNALING	0.00174	0.02096	92	CCND3,PSMB1,PSMB3,PSMB5,PSMB7,PSMD2,PSMD4,PSMD8,PSMF1,UBA52
WP_TYPE_II_INTERFERON_SIGNALING_IFNG	0.00176	0.02119	36	CIITA,HLA-B,IRF4,ISG15,STAT2,TAP1
AGUIRRE_PANCREATIC_CANCER_COPY_NUMBER_UP	0.00178	0.02137	291	AP2S1,ASL,EHD2,EPN1,EXOC3,FAM117A,GID8,GNB2,GRN,INTS1,LAMA5,NMT1,NSF,NUCB1,PDK2,PLOD3,PRPF6,PSMD8,STRN4,TLN1,TMEM94,TPD52L2,TRRAP,ZNHIT1
MOREAUX_MULTIPLE_MYELOMA_BY_TACI_UP	0.00179	0.02137	364	CYP11B1,DDAH2,DDX54,ERCC2,FA2H,GLG1,IGKC,MAPK14,MMP14,NCR2,OR1F1,PLXNA1,POFUT2,POU2F2,SHANK2,SNAPC2,SOX12,TULP1,WIPI2
HADDAD_T_LYMPHOCYTE_AND_NK_PROGENITOR_DN	0.00179	0.02139	64	IL7R,TRIB2
CHIBA_RESPONSE_TO_TSA	0.0018	0.02139	40	GNB1,GRN,HLA-DQA1,PRDX1,SDC4,TXNRD1
THEILGAARD_NEUTROPHIL_AT_SKIN_WOUND_DN	0.0018	0.02139	226	ADGRE5,ARHGAP1,ARHGAP4,ARHGEF1,FLI1,GNAS,GNB2,GRK2,HSF1,ICAM3,IGF2R,INPP5D,LBR,NCF4,PITPNM1,PLCB2,PLCG2,PPP1CA,PRMT2,RGS19,SLC23A2,STK38,TOB1,TUBA1B,TUBA4A,UPF1
REACTOME_ACTIVATION_OF_MATRIX_METALLOPROTEINASES	0.0018	0.02139	33	MMP14
BOYLAN_MULTIPLE_MYELOMA_PCA1_UP	0.00182	0.02155	124	CACNA1S,IGHG1,IL2RB,ITGAL
ITO_PTTG1_TARGETS_DN	0.00183	0.02159	9	ARHGAP1,PSMD2
CHIN_BREAST_CANCER_COPY_NUMBER_DN	0.00184	0.02174	13	FANCA
PID_IL8_CXCR1_PATHWAY	0.00185	0.02175	28	GNB1,GRK2,PIK3R6,PLCB2,PLCB3,PRKCG
STEARMAN_LUNG_CANCER_EARLY_VS_LATE_DN	0.00188	0.02212	60	ADAM15,CFL1,LRP5,SYK,TBL3
REACTOME_LDL_CLEARANCE	0.00193	0.02262	19	AP2S1
REACTOME_UNWINDING_OF_DNA	0.00195	0.02283	12	MCM2,MCM5,MCM6
SALVADOR_MARTIN_PEDIATRIC_TBD_ANTI_TNF_THERAPY_NONRESPONDER_PRE_TREATMENT_UP	0.00195	0.02283	30	HLA-C
REACTOME_NOTCH2_ACTIVATION_AND_TRANSMISSION_OF_SIGNAL_TO_THE_NUCLEUS	0.00196	0.02285	22	APH1A,JAG2,NCSTN,UBA52
HELLEBREKERS_SILENCED_DURING_TUMOR_ANGIOGENESIS	0.00197	0.02292	77	ADM,HLA-C,IGF2R,LRP1,QSOX1,SDC4,UCP2
DAZARD_RESPONSE_TO_UV_NHEK_UP	0.00203	0.02366	209	ADM,COL11A1,COL19A1,CYP11B1,ERCC2,GAD2,MT1G,NUCB1,PGK1,PPP2R1A,PRDM1,PSMD8,QPCT,RANBP1,RPS2,TOB1,TOM1,YKT6
HOFMANN_MYELODYSPLASTIC_SYNDROM_HIGH_RISK_DN	0.00207	0.024	20	CD1E,CD8B,STAT2
REACTOME_CELLULAR_RESPONSE_TO_CHEMICAL_STRESS	0.00208	0.02405	160	CARM1,HELZ2,NCF1,NCF4,PRDX1,PSMB1,PSMB3,PSMB5,PSMB7,PSMD2,PSMD4,PSMD8,PSMF1,RXRA,TXNRD1,UBA52
ZHAN_V1_LATE_DIFFERENTIATION_GENES_DN	0.00208	0.02405	14	ADM,ARHGAP45
HILLION_HMGA1_TARGETS	0.00208	0.02405	83	AKR1A1,ALDOA,ATP6V1F,CD3G,CFL1,CXCR4,IGF2R,LIMK1,P2RX1
WP_CALCIUM_REGULATION_IN_THE_CARDIAC_CELL	0.00209	0.0241	152	ADRA1B,ATP2A3,CACNA1S,CAMK2A,GJA3,GNAS,GNB1,GNB2,GRK5,PLCB3,PRKCG,RGS19,SLC8A3
LEE_EARLY_T_LYMPHOCYTE_DN	0.0021	0.02411	58	GIMAP1,HLA-B,NLRC5,PRMT2,TUBA4A
PEREZ_TP53_AND_TP63_TARGETS	0.00212	0.02429	201	BTBD11,DOK4,GRK5,HIC2,HS6ST1,KCNJ12,NOTCH3,SEMA4D,TRIM8,VASN
VALK_AML_CLUSTER_9	0.00216	0.02472	34	CD81,CHST12,CLEC10A,FCGR2B,SPARC
MULLIGHAN_NPM1_SIGNATURE_3_DN	0.00216	0.02473	160	ARL4C,BTN2A2,CARM1,CNN2,EMC1,HLA-DQA1,HSPG2,INSL3
JACKSON_DNMT1_TARGETS_DN	0.00217	0.02473	21	COL11A1,JUP,MDH2,POLD1
KEGG_GAP_JUNCTION	0.00217	0.02473	88	GNAS,GRM5,MAP2K2,PLCB2,PLCB3,PRKCG,SRC,TUBA1B,TUBA4A,TUBB
KRASNOSELSKAYA_ILF3_TARGETS_DN	0.00218	0.02483	46	CYP19A1,HCFC1,NMT1
TAKEDA_TARGETS_OF_NUP98_HOXA9_FUSION_10D_UP	0.00221	0.02504	193	CD1D,HOXA7,HOXB-AS3,ISG15,LGALS3BP,LILRA4,NEGR1,RSAD2,TYRP1
KEGG_LONG_TERM_DEPRESSION	0.00222	0.0251	68	GNA13,GNAS,GRIA1,GRM5,MAP2K2,PLCB2,PLCB3,PPP2R1A,PRKCG
OUELLET_CULTURED_OVARIAN_CANCER_INVASIVE_VS_LMP_DN	0.00222	0.0251	36	COL11A1,FUT3,SIGMAR1,TMEM94
CERIBELLI_PROMOTERS_INACTIVE_AND_BOUND_BY_NFY	0.00222	0.0251	40	DNAJC5,IL2RB
REACTOME_GAP_JUNCTION_TRAFFICKING_AND_REGULATION	0.00229	0.02586	50	DNM2,GJA3,GJD4,SRC,TUBA1B,TUBA4A
KUUSELO_PANCREATIC_CANCER_19Q13_AMPLIFICATION	0.00232	0.02614	34	AKT2,C19orf47
POMEROY_MEDULLOBLASTOMA_PROGNOSIS_DN	0.00237	0.02661	42	MYBL2,NCAPD2,RPS19
PID_IL4_2PATHWAY	0.00243	0.02722	64	COL1A1,COL1A2,DOK2,IGHG1,IGHG3,IRF4,JAK3,MAPK14,OPRM1,PTPN6
HOFFMANN_LARGE_TO_SMALL_PRE_BII_LYMPHOCYTE_UP	0.00244	0.02733	148	CCNE1,INCENP,KIF4A,MCM6,MMP14,PPP1CA,RPA1,TOP2A,TUBA1B,TUBB
REACTOME_DEFECTIVE_LFNG_CAUSES_SCDO3	0.00245	0.02736	5	NOTCH3
UROSEVIC_RESPONSE_TO_IMIQUIMOD	0.00247	0.02749	18	ISG15
CAFFAREL_RESPONSE_TO_THC_24HR_5_DN	0.00247	0.02749	50	MLC1,PPIH,RANBP1
REACTOME_SURFACTANT_METABOLISM	0.00248	0.02757	30	CKAP4,CTSH,SFTPC
CAIRO_PML_TARGETS_BOUND_BY_MYC_DN	0.0025	0.02767	13	ADM
FIGUEROA_AML_METHYLATION_CLUSTER_2_DN	0.00253	0.02794	9	AIM2,CD3G,KIAA2013
REACTOME_TCR_SIGNALING	0.00253	0.02794	121	CARD11,CD247,CD3G,CD4,GRAP2,HLA-DQA1,INPP5D,LCK,PLCG2,PSMB1,PSMB3,PSMB5,PSMB7,PSMD2,PSMD4,PSMD8,PSMF1,UBA52,ZAP70
REACTOME_NEGATIVE_REGULATION_OF_FLT3	0.00257	0.02832	15	SLA2,UBA52
HELLER_HDAC_TARGETS_UP	0.00259	0.02855	290	ADAM15,AGRN,ATP13A2,ATP6V0D1,DDAH2,DNM2,GRN,ISG15,JAG2,JUP,KIF4A,L1CAM,LLGL2,NCAPD2,POR,SDC4,SEZ6L2,SLC16A3,TOP2A
MIKKELSEN_MEF_LCP_WITH_H3K4ME3	0.0026	0.02859	124	COL3A1,IL17RC,LGALS3BP,LGALS9,PCOLCE,RNF123,SARDH,TAPBPL
REACTOME_EPH_EPHRIN_SIGNALING	0.00262	0.02871	92	AP2S1,APH1A,CFL1,EPHA2,LIMK1,NCSTN,SRC
BIOCARTA_STATHMIN_PATHWAY	0.00265	0.02899	20	CD2,CD247,CD3G,MAPK13
MILICIC_FAMILIAL_ADENOMATOUS_POLYPOSIS_DN	0.00265	0.02899	10	IGLV3-10
JIANG_AGING_HYPOTHALAMUS_DN	0.00267	0.02914	33	DDB1,GRIA1,STIP1
HAHTOLA_SEZARY_SYNDROM_DN	0.00272	0.02963	43	IL2RB,KDM2A,KIR3DL1
BLANCO_MELO_COVID19_SARS_COV_2_POS_PATIENT_LUNG_TISSUE_DN	0.00274	0.02981	170	ADAM15,BCR,C2CD2,DCHS1,FBXW5,GMPPA,GUCD1,ILVBL,KLHDC3,NDST1,SEPHS1,TBCD,TUBA4A,TXNDC11,XAB2
SIG_BCR_SIGNALING_PATHWAY	0.00275	0.02981	46	AKT2,BCR,CD19,CD81,INPP5D,PLCG2,SYK,VAV1
WP_CARDIAC_PROGENITOR_DIFFERENTIATION	0.00279	0.03025	52	CXCR4,MAPK14,MIXL1
VERRECCHIA_DELAYED_RESPONSE_TO_TGFB1	0.0028	0.03025	37	ARHGAP1,EPHA2,SMO
DUTERTRE_ESTRADIOL_RESPONSE_24HR_UP	0.00282	0.03038	316	CEP55,COLGALT1,FAM83D,FANCA,INCENP,IQGAP3,KIF4A,MAP6D1,MCM2,MCM5,MCM6,MTFR2,MYBL2,NCAPD2,PKMYT1,POLD1,SLC2A1,TACC3,TICRR,TOP2A,TPX2
DARWICHE_SKIN_TUMOR_PROMOTER_UP	0.00282	0.03038	139	ARHGAP4,ATP6V0D1,ENG,GBA,PFKL,PGK1,PLAC8,RUBCN,SLPI,SPNS3,SRM
REACTOME_PLATELET_HOMEOSTASIS	0.00282	0.03039	83	ATP2A3,GNAS,GNB1,GNB2,MAPK14,P2RX1,PPP2R1A,PTPN6,SLC8A3
REACTOME_NEGATIVE_REGULATION_OF_FGFR1_SIGNALING	0.00284	0.03053	33	PPP2R1A,SRC,UBA52
REACTOME_DECTIN_2_FAMILY	0.00286	0.03065	26	CLEC10A,MUC21,PLCG2,SYK
REACTOME_GPVI_MEDIATED_ACTIVATION_CASCADE	0.00288	0.03083	35	COL1A1,COL1A2,LCK,PIK3R6,PLCG2,PTPN6,SYK,VAV1
REACTOME_DISORDERS_OF_TRANSMEMBRANE_TRANSPORTERS	0.00288	0.03083	175	ABCD4,ABCG8,DERL3,PSMB1,PSMB3,PSMB5,PSMB7,PSMD2,PSMD4,PSMD8,PSMF1,SLC27A4,SLC2A1,SLC2A10,SLC2A9,SLC35C1,SLC5A5,UBA52
BIOCARTA_LYMPHOCYTE_PATHWAY	0.00289	0.03083	9	ITGAL
BIOCARTA_BBCELL_PATHWAY	0.00289	0.03085	9	CD28,CD4
MEBARKI_HCC_PROGENITOR_FZD8CRD_UP	0.00291	0.0309	549	ADAMTS5,BCL11B,CEP55,CRABP2,DIAPH3,FAM83D,FANCA,HLX,INCENP,KIF4A,LOXL1,MCM2,MCM5,MTFR2,MYBL2,MYLK2,NCAPD2,NIPAL3,PKMYT1,PRMT2,RANBP1,RFWD3,SLC44A2,SP140,TACC3,TICRR,TOP2A,TPX2
TURASHVILI_BREAST_LOBULAR_CARCINOMA_VS_DUCTAL_NORMAL_UP	0.00295	0.03129	68	BGN,COL11A1,COL1A1,COL1A2,COL3A1,COL5A1,CXCR4,GNA13,SPARC
REACTOME_SIGNALING_BY_NOTCH	0.00296	0.03141	187	APH1A,ATP2A3,JAG2,NCSTN,NOTCH3,PLXND1,POFUT1,PSMB1,PSMB3,PSMB5,PSMB7,PSMD2,PSMD4,PSMD8,PSMF1,TACC3,UBA52,WWP2
WP_CELL_DIFFERENTIATION_INDEX	0.00299	0.03156	42
MIKKELSEN_NPC_HCP_WITH_H3K4ME3_AND_H3K27ME3	0.00299	0.03156	210	ASCL2,BICDL1,BMF,CXCR4,FLI1,FOXB1,GJA3,HMX2,KCNJ4,RGS9BP,SPIRE2,TENM4,TUBA4A,WNT6,ZNF296
BOYLAN_MULTIPLE_MYELOMA_D_DN	0.00299	0.03157	80	CHST15,DENND1C,IFFO1,IFI27L2,IL7R,MARCKS,MTCH1,NCF1,SH3BP1,ST3GAL5
PETROVA_ENDOTHELIUM_LYMPHATIC_VS_BLOOD_DN	0.00301	0.03167	161	AGRN,ARL4C,BGN,COL1A2,CXCR4,ISG15,LAMA5,MMP14,PLOD1,TP53I3
WP_CELL_DIFFERENTIATION_INDEX_EXPANDED	0.00302	0.03175	50
REACTOME_VLDLR_INTERNALISATION_AND_DEGRADATION	0.00303	0.03183	12	AP2S1
KORKOLA_CHORIOCARCINOMA_UP	0.00307	0.03216	6
HUMMERICH_SKIN_CANCER_PROGRESSION_DN	0.00307	0.03216	98	COL3A1,GAA,IL11RA,RAB34,RECQL5,WWP2
PID_WNT_SIGNALING_PATHWAY	0.00312	0.0326	28	FZD9,LRP5,WNT1
GOTZMANN_EPITHELIAL_TO_MESENCHYMAL_TRANSITION_UP	0.00316	0.0329	69	COL1A1,COL3A1,GLG1,NR2F1
CHIARETTI_ACUTE_LYMPHOBLASTIC_LEUKEMIA_ZAP70	0.00318	0.03307	67	AIP,DGKA,HPS1,KMT2B,LCK,SF3B3,SLC2A1,ZAP70
PID_ARF_3PATHWAY	0.00318	0.03307	19	ARF1,ARFIP2,CD4,COPA,GGA3
REACTOME_SENSORY_PROCESSING_OF_SOUND_BY_OUTER_HAIR_CELLS_OF_THE_COCHLEA	0.00319	0.0331	54	CIB2,TMC2
PID_ENDOTHELIN_PATHWAY	0.00322	0.03338	63	COL1A2,COL3A1,MAP2K2,MAPK14,PLCB2,PLCB3,PRKCG,SRC
MEBARKI_HCC_PROGENITOR_WNT_UP_CTNNB1_INDEPENDENT	0.00325	0.03359	23	COL5A1,MDFI
MAHADEVAN_GIST_MORPHOLOGICAL_SWITCH	0.00326	0.03368	14	MYO10
KEGG_GLYCOSAMINOGLYCAN_BIOSYNTHESIS_KERATAN_SULFATE	0.00329	0.03386	15	B4GALT2,CHST6,ST3GAL1
REACTOME_ASSEMBLY_OF_THE_PRE_REPLICATIVE_COMPLEX	0.0033	0.03392	68	MCM2,MCM5,MCM6,PSMB1,PSMB3,PSMB5,PSMB7,PSMD2,PSMD4,PSMD8,PSMF1,UBA52
REACTOME_NONCANONICAL_ACTIVATION_OF_NOTCH3	0.0033	0.03392	8	APH1A,NCSTN,NOTCH3
FIGUEROA_AML_METHYLATION_CLUSTER_1_DN	0.00334	0.03423	42	CDS2,GFI1,SLC25A42
POS_HISTAMINE_RESPONSE_NETWORK	0.00335	0.03425	29	CAMK2A,IGF2R,LOXL1,NDST1,SLC7A1
MCDOWELL_ACUTE_LUNG_INJURY_DN	0.00338	0.03452	47	ADGRE5,CLEC10A,LLGL2,SFTPC
KEGG_ASTHMA	0.00341	0.03476	28	HLA-DQA1
XU_CREBBP_TARGETS_DN	0.00342	0.03483	40	ADGRE5,CIITA,ERCC2,IGHV1OR15-1,IGHV3-23
REACTOME_FLT3_SIGNALING	0.00347	0.03525	38	AKT2,GRAP2,LCK,SLA2,SYK,UBA52
MODY_HIPPOCAMPUS_POSTNATAL	0.00353	0.03588	56	AIP,ALDOA,APBB1,BIN1,GRIA1,PFKL
REACTOME_INTERLEUKIN_2_FAMILY_SIGNALING	0.00355	0.03596	44	IL2RB,IL9R,INPP5D,JAK3,LCK,LGALS9,PTPN6,SYK
MIKKELSEN_IPS_LCP_WITH_H3K27ME3	0.00357	0.03612	10	CACNA1S,MYLK2
PID_SYNDECAN_3_PATHWAY	0.00358	0.03613	17	APH1A,MC4R,NCSTN,SRC
PARK_TRETINOIN_RESPONSE_AND_RARA_PLZF_FUSION	0.0036	0.03625	23	ARHGAP45,IDH1,LBR,NCF1,PLCB2,PTPN6,ST3GAL1
FLOTHO_PEDIATRIC_ALL_THERAPY_RESPONSE_DN	0.0036	0.03625	31	CD8B,POLD1
ZHAN_MULTIPLE_MYELOMA_SPIKED	0.00361	0.03625	23	LGALS3BP,MAL
WP_GABA_RECEPTOR_SIGNALING	0.00363	0.03647	33	AP2S1,GAD2
PID_RAC1_REG_PATHWAY	0.00364	0.03649	38	ARHGAP1,BCR,VAV1
VERHAAK_AML_WITH_NPM1_MUTATED_UP	0.00365	0.03657	177	AIM2,CHST15,HIP1,HOXA7,IGF2R,LAPTM4B,LGALS3BP,LILRA1,LILRA4,MARCKS,NCF1,SLC16A3,TCIRG1
MCBRYAN_PUBERTAL_TGFB1_TARGETS_DN	0.00368	0.03668	63	ADM,DAPK1,IDH1,LRP5,SLPI,VWF
ZHAN_MULTIPLE_MYELOMA_LB_DN	0.00368	0.03668	37	RSAD2,SEPHS1,STAT2
KEGG_VASCULAR_SMOOTH_MUSCLE_CONTRACTION	0.00369	0.03668	112	ADRA1B,ARHGEF1,CACNA1S,GNA13,GNAS,MAP2K2,MYLK2,NPR1,PLCB2,PLCB3,PPP1CA,PRKCG,RAMP2
REACTOME_DISEASES_ASSOCIATED_WITH_SURFACTANT_METABOLISM	0.00369	0.03668	10	SFTPC
REACTOME_AQUAPORIN_MEDIATED_TRANSPORT	0.00369	0.03668	52	GNAS,GNB1,GNB2
WHITFIELD_CELL_CYCLE_LITERATURE	0.00374	0.0371	44	CCNE1,MCM2,MCM6,TOP2A
SASAI_RESISTANCE_TO_NEOPLASTIC_TRANSFROMATION	0.00375	0.0371	48	BGN,COL1A1,PCOLCE,QSOX1,ST3GAL5,TGFB1I1
SHETH_LIVER_CANCER_VS_TXNIP_LOSS_PAM1	0.00376	0.03713	257	CEP55,CKAP4,COL3A1,DPP7,IQGAP3,ITM2C,KCTD17,LIMK1,LOXL1,PITPNM1,SH3BGRL3,SPIRE2,TOP2A,TRIB2,TUBA1B,VASN
REACTOME_REGULATION_OF_INSULIN_LIKE_GROWTH_FACTOR_IGF_TRANSPORT_AND_UPTAKE_BY_INSULIN_LIKE_GROWTH_FACTOR_BINDING_PROTEINS_IGFBPS	0.00377	0.03716	123	ANO8,CKAP4,ENAM,KLK1,NUCB1,PDIA6,PRKCSH,QSOX1,TMEM132A
REACTOME_TNFR2_NON_CANONICAL_NF_KB_PATHWAY	0.00378	0.03716	101	PSMB1,PSMB3,PSMB5,PSMB7,PSMD2,PSMD4,PSMD8,PSMF1,TNFSF8,TNFSF9,UBA52
WP_PATHWAYS_IN_CLEAR_CELL_RENAL_CELL_CARCINOMA	0.00378	0.03716	87	ALDOA,HK2,PFKL,PGK1,RPTOR,SLC2A1,TSC2
KYNG_RESPONSE_TO_H2O2	0.00382	0.0375	66	ENG,IL10RB,PLXNA1,PPP1CA,PRKCSH,SERPINH1,SLC39A7,TAP1,TUBA4A
WP_SELECTIVE_EXPRESSION_OF_CHEMOKINE_RECEPTORS_DURING_TCELL_POLARIZATION	0.00384	0.0376	29	CCR4,CD28,CD4,CXCR4,IL12RB1
SMIRNOV_RESPONSE_TO_IR_6HR_DN	0.00385	0.0376	111	AIM2,ATP2A3,HK2,SLC16A3,TCL1A,TPX2
WIERENGA_STAT5A_TARGETS_GROUP1	0.00385	0.0376	126	ADGRG5,ADM,CTSH,DAPK1,MEX3D,MIIP,MYO10,NAAA,PLVAP,SLC2A10,ST3GAL5,VASN
BIOCARTA_IL17_PATHWAY	0.00389	0.03795	15	CD2,CD247,CD3G,CD4
ONO_AML1_TARGETS_UP	0.00392	0.03814	24
KEGG_ECM_RECEPTOR_INTERACTION	0.00393	0.03814	84	AGRN,COL11A1,COL1A1,COL1A2,COL3A1,COL5A1,HSPG2,LAMA5,SDC4,SV2C,VWF
BUYTAERT_PHOTODYNAMIC_THERAPY_STRESS_DN	0.00393	0.03814	633	AP1S1,ATRN,CCND3,CCNE1,CNN2,EML3,EPHA2,FANCA,FARSA,GTF3C2,HK2,HOXA1,ICAM3,ISG15,LOXL1,MAPK14,MDH2,NAAA,NR2F1,PGRMC1,RMDN3,RPS6KB2,SEPHS1,SMARCD2,SPARC,TBC1D2,TOP2A,TUBB,UCP2,ZMYM3,ZNF512B
WP_TYPE_III_INTERFERON_SIGNALING	0.00395	0.03831	10	IL10RB,STAT2
REACTOME_G_ALPHA_Q_SIGNALLING_EVENTS	0.00399	0.03867	216	ADRA1B,DGKA,GNB1,GNB2,GRK2,GRK5,GRM5,OXT,P2RY1,PLCB2,PLCB3,RGS19
REACTOME_FLT3_SIGNALING_THROUGH_SRC_FAMILY_KINASES	0.00401	0.0388	6	LCK,SYK
REACTOME_NEGATIVE_REGULATION_OF_FGFR3_SIGNALING	0.00403	0.03895	29	PPP2R1A,SRC,UBA52
BOHN_PRIMARY_IMMUNODEFICIENCY_SYNDROM_DN	0.00405	0.03901	38	ATP6V0D1,CTSH,INPP5D
PURBEY_TARGETS_OF_CTBP1_AND_SATB1_DN	0.00405	0.03901	160	ARHGAP1,ATCAY,CDK2AP2,FARSA,GBAP1,GCDH,GLI4,HOXA1,MAP2K2,PDXK,RECQL5
JI_CARCINOGENESIS_BY_KRAS_AND_STK11_DN	0.00406	0.03902	17	LOXL1
SHIN_B_CELL_LYMPHOMA_CLUSTER_5	0.00409	0.03926	19	CIITA,GFI1
CROONQUIST_IL6_DEPRIVATION_DN	0.00412	0.03948	94	GALK1,MCM2,MYBL2,POLD1,SEPHS1,TOP2A,TPX2
REACTOME_NA_CL_DEPENDENT_NEUROTRANSMITTER_TRANSPORTERS	0.00417	0.03991	19	SLC6A6
HUMMERICH_SKIN_CANCER_PROGRESSION_UP	0.00419	0.04001	87	COL1A1,COL1A2,CRABP2,DOK2,IL17RA,LGALS9,MMP14,PGK1,PRKCSH
REACTOME_G_PROTEIN_BETA_GAMMA_SIGNALLING	0.0042	0.04001	32	AKT2,GNB1,GNB2,PIK3R6,PLCB2,PLCB3
TAKEDA_TARGETS_OF_NUP98_HOXA9_FUSION_3D_DN	0.00421	0.04001	30	CLEC10A,FCGR2B,IL7R
KEGG_GLYCEROPHOSPHOLIPID_METABOLISM	0.00421	0.04001	77	AGPAT3,CDS2,DGKA,PTDSS2
KEGG_OTHER_GLYCAN_DEGRADATION	0.00422	0.04001	16	ENGASE,GBA,MAN2B1,NEU4
REACTOME_PHASE_4_RESTING_MEMBRANE_POTENTIAL	0.00423	0.04001	19	KCNJ12,KCNJ4,KCNK13
GHANDHI_DIRECT_IRRADIATION_DN	0.00423	0.04001	34	EVI5L,MDFI,OLFML2B,PTK7,S100P,SEMA4D
SIG_PIP3_SIGNALING_IN_B_LYMPHOCYTES	0.00423	0.04001	36	AKT2,BCR,CD19,PLCG2,SYK,VAV1
REACTOME_HSF1_ACTIVATION	0.0043	0.04055	31	HSF1,RPA1,SERPINH1
HAN_JNK_SINGALING_UP	0.00434	0.04085	34	IFI27L2,ISG15
REACTOME_INTERLEUKIN_21_SIGNALING	0.00434	0.04085	10	JAK3
AKL_HTLV1_INFECTION_UP	0.00435	0.04087	26	SLC39A7,SQOR
REACTOME_SEMAPHORIN_INTERACTIONS	0.00439	0.04114	64	CFL1,DPYSL2,LIMK1,PIP5K1C,PLXNA1,PLXND1,SEMA4D,TLN1
REACTOME_MET_ACTIVATES_PTK2_SIGNALING	0.00441	0.04119	30	COL11A1,COL1A1,COL1A2,COL3A1,COL5A1,LAMA5,SRC
REACTOME_LYSOSOME_VESICLE_BIOGENESIS	0.00441	0.04119	35	AP1S1,ARF1,DNM2,HGS
REACTOME_PECAM1_INTERACTIONS	0.00442	0.04119	12	INPP5D,LCK,PTPN6,SRC
KEGG_MELANOGENESIS	0.00442	0.04119	101	CAMK2A,FZD9,GNAS,MAP2K2,PLCB2,PLCB3,PRKCG,TYRP1,WNT1,WNT6,WNT9B
REACTOME_NEF_MEDIATED_CD8_DOWN_REGULATION	0.00443	0.04119	7	AP2S1,CD8B
MORI_IMMATURE_B_LYMPHOCYTE_UP	0.00443	0.04119	50	CAPN1,GUCD1,IL10RA,PTPN6,SEMA4D
REACTOME_REGULATION_OF_IFNA_SIGNALING	0.00444	0.04122	26	PTPN6,STAT2
MONTERO_THYROID_CANCER_POOR_SURVIVAL_UP	0.00446	0.04135	12	CEP55,DIAPH3
PID_AVB3_INTEGRIN_PATHWAY	0.00449	0.04155	74	COL11A1,COL1A1,COL1A2,COL3A1,COL5A1,COL9A2,SRC,TLN1
REACTOME_ACTIVATED_NOTCH1_TRANSMITS_SIGNAL_TO_THE_NUCLEUS	0.0045	0.0416	31	APH1A,JAG2,NCSTN,UBA52
SONG_TARGETS_OF_IE86_CMV_PROTEIN	0.00453	0.04179	54	CCNE1,MCM2,MCM5,MCM6,MYBL2,PPIH,RPA1,TPX2
REACTOME_SIALIC_ACID_METABOLISM	0.00457	0.04214	33	NANS,NEU4,ST3GAL1,ST3GAL5
BIOCARTA_NEUTROPHIL_PATHWAY	0.00464	0.04271	8	ITGAL
REACTOME_PRE_NOTCH_PROCESSING_IN_GOLGI	0.00465	0.04274	18	ATP2A3,NOTCH3
ISSAEVA_MLL2_TARGETS	0.00467	0.04285	61	ARHGAP45,COL5A1,L1CAM,LOXL1
TAKEDA_TARGETS_OF_NUP98_HOXA9_FUSION_10D_DN	0.00468	0.04289	148	ACE,CD1B,IL7R,MAPK13,OLFML2B,S100P,SLPI
RICKMAN_HEAD_AND_NECK_CANCER_D	0.0047	0.04297	37	HLA-DQA1,IGHD,IGHV3-72,IGHV3-73,IGLV4-60,IGLV9-49
REACTOME_MELANIN_BIOSYNTHESIS	0.00491	0.04482	5	TYRP1
WP_NUCLEAR_RECEPTORS_METAPATHWAY	0.00492	0.04482	321	ABCG8,AGER,AIP,EPHA2,GGTLC1,PRDX1,RXRA,S100P,SLC2A1,SLC2A10,SLC2A9,SLC39A7,SLC5A5,SLC6A6,SRC,TXNRD1
KEGG_CALCIUM_SIGNALING_PATHWAY	0.00492	0.04483	177	ADRA1B,ATP2A3,CACNA1S,CAMK2A,GNAS,GRIN2D,GRM5,MYLK2,P2RX1,PLCB2,PLCB3,PLCG2,PRKCG,SLC8A3
TAKEDA_TARGETS_OF_NUP98_HOXA9_FUSION_3D_UP	0.00495	0.04498	181	C3orf80,GALNT2,HELZ2,HLX,HOXA7,HOXB-AS3,ISG15,KIAA0513,LGALS3BP,NEGR1,PARP10,RNF213,RSAD2,STAT2
ROSS_AML_WITH_MLL_FUSIONS	0.00497	0.04511	80	COL9A2,GBA,GLG1,RNH1
MODY_HIPPOCAMPUS_NEONATAL	0.00498	0.04511	30	CCT5,L1CAM,MMP14,TUBA1B,TUBB
ACOSTA_PROLIFERATION_INDEPENDENT_MYC_TARGETS_DN	0.00502	0.04534	114	ADGRE5,CAPN1,CHST12,IRF4,SERPINH1,SH3BP1,SHANK2,SNPH
JAZAERI_BREAST_CANCER_BRCA1_VS_BRCA2_UP	0.00502	0.04534	48	COPA,GNB2,IL17RA,NCSTN
BIOCARTA_MONOCYTE_PATHWAY	0.00505	0.04561	11	ITGAL
REACTOME_ENDOSOMAL_VACUOLAR_PATHWAY	0.00509	0.04583	11	HLA-B,HLA-C
BIOCARTA_TOB1_PATHWAY	0.0051	0.04583	19	CD247,CD28,CD3G,TOB1
YAMAZAKI_TCEB3_TARGETS_UP	0.0051	0.04583	164	CDC42EP1,CLIC1,FKBP9,GALNT2,GNAS,HSPG2,PLOD1,RAMP2,SERPINH1,SLC7A1,SPARC
REACTOME_SIGNALING_BY_NOTCH2	0.00514	0.04614	33	APH1A,JAG2,NCSTN,UBA52
WIERENGA_STAT5A_TARGETS_DN	0.00515	0.04619	188	BIN1,CD96,CHST12,CXCR4,FAM30A,IL17RA,LY6G6D,PLCB2,PLCG2,SPNS3,TLN1,TMC8,TRIM8,VWF
GARY_CD5_TARGETS_UP	0.00524	0.04691	459	AGRN,AIP,ASL,CARMIL2,DPP7,GAA,GNA13,GNB1,GNB2,GRAMD1A,GRK2,HSF1,IL10RB,KIF21B,LCK,MAP2K2,MGAT4B,MKRN1,NFE2L1,PACS1,PFKL,PGK1,POU2F2,PRKCSH,PRRC2A,PTPN6,SLC39A7,SLC44A2,SLC7A1,STRN4,STYXL1,TLN1,TMC6,TMC8,TMPRSS15,TNFSF9,UCP2
PID_FOXM1_PATHWAY	0.00528	0.0472	39	CCNE1
WU_CELL_MIGRATION	0.00532	0.0475	180	ARL4C,CHST15,CTSH,DAPK1,JUP,MAPK13,MT1G,PLAC8,S100P,SLPI,SQOR,TUBA4A
RUTELLA_RESPONSE_TO_HGF_DN	0.00538	0.04791	234	CXCR4,DPYSL2,HLA-DQA1,ICAM3,ITGAL,MYO15B,NARF,PLAC8,RSAD2,SCN11A,SIGIRR,TUBA4A
MANALO_HYPOXIA_UP	0.00538	0.04791	202	ADM,ARL4C,BGN,CHST15,COL1A2,COL5A1,CXCR4,DCHS1,FKBP9,GRK5,HLA-B,NARF,NPR1,PLCG2,PLOD1,SV2C,TAPBPL,TRIB2,VWF
LOPEZ_MESOTHELIOMA_SURVIVAL_OVERALL_DN	0.0054	0.04798	15	COL5A1,TGFB1I1
FERRANDO_TAL1_NEIGHBORS	0.00542	0.04807	20	CD2,LCK,MYBL2
MITSIADES_RESPONSE_TO_APLIDIN_DN	0.00546	0.04834	245	AHCY,CCNE1,DAZ1,DHCR24,EIF4G1,GCN1,GNB1,HCFC1,KIF4A,LBR,MCM2,MCM5,MTMR4,MYBL2,NCAPD2,PDXK,PSMD2,SLC7A1,SYK,TACC3,TOP2A,TPX2,TRRAP,TUBB,WSB2,ZFP64
BIOCARTA_NKT_PATHWAY	0.00553	0.04895	26	CCR4,CD28,CD4,CXCR4,IL12RB1
SCIAN_CELL_CYCLE_TARGETS_OF_TP53_AND_TP73_DN	0.00556	0.0491	22	MCM6,TPX2
VANDESLUIS_COMMD1_TARGETS_GROUP_3_DN	0.00565	0.04987	36	CRABP2,NR2F1
REACTOME_ACETYLCHOLINE_BINDING_AND_DOWNSTREAM_EVENTS	0.0057	0.05024	14
WP_SIGNAL_TRANSDUCTION_OF_S1P_RECEPTOR	0.00571	0.05024	26	AKT2,PLCB2,PLCB3
DIRMEIER_LMP1_RESPONSE_EARLY	0.00574	0.05044	62	JUP,MAN2B1,TNFSF9
IIZUKA_LIVER_CANCER_PROGRESSION_G2_G3_DN	0.00575	0.05047	9	LGALS9
REACTOME_CD28_DEPENDENT_VAV1_PATHWAY	0.00577	0.05056	12	CD28,LCK,VAV1
PARK_TRETINOIN_RESPONSE_AND_PML_RARA_FUSION	0.00582	0.05087	30	ARHGAP45,HOXA1,IDH1,NCF1,SEMA4D
WP_MATRIX_METALLOPROTEINASES	0.00589	0.05146	30	MMP14
WATANABE_ULCERATIVE_COLITIS_WITH_CANCER_DN	0.00591	0.05159	15	BTN3A1,NLRC5
WP_NETRINUNC5B_SIGNALING_PATHWAY	0.00592	0.0516	50	COL1A1,DAPK1,INPP5D,MAP2K2,MAPK14,PPP1CA,SRC
REACTOME_NOTCH4_ACTIVATION_AND_TRANSMISSION_OF_SIGNAL_TO_THE_NUCLEUS	0.00595	0.0518	11	APH1A,NCSTN
REACTOME_UNFOLDED_PROTEIN_RESPONSE_UPR	0.00599	0.05202	92	ATP6V0D1,CUL7,KLHDC3,PDIA6,TLN1,YIF1A
REACTOME_WNT5A_DEPENDENT_INTERNALIZATION_OF_FZD4	0.00614	0.05331	15	AP2S1,PRKCG
WP_WNT_SIGNALING	0.00618	0.0535	116	CAMK2A,CCND3,FZD9,LRP5,PLCB2,PLCB3,PORCN,PRKCG,VANGL2,WNT1,WNT6
HANN_RESISTANCE_TO_BCL2_INHIBITOR_DN	0.00621	0.05372	46	FZD9,GALK1,IGSF21,SDC4
KEGG_PATHOGENIC_ESCHERICHIA_COLI_INFECTION	0.00622	0.05372	56	TUBA1B,TUBA4A,TUBB
REACTOME_DNA_REPLICATION_PRE_INITIATION	0.00623	0.05372	85	MCM2,MCM5,MCM6,PSMB1,PSMB3,PSMB5,PSMB7,PSMD2,PSMD4,PSMD8,PSMF1,RPA1,UBA52
BYSTROEM_CORRELATED_WITH_IL5_UP	0.00624	0.05372	42	CTSH,DOK2,NUCB1
REACTOME_NUCLEOTIDE_BINDING_DOMAIN_LEUCINE_RICH_REPEAT_CONTAINING_RECEPTOR_NLR_SIGNALING_PATHWAYS	0.00624	0.05372	56	AIM2,CASP2,MAPK13,MAPK14,TAB1,UBA52
REACTOME_MATURATION_OF_SARS_COV_2_SPIKE_PROTEIN	0.00628	0.05397	29	DDOST,MGAT1,MGAT4B,PRKCSH,ST3GAL1
BIOCARTA_LYM_PATHWAY	0.00634	0.05442	14	ITGAL
REACTOME_CROSS_PRESENTATION_OF_PARTICULATE_EXOGENOUS_ANTIGENS_PHAGOSOMES	0.00638	0.05464	8	NCF1,NCF4
MURATA_VIRULENCE_OF_H_PILORI	0.00642	0.05496	21	AIM2,FUT6,L1CAM
REACTOME_RAC1_GTPASE_CYCLE	0.00653	0.05578	183	ARHGAP1,ARHGAP25,ARHGAP4,ARHGAP45,ARHGEF19,BCR,CDC42EP1,DIAPH3,EPHA2,GNA13,IQGAP3,LBR,NCF1,NCF4,NCKAP1L,SH3BP1,VAV1,YKT6
TSUNODA_CISPLATIN_RESISTANCE_DN	0.00656	0.05596	48	ESRP2,GALNT2,S100P
REACTOME_DAP12_SIGNALING	0.00661	0.0563	29	GRAP2,LCK,PLCG2,SYK
WP_AMPLIFICATION_AND_EXPANSION_OF_ONCOGENIC_PATHWAYS_AS_METASTATIC_TRAITS	0.00671	0.05702	17	CXCR4,SRC
PID_IL23_PATHWAY	0.00671	0.05702	37	CD4,IL12RB1
NAKAMURA_LUNG_CANCER	0.00678	0.05756	9	ATP10B,COL11A1,MCM6,TOP2A
GRAHAM_CML_DIVIDING_VS_NORMAL_DIVIDING_DN	0.0068	0.05762	10	HLA-DQA1
YAMANAKA_GLIOBLASTOMA_SURVIVAL_UP	0.00682	0.05775	11
REACTOME_DEFECTIVE_CSF2RB_CAUSES_SMDP5	0.00684	0.05779	8	SFTPC
REACTOME_SIGNALING_BY_RECEPTOR_TYROSINE_KINASES	0.00692	0.0584	504	AKT2,AP2S1,APH1A,ATP6V0D1,ATP6V1F,COL11A1,COL1A1,COL1A2,COL3A1,COL5A1,COL9A2,DNM2,EPN1,ESRP2,GGA3,GRAP2,HGFAC,HGS,JUP,LAMA5,LCK,MAP2K2,MAPK13,MAPK14,NCF1,NCF4,NCKAP1L,NCSTN,NELFB,POLR2C,PPP2R1A,PTPN6,SPARC,SRC,STUB1,TCIRG1,UBA52,VAV1
WP_IL2_SIGNALING_PATHWAY	0.00693	0.05841	42	IL2RB,JAK3,LCK,MAP2K2,RPS6KB2,SYK
MIKKELSEN_MEF_ICP_WITH_H3K27ME3	0.00695	0.05853	203	ADGRG7,ART3,ATCAY,C6orf15,CIITA,CNTNAP4,HOXB13,PAX5,POU2F2,SEZ6L2,SLC38A5,SLITRK1,SOGA3
REACTOME_SPHINGOLIPID_METABOLISM	0.00697	0.05862	88	ARSB,CPTP,FA2H,GBA,NEU4
REACTOME_MITOTIC_G1_PHASE_AND_G1_S_TRANSITION	0.00702	0.0589	149	AKT2,CCND3,CCNE1,MCM2,MCM5,MCM6,MYBL2,PPP2R1A,PSMB1,PSMB3,PSMB5,PSMB7,PSMD2,PSMD4,PSMD8,PSMF1,RPA1,SRC,TOP2A,UBA52
STARK_HYPPOCAMPUS_22Q11_DELETION_DN	0.00702	0.0589	21	DGCR2,RANBP1,UFD1
REACTOME_REACTIONS_SPECIFIC_TO_THE_COMPLEX_N_GLYCAN_SYNTHESIS_PATHWAY	0.00715	0.05984	10	CHST10,FUT3
SA_MMP_CYTOKINE_CONNECTION	0.00716	0.05984	15	ACE,SPN,TNFSF8
WAGNER_APO2_SENSITIVITY	0.00717	0.05984	26	FUT3,FUT6,FUT7,GALNT2,POFUT1
WP_IL7_SIGNALING_PATHWAY	0.00718	0.05984	25	IL7R,JAK3,MAP2K2
BROWN_MYELOID_CELL_DEVELOPMENT_DN	0.00719	0.05984	124	AHCY,BIN1,CLEC10A,FUT7,HLA-DQA1,LAMA5,PGRMC1,SF3B3
BASSO_B_LYMPHOCYTE_NETWORK	0.00719	0.05984	142	BIN1,CTSH,EIF4G1,FCMR,LGALS9,PLCB2,PSMB5,PSMB7,PSMD2,QPCT,SLC4A3,TPX2
WP_OSTEOBLAST_DIFFERENTIATION	0.00727	0.06032	119	FZD9,HES6,JAG2,LRP5,MAPK13,MAPK14,NOTCH3,PIK3R6,PRKCG,SMO,WNT1,WNT6,WNT9B
SESTO_RESPONSE_TO_UV_C4	0.00729	0.06032	20	DGKA,ISG15,NMT1
BOWIE_RESPONSE_TO_EXTRACELLULAR_MATRIX	0.0073	0.06032	17	ISG15
NIKOLSKY_BREAST_CANCER_20Q11_AMPLICON	0.00731	0.06032	31	GDF5,TRPC4AP
REACTOME_O_GLYCOSYLATION_OF_TSR_DOMAIN_CONTAINING_PROTEINS	0.00731	0.06032	38	ADAMTS5,POFUT2
MA_MYELOID_DIFFERENTIATION_DN	0.00731	0.06032	43	GNA13,SH3BP1
REACTOME_BUTYROPHILIN_BTN_FAMILY_INTERACTIONS	0.00735	0.06058	12	BTN2A1,BTN2A2,BTN3A1,BTN3A2,CD209
WORSCHECH_TUMOR_REJECTION_UP	0.00736	0.06058	62	CLEC10A,IL7R,IRF4,LCK,STAT2
HUPER_BREAST_BASAL_VS_LUMINAL_DN	0.00737	0.06058	56	ADAMTS5,FUT3,HLA-B,LOXL1
BIOCARTA_ION_PATHWAY	0.00738	0.06061	5
WP_FRAGILE_X_SYNDROME	0.00742	0.0608	122	AP2S1,CAMK2A,DNM2,EIF4G1,GRIA1,GRM5,MAP2K2,PPP1CA,RPTOR,SRC,TSC2,TTI1
PID_LYSOPHOSPHOLIPID_PATHWAY	0.00746	0.06109	65	ADRA1B,ARHGEF1,GNA13,GNB1,PLCB3,SRC
PASQUALUCCI_LYMPHOMA_BY_GC_STAGE_DN	0.00747	0.06109	165	ACSS1,CD19,CD79A,CECR2,CLIC1,FCRLA,IGHD,LIMD2,PAX5,TMSB10,TRIB2
REACTOME_SYNTHESIS_OF_SUBSTRATES_IN_N_GLYCAN_BIOSYTHESIS	0.00748	0.06111	61	GMPPA,NANS,NEU4,SLC35C1,ST3GAL1,ST3GAL5
HONMA_DOCETAXEL_RESISTANCE	0.00751	0.06123	34	CFL1,CLPTM1L,SQOR,TUBA1B,TUBB
SCHAEFFER_PROSTATE_DEVELOPMENT_12HR_DN	0.00755	0.06146	52	ELAVL3,MTCH1,TUBA1B,TUBA4A
NEBEN_AML_WITH_FLT3_OR_NRAS_DN	0.00758	0.06168	12	PKMYT1,SERPINH1
REACTOME_VASOPRESSIN_REGULATES_RENAL_WATER_HOMEOSTASIS_VIA_AQUAPORINS	0.00761	0.06168	43	GNAS,GNB1,GNB2
GRAHAM_NORMAL_QUIESCENT_VS_NORMAL_DIVIDING_DN	0.00761	0.06168	88	CCNE1,CEP55,MCM2,MCM5,MCM6,TOP2A
KEGG_GLYCOSAMINOGLYCAN_BIOSYNTHESIS_CHONDROITIN_SULFATE	0.00761	0.06168	22	CHPF,CHST12,CHST14,CHST15,XYLT1
TAKAO_RESPONSE_TO_UVB_RADIATION_UP	0.00762	0.0617	84	GRN,PPP1R11,RPLP0,SAP18
PID_P38_MK2_PATHWAY	0.00773	0.06247	21	MAPK14,TSC2
VALK_AML_CLUSTER_12	0.00777	0.06274	30	AFF2,ARHGAP4,LGALS9
PID_RHOA_REG_PATHWAY	0.00795	0.06404	46	ARHGAP4,ARHGEF1,BCR,VAV1
REACTOME_TRANSPORT_TO_THE_GOLGI_AND_SUBSEQUENT_MODIFICATION	0.00804	0.06466	184	ARF1,B4GALT2,CHST10,COG2,COPA,COPG1,FUT3,GRIA1,MGAT1,MGAT4B,NSF,TBC1D20,TUBA1B,TUBA4A,YKT6
WHITFIELD_CELL_CYCLE_G2_M	0.00804	0.06466	198	ADGRE5,ATF7IP,CDC42EP1,CEP55,CNN2,GSE1,HCFC1,LBR,MAPK13,NCOA5,RRP1,SLC44A2,SMARCB1,SOGA1,TPX2,TSN,TXNRD1
GRAESSMANN_APOPTOSIS_BY_SERUM_DEPRIVATION_DN	0.00806	0.06471	230	ABCD4,ATP13A2,DOC2GP,FCRLA,GALK1,HES6,HOXA1,HPS1,JAG2,KLK1,LCK,MAL,NAAA,PCOLCE,PDXK,PORCN,RAB3D,SLC2A1,TACC3,TBL2,TENM4,TXNDC11
BURTON_ADIPOGENESIS_2	0.00826	0.06623	71	CCND3,HSF1,LIMK1,SLC6A6,SRM,ST3GAL1
NABA_ECM_GLYCOPROTEINS	0.00834	0.06679	189	AGRN,LAMA5,LGI2,PCOLCE,SPARC,VWF
REACTOME_CLATHRIN_MEDIATED_ENDOCYTOSIS	0.00839	0.06711	145	AP2S1,BIN1,CD3G,CD4,DNM2,EPN1,GPS1,GRK2,HGS,HIP1,IGF2R,IL7R,PIP5K1C,UBA52
REACTOME_WNT5A_DEPENDENT_INTERNALIZATION_OF_FZD2_FZD5_AND_ROR2	0.00845	0.06747	13	AP2S1
ROZANOV_MMP14_CORRELATED	0.00849	0.06771	11	DAPK1,STK38
KALMA_E2F1_TARGETS	0.00854	0.06792	11	MCM2,MCM6,POLD1,TOP2A
SHIN_B_CELL_LYMPHOMA_CLUSTER_6	0.00855	0.06792	12	HOXA1,HOXA7,WNT1
REACTOME_MET_PROMOTES_CELL_MOTILITY	0.00855	0.06792	41	COL11A1,COL1A1,COL1A2,COL3A1,COL5A1,LAMA5,SRC
PID_CMYB_PATHWAY	0.00856	0.06792	83	CBX4,CD4,COL1A2,COPA,PAX5,SKI,TAB1,TOM1,WNT1
WP_GPCRS_CLASS_A_RHODOPSINLIKE	0.00857	0.06792	258	ADRA1B,CCR4,CXCR4,GPR15,GPR25,HTR1B,MC4R,OPRM1,OR10H2,OR1A2,OR1F1,OR1I1,OR8B8,P2RY1
VANHARANTA_UTERINE_FIBROID_UP	0.00858	0.06792	43	COL1A1,COL3A1,COL9A2,ITM2C
WP_PATHOGENIC_ESCHERICHIA_COLI_INFECTION	0.00861	0.06806	55	TUBA1B,TUBA4A,TUBB
REACTOME_RESPONSE_TO_ELEVATED_PLATELET_CYTOSOLIC_CA2	0.00862	0.06806	131	ALDOA,CFL1,CHID1,LGALS3BP,PRKCG,QSOX1,SPARC,TLN1,TUBA4A,VWF
ZHAN_MULTIPLE_MYELOMA_PR_UP	0.00863	0.06806	46	MAGEA1,TOP2A,TPX2
BEGUM_TARGETS_OF_PAX3_FOXO1_FUSION_DN	0.00866	0.06819	46	BIN1,COL5A1,EPHA2,JAG2
LEE_AGING_CEREBELLUM_DN	0.00867	0.06819	70	CD4,CNP,DPYSL2,FARSA,GALK1,HGFAC,SERPINH1,UBA7
REACTOME_ADENYLATE_CYCLASE_INHIBITORY_PATHWAY	0.00874	0.06866	14
CUI_GLUCOSE_DEPRIVATION	0.00883	0.06929	58	ART3,PDIA6,TXNRD1,ZAP70
WP_IL10_ANTIINFLAMMATORY_SIGNALING_PATHWAY	0.00884	0.06933	12	IL10RA,IL10RB,STAT2
REACTOME_INTERLEUKIN_3_INTERLEUKIN_5_AND_GM_CSF_SIGNALING	0.00888	0.06951	48	IL2RB,INPP5D,JAK3,PTPN6,SYK,UBA52,VAV1
BOWIE_RESPONSE_TO_TAMOXIFEN	0.0089	0.06951	18	ISG15
WANG_RESPONSE_TO_GSK3_INHIBITOR_SB216763_DN	0.00891	0.06951	355	APBB1,ARL4C,ATG101,B4GALT2,BICDL1,CCNE1,CD180,DERL3,DHCR24,DIAPH3,DPH2,FUT7,KIF21B,KLHDC3,LBR,MCM2,MCM5,MCM6,MOCS3,MYBL2,NCF1,PKMYT1,PLXNA1,RANBP1,RFWD3,RHBDL3,SLC2A1,SLC38A5,SLC6A6,TICRR,TUBA4A
REACTOME_G_BETA_GAMMA_SIGNALLING_THROUGH_PI3KGAMMA	0.00892	0.06951	25	AKT2,GNB1,GNB2,PIK3R6
GU_PDEF_TARGETS_UP	0.00893	0.06951	70	COL1A1,COL5A1,RAC3
BIOCARTA_IL10_PATHWAY	0.00894	0.06951	13	IL10RA,IL10RB
LUI_THYROID_CANCER_CLUSTER_2	0.00895	0.06951	43	ATP10B,HIC2,SLC16A3,TP53I11
WIERENGA_PML_INTERACTOME	0.009	0.06983	40	FER1L6,GCN1,STK38
DELACROIX_RARG_BOUND_MEF	0.00905	0.0701	358	ARHGEF19,COL1A1,CRABP2,DOK4,HGFAC,IDO2,IRF2BPL,LOXL1,LRP1,MAPK13,PCOLCE,PRSS8,RAMP2,RFX1,RHOF,RIN2,RRP1,SH3BP1,SRC,STK11,STUB1,TCIRG1,WNT1,ZNF319
WP_PROLACTIN_SIGNALING_PATHWAY	0.00908	0.0701	76	MAP2K2,MAPK14,PTPN6,SRC,VAV1,ZAP70
WANG_TNF_TARGETS	0.00908	0.0701	24	LIMK1,NOTCH3
MEBARKI_HCC_PROGENITOR_WNT_UP_BLOCKED_BY_FZD8CRD	0.00908	0.0701	121	BMF,COL3A1,GRAMD1A,JAG2,MDFI,TYRP1
KONG_E2F3_TARGETS	0.0091	0.0701	94	CCNE1,HLX,INCENP,IQGAP3,NCAPD2,TACC3,TOP2A,TPX2
PID_EPHA_FWDPATHWAY	0.0091	0.0701	34	BLK,EPHA2,LCK,PIK3R6,SRC
LIU_IL13_MEMORY_MODEL_UP	0.00914	0.07028	17	MAP2K2,MAP3K11
REACTOME_GLUCAGON_TYPE_LIGAND_RECEPTORS	0.00915	0.07028	33	GNAS,GNB1,GNB2
BIOCARTA_ERK5_PATHWAY	0.00917	0.0704	14
JOHANSSON_GLIOMAGENESIS_BY_PDGFB_UP	0.0092	0.07054	57	MARCKS,MCM2,RNF213,RPLP0,TOP2A
REACTOME_RHOA_GTPASE_CYCLE	0.00932	0.07133	148	ARHGAP1,ARHGAP4,ARHGAP45,ARHGEF1,ARHGEF19,BCAP31,BCR,DIAPH3,IQGAP3,JUP,LBR,VAV1,YKT6
DELLA_RESPONSE_TO_TSA_AND_BUTYRATE	0.00934	0.07142	20	CXCR4,POR,PRDX1,RNH1,TOB1
BIOCARTA_IL2RB_PATHWAY	0.00937	0.07159	37	IL2RB,JAK3,PTPN6,SYK
REACTOME_SIGNALING_BY_FGFR3	0.00946	0.0722	40	PPP2R1A,SRC,UBA52
REACTOME_DNA_STRAND_ELONGATION	0.00952	0.07252	32	MCM2,MCM5,MCM6,POLD1,RPA1
MEBARKI_HCC_PROGENITOR_WNT_UP_CTNNB1_DEPENDENT	0.00953	0.07252	86	ARL4C,COL1A1,COL1A2,COL3A1,SPARC,TYRP1
LIAN_LIPA_TARGETS_6M	0.00964	0.07322	80	FCGR2B,LY9
RUIZ_TNC_TARGETS_UP	0.00965	0.07322	153	BTN3A2,CHST15,COL1A2,COL3A1,GRN,JCAD,NR2F1,OLFML2B,SLC23A2,SLC2A10,ST3GAL1,TRIB2
RUTELLA_RESPONSE_TO_CSF2RB_AND_IL4_UP	0.00966	0.07322	334	BCAP31,CD1B,CD1E,CD209,CD81,CDS2,CXCR4,DHCR24,DPYSL2,GBA,GOT2,IRF4,MARCKS,MCM5,NARF,PLXNA1,PRDX1,PSMB5,SCAMP2,SCN11A,SDC4,SEPHS1,ST3GAL1
HENDRICKS_SMARCA4_TARGETS_UP	0.00969	0.07339	54	ARL4C,CTSH,PLXNB2
BROWNE_HCMV_INFECTION_6HR_UP	0.00977	0.07389	64	AFF2,CNP,IFFO1,IGF2R,ISG15,SLC6A6,TNFSF9
HOLLEMAN_PREDNISOLONE_RESISTANCE_B_ALL_UP	0.00979	0.07395	21	C7orf26,OTUB1,SMARCB1,UBE2Q1
MCGARVEY_SILENCED_BY_METHYLATION_IN_COLON_CANCER	0.0098	0.07396	42	ASCL2
WUNDER_INFLAMMATORY_RESPONSE_AND_CHOLESTEROL_UP	0.00987	0.07435	66	HLA-B,HLA-DQA1,KLK1,PLAC8,UBA7
KEGG_O_GLYCAN_BIOSYNTHESIS	0.00989	0.07445	30	GALNT2,ST3GAL1
MARSHALL_VIRAL_INFECTION_RESPONSE_DN	0.0099	0.07445	29	TOB1
WUNDER_INFLAMMATORY_RESPONSE_AND_CHOLESTEROL_DN	0.00993	0.07453	12	HLA-DQA1
WP_IL9_SIGNALING_PATHWAY	0.00994	0.07455	19	IL9R,JAK3,MAP2K2
REACTOME_DAP12_INTERACTIONS	0.01001	0.07496	40	GRAP2,HLA-B,HLA-C,LCK,NCR2,PLCG2,SYK
REACTOME_CHONDROITIN_SULFATE_BIOSYNTHESIS	0.01003	0.07506	20	BGN,CHPF,CHST12,CHST15
HELLER_HDAC_TARGETS_SILENCED_BY_METHYLATION_UP	0.01006	0.07517	430	AGRN,AP5Z1,ATP13A2,ATP6V0D1,BIN1,CEP55,DDAH2,GRN,HLA-DQA1,HOXA1,JAG2,JUP,KIAA0513,KIF4A,L1CAM,MAGEA4,NIPAL3,PAEP,POR,SDC4,SLC16A3,TOP2A
BLANCO_MELO_COVID19_SARS_COV_2_POS_PATIENT_LUNG_TISSUE_UP	0.01011	0.07543	164	CYP19A1,IL27,ISG15,KCNJ2-AS1,MARCKS,PLAC8,S100P,SP140,TRIM38
MURAKAMI_UV_RESPONSE_6HR_DN	0.01016	0.07573	21	SMO
IGLESIAS_E2F_TARGETS_UP	0.01019	0.07585	143	CLIC1,COL1A1,COL1A2,COL3A1,GNB1,MCM5,SERPINH1,SPARC,TUBA1B,TUBB
FLECHNER_PBL_KIDNEY_TRANSPLANT_OK_VS_DONOR_UP	0.01036	0.07704	149	ARHGAP1,BTN3A2,LGALS9,NELFB,RAD23A,RPLP0,STK38,TUBGCP2,VAV1
SMIRNOV_CIRCULATING_ENDOTHELIOCYTES_IN_CANCER_UP	0.01037	0.07704	157	ADM,CD1D,ENG,P2RX1,QSOX1,SLC23A2,SPARC
REACTOME_RETROGRADE_NEUROTROPHIN_SIGNALLING	0.0104	0.07713	14	AP2S1,DNM2
REACTOME_HSF1_DEPENDENT_TRANSACTIVATION	0.01042	0.07719	38	CAMK2A,HSF1,RPTOR,SERPINH1
ROSS_AML_WITH_PML_RARA_FUSION	0.01048	0.07755	79	AFF2,AGRN,ARHGAP4,TMEM94
BENPORATH_ES_CORE_NINE_CORRELATED	0.01057	0.07812	100	BCL11B,GTF3C2,HSF1,MDFI,MYBL2
WP_G1_TO_S_CELL_CYCLE_CONTROL	0.01064	0.07847	64	CCND3,CCNE1,MCM2,MCM5,MCM6,RPA1
CHIANG_LIVER_CANCER_SUBCLASS_INTERFERON_UP	0.01064	0.07847	26	FCGR2B,ISG15
PID_CDC42_PATHWAY	0.01068	0.07869	69	CFL1,DIAPH3,IQGAP3,LIMK1,MAP3K11,MAPK14,SRC
REACTOME_TRAFFICKING_OF_GLUR2_CONTAINING_AMPA_RECEPTORS	0.0107	0.07869	17	AP2S1,GRIA1,NSF,PRKCG
BAKER_HEMATOPOIESIS_STAT3_TARGETS	0.01072	0.07869	14	CCND3
WP_INFLAMMATORY_RESPONSE_PATHWAY	0.01072	0.07869	33	CD28,COL1A1,COL1A2,COL3A1,IL2RB,LAMA5,LCK,ZAP70
LI_LUNG_CANCER	0.01073	0.07869	41	CCNE1,PGK1,PRDX1,TUBB
REACTOME_SIGNALING_BY_NOTCH4	0.01074	0.07869	82	APH1A,NCSTN,PSMB1,PSMB3,PSMB5,PSMB7,PSMD2,PSMD4,PSMD8,PSMF1,TACC3,UBA52
EGUCHI_CELL_CYCLE_RB1_TARGETS	0.01076	0.07872	22	MCM2,MCM5,MCM6
HANN_RESISTANCE_TO_BCL2_INHIBITOR_UP	0.01079	0.07885	35	ATP8B2,CD81,ELAVL3,IGSF9,ITM2C,MT1G
MALONEY_RESPONSE_TO_17AAG_UP	0.01083	0.07903	39	CAPN1,CTSH,PCOLCE,SERPINH1,SOX12,TAF1C,UCP2
EINAV_INTERFERON_SIGNATURE_IN_CANCER	0.01086	0.07916	27	CMTR1,ISG15,RXRA,UBE2L6
REACTOME_SIGNALING_BY_MET	0.01087	0.07916	79	COL11A1,COL1A1,COL1A2,COL3A1,COL5A1,GGA3,HGFAC,HGS,LAMA5,SRC,UBA52
PID_BCR_5PATHWAY	0.01097	0.07971	63	CARD11,CD19,CD79A,FCGR2B,MAPK14,PLCG2,POU2F2,PTPN6,SYK
GAVIN_FOXP3_TARGETS_CLUSTER_P6	0.01097	0.07971	90	CEP55,IL12RB1,TPX2
WP_AGERAGE_PATHWAY	0.01107	0.08021	66	AGER,DDOST,MAPK14,MMP14,NCF1,SRC
JEON_SMAD6_TARGETS_DN	0.01107	0.08021	19	NOTCH3,TOP2A
KEGG_PATHWAYS_IN_CANCER	0.01108	0.08021	325	AKT2,BCR,BID,CCNE1,DAPK1,FZD9,JUP,LAMA5,MAP2K2,PLCG2,PRKCG,RAC3,RXRA,SLC2A1,SMO,WNT1,WNT6,WNT9B
REACTOME_AUF1_HNRNP_D0_BINDS_AND_DESTABILIZES_MRNA	0.01109	0.08021	55	EIF4G1,PSMB1,PSMB3,PSMB5,PSMB7,PSMD2,PSMD4,PSMD8,PSMF1,UBA52
SA_G1_AND_S_PHASES	0.01112	0.08031	15	ARF1,CFL1
REACTOME_PTK6_REGULATES_RTKS_AND_THEIR_EFFECTORS_AKT1_AND_DOK1	0.01114	0.08036	9	UBA52
LOCKWOOD_AMPLIFIED_IN_LUNG_CANCER	0.01119	0.08062	208	AIP,BCL11B,CCT5,CLPTM1L,DENND4B,DPP3,EIF4G1,FKBP9,GCDH,GNB2,KDM2A,NPR1,PPP1CA,RAD23A,SIVA1,SLC12A7,YKT6
WP_VITAMIN_D_RECEPTOR_PATHWAY	0.01124	0.0808	184	ADAMTS5,ADGRE5,ADRA1B,CCNE1,CLPTM1L,HLA-DQA1,IRF4,KRT38,LGALS9,LRP5,PRDM1,RXRA
KEGG_GLYCEROLIPID_METABOLISM	0.01124	0.0808	49	AGPAT3,AKR1A1,DGKA
WANG_BARRETTS_ESOPHAGUS_UP	0.01127	0.08091	52	ATP2A3,DAZ4,GPA33,LGALS9,S100P
SHEPARD_BMYB_MORPHOLINO_DN	0.01128	0.08091	200	CEACAM20,COL1A1,COL1A2,HLX,IQGAP3,IRF2BPL,MCM2,MCM5,MGAT4B,NR2F1,SARDH,TACC3,TPX2,UCP2
MARKEY_RB1_CHRONIC_LOF_UP	0.0113	0.08091	112	CASP2,IGF2R,MCM2,POLD1,SIVA1,TOP2A
REACTOME_G_ALPHA_I_SIGNALLING_EVENTS	0.01131	0.08091	314	CAMK2A,CCR4,CXCR4,GNAS,GNB1,GNB2,GRK2,HTR1B,OPRM1,PLCB2,PLCB3,PPP1CA,PPP2R1A,PRKCG,RGS19,SRC
MURAKAMI_UV_RESPONSE_1HR_UP	0.01133	0.08099	14	DAPK1
BOHN_PRIMARY_IMMUNODEFICIENCY_SYNDROM_UP	0.01138	0.08126	45	KLK1,TOP2A
LEE_AGING_CEREBELLUM_UP	0.0114	0.08126	80	CTSH,EIF2B5,FCRL2,GNB2,LGALS3BP
WHITESIDE_CISPLATIN_RESISTANCE_UP	0.01141	0.08126	11
MCCLUNG_DELTA_FOSB_TARGETS_8WK	0.01145	0.08146	48	BAG6,CAMK2A,GAD2,NDST1,NFE2L1
ABBUD_LIF_SIGNALING_1_UP	0.01155	0.08206	43	SQOR,ST3GAL1,VWF
KEGG_BLADDER_CANCER	0.01156	0.08209	42	DAPK1,MAP2K2
GRAHAM_CML_QUIESCENT_VS_NORMAL_DIVIDING_DN	0.01162	0.08237	11	HLA-DQA1
SESTO_RESPONSE_TO_UV_C7	0.01175	0.08317	68	AKR1A1,CKAP4,CRABP2,NCAPD2
FIGUEROA_AML_METHYLATION_CLUSTER_3_DN	0.01175	0.08317	37	EPHA2,KIAA2013,PLEKHG4B,ZNF853
YAO_HOXA10_TARGETS_VIA_PROGESTERONE_DN	0.01182	0.08351	20	QSOX1
PID_INTEGRIN_A9B1_PATHWAY	0.01187	0.08383	25	ADAM15,SRC
GREENBAUM_E2A_TARGETS_DN	0.01192	0.08409	19	BLK,TMSB10
COATES_MACROPHAGE_M1_VS_M2_DN	0.01196	0.08422	81	GPRC5B,HLA-B,HS6ST1,IGF2R,SLC2A1
JAZAG_TGFB1_SIGNALING_VIA_SMAD4_UP	0.01201	0.08451	107	APH1A,COG2,FKBP8,KRT38,MYBL2,OR10H2,TOM1,TP53I11,WIPI2
REACTOME_GLUCAGON_SIGNALING_IN_METABOLIC_REGULATION	0.0121	0.08504	33	GNAS,GNB1,GNB2
FOURNIER_ACINAR_DEVELOPMENT_LATE_2	0.01212	0.08511	277	ARL4C,COLGALT1,EMC1,EPHA2,GCN1,GNB1,HPS1,KIF4A,MCM2,MCM6,PDIA6,PGK1,PLEK2,PLOD3,PRDX1,RANBP1,RFWD3,SEC23B,SF3B3,TTI1
ODONNELL_TFRC_TARGETS_UP	0.01214	0.08512	419	BICDL1,BIN1,CYP19A1,DGKA,FCMR,FUT6,HLA-DQA1,HOXB13,KLK1,LGALS9,LLGL2,NOMO2,PLEKHG4B,PYHIN1,SIPA1L3,SV2C,TNFSF9,UCP2,UNC13D
VALK_AML_CLUSTER_10	0.01224	0.08571	33	ADGRL1,FAM30A
REACTOME_ANTIGEN_PROCESSING_CROSS_PRESENTATION	0.01225	0.08573	106	HLA-B,HLA-C,NCF1,NCF4,PSMB1,PSMB3,PSMB5,PSMB7,PSMD2,PSMD4,PSMD8,PSMF1,TAP1,UBA52
WEIGEL_OXIDATIVE_STRESS_RESPONSE	0.01227	0.08574	33	DAPK1,GNAS,POLD1
WANG_THOC1_TARGETS_DN	0.01239	0.08649	20	MAGEA4
WP_NCRNAS_INVOLVED_IN_WNT_SIGNALING_IN_HEPATOCELLULAR_CARCINOMA	0.01244	0.08672	89	CCND3,FZD9,LRP5,PORCN,WNT1,WNT6
PID_NFAT_TFPATHWAY	0.01246	0.08675	45	DGKA,IRF4,TBX21
PID_P38_ALPHA_BETA_PATHWAY	0.01247	0.08675	30	BLK,LCK,MAPK14,SRC,TAB1
WP_GLOBO_SPHINGOLIPID_METABOLISM	0.01252	0.08702	21	GALNT2,ST3GAL1
BIOCARTA_BIOPEPTIDES_PATHWAY	0.01262	0.08754	29	MAP2K2,MAPK14
YAO_TEMPORAL_RESPONSE_TO_PROGESTERONE_CLUSTER_12	0.01262	0.08754	77	AHCY,FARS2,FKBP9,IDH1,LGALS3BP,RAB3D,SHD,SNAPC2
WANG_IMMORTALIZED_BY_HOXA9_AND_MEIS1_DN	0.01271	0.08793	24	IL7R,TMSB10
HESS_TARGETS_OF_HOXA9_AND_MEIS1_DN	0.01272	0.08793	83	CD300LF,GRK5
REACTOME_ATTENUATION_PHASE	0.01272	0.08793	28	HSF1,SERPINH1
REACTOME_NEGATIVE_REGULATION_OF_FGFR4_SIGNALING	0.01278	0.08823	31	PPP2R1A,SRC,UBA52
VALK_AML_WITH_EVI1	0.01281	0.08828	25	ADGRL1,FAM30A
HOLLERN_EMT_BREAST_TUMOR_DN	0.01283	0.08828	121	ESRP2,JUP,LLGL2,PRSS8
KANNAN_TP53_TARGETS_UP	0.01283	0.08828	58	DGKA,ENG,LOXL1,MAN2B1,QSOX1
BIOCARTA_EOSINOPHILS_PATHWAY	0.01297	0.08915	9
REACTOME_CHEMOKINE_RECEPTORS_BIND_CHEMOKINES	0.01309	0.08985	57	CCR4,CXCR4
BILD_MYC_ONCOGENIC_SIGNATURE	0.01311	0.08985	203	ANAPC1,BID,COL1A1,COL5A1,DDAH2,DGKA,FARSA,RNF213,SRM,SSH3
CHIANG_LIVER_CANCER_SUBCLASS_CTNNB1_DN	0.01312	0.08985	169	AIM2,BGN,CD2,COL1A1,COL1A2,COL3A1,COL5A1,IGLV3-25,IL7R,LOXL1,POU2AF1,S100P,SLC17A9,SLC2A9,SLPI
CHEOK_RESPONSE_TO_HD_MTX_UP	0.01326	0.09072	22	ARL4C
KIM_GASTRIC_CANCER_CHEMOSENSITIVITY	0.01327	0.09072	94	FKBP8,IL12RB1,MOCS3,PPP2R1A,SLC26A6,TARS2
PID_FCER1_PATHWAY	0.01335	0.09113	60	FCGR2B,MAP2K2,SYK,VAV1
KEGG_DORSO_VENTRAL_AXIS_FORMATION	0.01337	0.09113	24	NOTCH3,SPIRE2
PID_PDGFRB_PATHWAY	0.01338	0.09113	129	BLK,DNM2,LCK,LRP1,MAP2K2,PIK3R6,PPP2R1A,SRC
REACTOME_THE_ROLE_OF_GTSE1_IN_G2_M_PROGRESSION_AFTER_G2_CHECKPOINT	0.01339	0.09113	78	PSMB1,PSMB3,PSMB5,PSMB7,PSMD2,PSMD4,PSMD8,PSMF1,TUBA1B,TUBA4A,UBA52
NUNODA_RESPONSE_TO_DASATINIB_IMATINIB_DN	0.01345	0.09145	13	CASP2
LINDSTEDT_DENDRITIC_CELL_MATURATION_D	0.01351	0.09178	62	CIITA,CLEC10A,NAAA,NPR1,QSOX1
VERRECCHIA_RESPONSE_TO_TGFB1_C4	0.01353	0.09179	11
KEGG_GLYCOSPHINGOLIPID_BIOSYNTHESIS_GANGLIO_SERIES	0.0136	0.09213	15	ST3GAL1,ST3GAL5
PID_RAC1_PATHWAY	0.01361	0.09213	54	CFL1,IQGAP3,LIMK1,MAP3K11,MAPK14,NCF1,PIP5K1C,PLCB2
DURAND_STROMA_S_UP	0.01377	0.09315	292	CIB2,COL1A1,COL1A2,COL3A1,CTSH,DUOXA1,HOXB13,JAK3,JUP,LOXL1,MARCKS,PLXND1,PORCN,RAC3,ST3GAL1,UBE2L6
REACTOME_NR1H2_NR1H3_REGULATE_GENE_EXPRESSION_TO_LIMIT_CHOLESTEROL_UPTAKE	0.01389	0.09351	5	RXRA
TORCHIA_TARGETS_OF_EWSR1_FLI1_FUSION_TOP20_DN	0.0139	0.09351	19	CD81,SMO,TMSB10
WP_REGULATORY_CIRCUITS_OF_THE_STAT3_SIGNALING_PATHWAY	0.0139	0.09351	79	IL10RA,IL10RB,IL11RA,IL2RB,IL7R,IL9R,JAK3,MAPK13,MAPK14,RPTOR,SRC
VIETOR_IFRD1_TARGETS	0.0139	0.09351	24	CRABP2
BYSTRYKH_HEMATOPOIESIS_STEM_CELL_QTL_TRANS	0.0139	0.09351	768	ADGRL1,AHCY,BID,CACNA1S,CD79A,CDS2,COL26A1,COPA,DDAH2,DGKA,DUS1L,ENG,FKBP9,GNA13,GNAS,GRIA1,GRIN2D,HCFC1,HOXA1,HOXB13,HTR1B,IGHV3-72,IL2RB,INSL3,KLK1,LIMK1,MKRN1,MLLT1,NDUFV1,NR2F1,OGDH,PDXK,PLXNB2,PLXND1,POLR2C,PSMB7,QSOX1,RGS19,RPP25L,RRP1,SDHAF1,STK38,SYK,TCIRG1,TYRP1,VAV1,WIPI2
WP_CORI_CYCLE	0.01392	0.09354	17	ALDOA,PGK1,SLC2A1
THUM_MIR21_TARGETS_HEART_DISEASE_UP	0.01395	0.09355	17	BGN,COL1A1,COL1A2
REACTOME_INWARDLY_RECTIFYING_K_CHANNELS	0.01395	0.09355	35	GNB1,GNB2,KCNJ12,KCNJ4
WP_ADIPOGENESIS	0.01405	0.09412	131	MIXL1,NR2F1,RXRA,STAT2,WNT1
DER_IFN_ALPHA_RESPONSE_UP	0.01414	0.09449	74	HLA-C,ISG15,PDXK,TAP1
TSAI_RESPONSE_TO_IONIZING_RADIATION	0.01414	0.09449	149	CD79A,GRN,IL2RB,IRF4,MDFI,NFE2L1,PLCG2,PLOD3,PTPN6,RANBP1,SNAPC2,TP53I3,TRRAP,ZBTB48
BIOCARTA_ERK_PATHWAY	0.01416	0.09456	27	GNAS,MAP2K2
WP_THYMIC_STROMAL_LYMPHOPOIETIN_TSLP_SIGNALING_PATHWAY	0.01425	0.095	47	IL7R,LCK,MAP2K2,MAPK14,SRC
WP_PREIMPLANTATION_EMBRYO	0.01429	0.09519	59	IRF4
SIG_CHEMOTAXIS	0.01431	0.09519	45	AKT2,ARHGAP1,ARHGAP4,CFL1,LIMK1,MYLK2
WP_METABOLIC_REPROGRAMMING_IN_COLON_CANCER	0.01433	0.09526	44	GOT2,MDH2,PFKL,PGK1,SLC16A3,SLC2A1
REACTOME_CROSSLINKING_OF_COLLAGEN_FIBRILS	0.01435	0.09529	18	COL1A1,COL1A2,LOXL1,PCOLCE
ACEVEDO_LIVER_CANCER_DN	0.01439	0.09543	530	ACP2,ADM,ATG101,BGN,CD81,EPHA2,GOT2,GSE1,HGFAC,ICAM3,IGF2R,ITIH1,KIAA2013,LRP5,MT1G,MYO10,NMT1,NUCB1,PCOLCE,PDXK,PLEK2,PLOD1,PSMF1,RXRA,SAP18,SCYL1,SDC4,STK11,TPCN2,TUBGCP2,ZBTB48,ZNHIT1
REACTOME_SIGNAL_AMPLIFICATION	0.01455	0.09644	33	GNA13,GNB1,GNB2,MAPK14,P2RY1,SRC
HOEBEKE_LYMPHOID_STEM_CELL_DN	0.01457	0.09646	88	CXCR4,GRK5,LAPTM4B,MAL,MARCKS,OXT,PCIF1
SHIN_B_CELL_LYMPHOMA_CLUSTER_8	0.0146	0.09647	36	GNAS,SPN
BIOCARTA_TCR_PATHWAY	0.01461	0.09647	44	CD247,CD3G,LCK,VAV1,ZAP70
DACOSTA_LOW_DOSE_UV_RESPONSE_VIA_ERCC3_XPCS_DN	0.01464	0.09657	9
ZHENG_IL22_SIGNALING_DN	0.01471	0.09691	40	ABCD2,BGN,COL11A1,RAB34,SLC17A1
ZHAN_MULTIPLE_MYELOMA_CD2_UP	0.01472	0.09691	46	CD79A,FCRLB,MARCKS,PAX5,PLXNB2,SRC,TNFSF8
WP_RELATIONSHIP_BETWEEN_INFLAMMATION_COX2_AND_EGFR	0.01473	0.09691	25	AKT2,CYP19A1,SRC
ODONNELL_TFRC_TARGETS_DN	0.01489	0.09782	136	APBB1,CEP55,DIAPH3,FAM83D,KIF4A,MYBL2,RANBP1,SNORD17,TACC3,TOP2A
ZHANG_ANTIVIRAL_RESPONSE_TO_RIBAVIRIN_UP	0.0149	0.09782	28	CD81
PID_AMB2_NEUTROPHILS_PATHWAY	0.01499	0.09811	40	AGER,BLK,LCK,LRP1,SRC,TLN1
KEGG_GLYCOLYSIS_GLUCONEOGENESIS	0.01502	0.09811	62	ACSS1,AKR1A1,ALDOA,HK2,PFKL,PGK1
SWEET_LUNG_CANCER_KRAS_DN	0.01502	0.09811	412	ACE,ADGRE5,ART3,COL1A1,COL1A2,COL3A1,CXCR4,DPEP1,ENG,FKBP9,GRK5,IGHD,IL11RA,LOXL1,MARCKS,NDST1,PGRMC1,RAMP2,SPARC,TOP2A,VWF
NABA_BASEMENT_MEMBRANES	0.01503	0.09811	40	AGRN,HSPG2,LAMA5
WP_PROTEOGLYCAN_BIOSYNTHESIS	0.01503	0.09811	18	CANT1,CHST14,XYLT1
NOUSHMEHR_GBM_GERMLINE_MUTATED	0.01505	0.09811	8	ASCL2
FEVR_CTNNB1_TARGETS_UP	0.01508	0.09811	673	ABCA7,ACE,ADM,AGPAT3,ATP2A3,BCR,CDS2,CIITA,COL1A2,DGKA,DPEP1,GBA,GFI1,GNA13,GRK2,HELZ2,HGFAC,HLA-DQA1,IFI27L2,IGSF9,IL10RB,IL17RC,LRRC26,OGDH,PLCG2,PLXNB2,PNPLA6,POR,RAB37,RAB3D,SERPINH1,SFTPC,SLC12A7,SLC27A4,SLC2A1,SLC2A9,SLC35C2,SLC6A6,SPARC,SRC,STAT2,SYT7,TAP1,TRIM8,TTC39B
TAGHAVI_NEOPLASTIC_TRANSFORMATION	0.01509	0.09811	11	AGRN,HGS
REACTOME_O_LINKED_GLYCOSYLATION_OF_MUCINS	0.01509	0.09811	62	GALNT2,MUC21,ST3GAL1
REACTOME_ABC_TRANSPORTER_DISORDERS	0.01514	0.09824	77	ABCD4,ABCG8,DERL3,PSMB1,PSMB3,PSMB5,PSMB7,PSMD2,PSMD4,PSMD8,PSMF1,UBA52
GAVIN_PDE3B_TARGETS	0.01514	0.09824	22	NCF1,NCF4
DAIRKEE_CANCER_PRONE_RESPONSE_E2	0.01521	0.09859	28	ERCC2,PDK2,SGCG,TSC2
WP_IL3_SIGNALING_PATHWAY	0.01524	0.09867	49	INPP5D,PTPN6,SRC,SYK,VAV1
SMID_BREAST_CANCER_RELAPSE_IN_BRAIN_UP	0.01528	0.09885	41	ART3,GDF5,IGHV3-23,MCM5
WP_MYOMETRIAL_RELAXATION_AND_CONTRACTION_PATHWAYS	0.0153	0.09886	156	ADM,ATP2A3,CAMK2A,CNN2,GNAS,GNB1,GNB2,GRK5,MYLK2,OXT,PLCB3,PLCG2,PRKCG,RAMP2,RGS19
REACTOME_ONCOGENE_INDUCED_SENESCENCE	0.01532	0.09888	35	UBA52
MEISSNER_ES_ICP_WITH_H3K4ME3_AND_H3K27ME3	0.01537	0.09914	14	FOXS1
MARTORIATI_MDM4_TARGETS_NEUROEPITHELIUM_UP	0.01543	0.09936	171	ADM,ALDOA,CD81,DAPK1,ENG,FOXB1,GALK1,HK2,IGF2R,NOMO1,PFKL,PGK1,PIEZO1,PTK7,RPS19,SLC16A3,SLC2A1,SLC39A7,TAP1
TSENG_IRS1_TARGETS_UP	0.01545	0.09936	112	CRABP2,EMC6,MYBL2,NMT1,NR2F1,PPIH,SLC35C2
WP_TCELL_ANTIGEN_RECEPTOR_TCR_PATHWAY_DURING_STAPHYLOCOCCUS_AUREUS_INFECTION	0.01546	0.09936	62	CARD11,CD28,CD4,GRAP2,LCK,MAP2K2,PTPN6,ZAP70
MARSHALL_VIRAL_INFECTION_RESPONSE_UP	0.01549	0.09949	10	ITGAE
BIOCARTA_MRP_PATHWAY	0.01558	0.09993	6
GAVIN_FOXP3_TARGETS_CLUSTER_P4	0.01559	0.09993	99	CD81,GPR15,GPRC5B,IL2RB,ITGAE,MYO10,NCF1
WP_HYPOTHESIZED_PATHWAYS_IN_PATHOGENESIS_OF_CARDIOVASCULAR_DISEASE	0.01582	0.10131	24	ENG,MAPK14
MOREIRA_RESPONSE_TO_TSA_DN	0.01586	0.10141	18	CD247,OGDH
KAYO_CALORIE_RESTRICTION_MUSCLE_UP	0.01587	0.10142	93	AP2S1,CKAP4,COL1A1,COL1A2,COL3A1,ENG,HSPG2,KLHDC3,LIMK1,LRP1,TOB1
PID_CXCR3_PATHWAY	0.01592	0.10152	43	GNB1,ITGAL,MAP2K2,MAPK14,SRC
LANDIS_BREAST_CANCER_PROGRESSION_DN	0.01592	0.10152	72	COL1A1,COL3A1,COL5A1,DPEP1,IDH1,PLAC8,RAB34,SQOR,VWF
REACTOME_EFFECTS_OF_PIP2_HYDROLYSIS	0.016	0.10184	27	DGKA
REACTOME_TERMINATION_OF_O_GLYCAN_BIOSYNTHESIS	0.01601	0.10184	23	MUC21,ST3GAL1
REACTOME_DEGRADATION_OF_DVL	0.01604	0.10194	57	KLHL12,PSMB1,PSMB3,PSMB5,PSMB7,PSMD2,PSMD4,PSMD8,PSMF1,UBA52
MACLACHLAN_BRCA1_TARGETS_UP	0.01607	0.10196	21	TOP2A
WP_PARKINUBIQUITIN_PROTEASOMAL_SYSTEM_PATHWAY	0.01609	0.10196	69	CCNE1,PSMD2,PSMD4,PSMD8,STUB1,TUBA1B,TUBA4A,TUBB,UBE2L6
BROWNE_HCMV_INFECTION_18HR_DN	0.01609	0.10196	180	ARHGAP1,ASL,CARM1,COL3A1,FKBP8,LOXL1,NIPAL3,PLXND1,RAD23A,RFX1,RIN2,TBCD,TGFB1I1,WNT6,WWP2
BIOCARTA_DC_PATHWAY	0.01623	0.10273	17	CD2
BIOCARTA_BCR_PATHWAY	0.01624	0.10273	33	CD79A,MAPK14,SYK,VAV1
MEISSNER_NPC_HCP_WITH_H3K4ME3_AND_H3K27ME3	0.01627	0.10278	143	BMF,EPHA2,FOXB1,KCNJ4,RGS9BP,TENM4,TUBA4A
KATSANOU_ELAVL1_TARGETS_UP	0.01642	0.10353	173	ADAMTS5,COL11A1,CTSH,DAPK1,DDAH2,ENG,IGF2R,KIF21B,KLHL30,LAMA5,NOTCH3,OLFML2B,SLAMF9
HATADA_METHYLATED_IN_LUNG_CANCER_UP	0.01642	0.10353	364	ARHGEF1,CD81,COL1A1,COL1A2,COL5A1,DYSF,GRK2,GTF2A1L,HLX,HOXA7,IRF4,KRT72,LCK,LIMD2,MAL,PAX1,PLCB2,POU2AF1,SLC35C2,TGFB1I1,TMSB10
REACTOME_REGULATION_OF_INNATE_IMMUNE_RESPONSES_TO_CYTOSOLIC_DNA	0.01651	0.10397	14	UBA52
WP_COMMON_PATHWAYS_UNDERLYING_DRUG_ADDICTION	0.01661	0.10448	42	CAMK2A,GNAS,GRIA1,GRM5,MAP2K2,PPP1CA,PRKCG
REACTOME_RAC3_GTPASE_CYCLE	0.01664	0.10448	93	ARHGAP1,BCR,CDC42EP1,DIAPH3,EPHA2,LBR,NCF1,NCF4,NCKAP1L,RAC3,YKT6
REACTOME_N_GLYCAN_ANTENNAE_ELONGATION_IN_THE_MEDIAL_TRANS_GOLGI	0.01664	0.10448	26	B4GALT2,CHST10,FUT3,MGAT4B
KEGG_DILATED_CARDIOMYOPATHY	0.01666	0.10453	90	CACNA1S,CACNG6,GNAS,SGCG
WP_HEDGEHOG_SIGNALING_PATHWAY_NETPATH	0.01671	0.10474	16	GRK2,SAP18,SMO
ROESSLER_LIVER_CANCER_METASTASIS_UP	0.01675	0.1049	106	ADGRL1,AP1S1,CD247,COPA,G3BP2,HOXB13,IL2RB,LIMK1,MDFI,RAB8A,STUB1
AZARE_NEOPLASTIC_TRANSFORMATION_BY_STAT3_DN	0.0168	0.10497	18	HSPG2,PLAC8
REACTOME_ADENYLATE_CYCLASE_ACTIVATING_PATHWAY	0.0168	0.10497	10
KEGG_BASAL_CELL_CARCINOMA	0.01682	0.10497	55	FZD9,SMO,WNT1,WNT6,WNT9B
BLANCO_MELO_HUMAN_PARAINFLUENZA_VIRUS_3_INFECTION_A594_CELLS_DN	0.01683	0.10497	117	LLGL2,RAB37,VASN
REACTOME_DNA_REPLICATION	0.01685	0.10497	128	ANAPC1,ANAPC2,CCNE1,MCM2,MCM5,MCM6,POLD1,PSMB1,PSMB3,PSMB5,PSMB7,PSMD2,PSMD4,PSMD8,PSMF1,RPA1,UBA52
PARK_APL_PATHOGENESIS_UP	0.01693	0.10537	14	STIP1,TMSB10
REACTOME_GLYCOLYSIS	0.01699	0.10565	71	ALDOA,HK2,PFKL,PGK1,PPP2R1A
WP_TGFB_SIGNALING_IN_THYROID_CELLS_FOR_EPITHELIALMESENCHYMAL_TRANSITION	0.01701	0.10569	18
PAPASPYRIDONOS_UNSTABLE_ATEROSCLEROTIC_PLAQUE_UP	0.01713	0.1063	53	GRN,IDH1,NCKAP1L,RSAD2
PANGAS_TUMOR_SUPPRESSION_BY_SMAD1_AND_SMAD5_UP	0.01717	0.10641	128	ART3,CARM1,SARDH,UNC13D
CHARAFE_BREAST_CANCER_LUMINAL_VS_MESENCHYMAL_DN	0.01723	0.10671	457	ADAMTS5,ADGRE5,BIN1,COL5A1,ENG,EPHA2,FLI1,GALNT2,GPRC5B,GRK5,IL7R,INCENP,ITM2C,LOXL1,NR2F1,PARVA,RAB34,SPARC,TGFB1I1,TUBB
SYED_ESTRADIOL_RESPONSE	0.01733	0.10724	18	CLIC1,UCP2
REACTOME_TRANSLATION_OF_SARS_COV_2_STRUCTURAL_PROTEINS	0.01737	0.10725	44	DDOST,MGAT1,MGAT4B,PARP10,PRKCSH,ST3GAL1,UBA52
URS_ADIPOCYTE_DIFFERENTIATION_DN	0.01737	0.10725	31	COL3A1,LOXL1,LRP5,PPP2R1A,SPARC
BLANCO_MELO_COVID19_BRONCHIAL_EPITHELIAL_CELLS_SARS_COV_2_INFECTION_UP	0.01741	0.1074	143	HELZ2,IL7R,LGALS9,MUC21,PGLYRP4,POU2F2,PRDM1,RHOF,S100P
KHETCHOUMIAN_TRIM24_TARGETS_UP	0.0176	0.10838	46	COL1A1,COL1A2,ITGAL,SPARC,UCP2
LI_DCP2_BOUND_MRNA	0.0176	0.10838	88	AP2S1,BID,DUS1L,MAP2K2,NARF,PDXK
MCBRYAN_TERMINAL_END_BUD_DN	0.01766	0.1086	6	LCK
GARGALOVIC_RESPONSE_TO_OXIDIZED_PHOSPHOLIPIDS_TURQUOISE_DN	0.01768	0.10866	56	CDK2AP2,TACC3
SWEET_KRAS_ONCOGENIC_SIGNATURE	0.01774	0.10892	86	HLA-DQA1,MDFI,NMT1,RPS2
SU_LIVER	0.01776	0.10892	58	GALK1,GBA,RXRA
WP_PRIMARY_FOCAL_SEGMENTAL_GLOMERULOSCLEROSIS_FSGS	0.01782	0.10909	74	AGRN,LAMA5,LRP5,PARVA,TLN1,WNT1
PID_ECADHERIN_NASCENT_AJ_PATHWAY	0.01782	0.10909	39	ITGAE,JUP,PIP5K1C,SRC
IIZUKA_LIVER_CANCER_PROGRESSION_L0_L1_DN	0.01792	0.10957	16	RPS19
JIANG_HYPOXIA_NORMAL	0.01794	0.10961	197	ATF7IP,IL9R,LRP1,MYBL2,NMT1,PPP1R11,SLC2A1,SOX12,UBE2O
BIDUS_METASTASIS_DN	0.01799	0.10976	148	BIN1,ENG,ITGAL,MAN2B1,PARP10,PDK2,RIN2,RNF213,STK11
REACTOME_RHO_GTPASES_ACTIVATE_IQGAPS	0.01802	0.10982	31	IQGAP3,TUBA1B,TUBA4A
REACTOME_TRANSCRIPTIONAL_REGULATION_BY_RUNX2	0.01805	0.10982	120	AKT2,COL1A1,PSMB1,PSMB3,PSMB5,PSMB7,PSMD2,PSMD4,PSMD8,PSMF1,SRC,STUB1,UBA52
BROWNE_HCMV_INFECTION_48HR_DN	0.01806	0.10982	480	BTN3A2,CD1E,COL11A1,CRABP2,FCMR,FKBP8,FKBP9,GCDH,HSPG2,IGF2R,INSL3,JCAD,LGALS3BP,MAPK14,MOCS3,MT1G,PKMYT1,PRMT2,RFX1,RNH1,SERPINB10,SERPINH1,SLC7A1,TBC1D9B,TBCD,TGFB1I1,UBA7,XYLT1
REACTOME_HIGHLY_CALCIUM_PERMEABLE_POSTSYNAPTIC_NICOTINIC_ACETYLCHOLINE_RECEPTORS	0.01807	0.10982	11
REACTOME_DISEASES_ASSOCIATED_WITH_GLYCOSYLATION_PRECURSOR_BIOSYNTHESIS	0.01813	0.11012	18	GALK1
GALE_APL_WITH_FLT3_MUTATED_DN	0.01819	0.11036	16	ARF1,HLA-B,NDUFV1,RABAC1,ST3GAL5
REACTOME_INLA_MEDIATED_ENTRY_OF_LISTERIA_MONOCYTOGENES_INTO_HOST_CELLS	0.01825	0.11051	9	SRC,UBA52
REACTOME_ASYMMETRIC_LOCALIZATION_OF_PCP_PROTEINS	0.01825	0.11051	64	PSMB1,PSMB3,PSMB5,PSMB7,PSMD2,PSMD4,PSMD8,PSMF1,UBA52,VANGL2
REACTOME_CELLULAR_RESPONSES_TO_EXTERNAL_STIMULI	0.01827	0.11055	637	ANAPC1,ANAPC2,ATP6V0D1,ATP6V1F,CAMK2A,CARM1,CBX4,CCNE1,CHAC1,FAU,GCN1,HELZ2,HSF1,MAPK14,MT1G,NCF1,NCF4,PRDX1,PSMB1,PSMB3,PSMB5,PSMB7,PSMD2,PSMD4,PSMD8,PSMF1,RPA1,RPLP0,RPLP2,RPS19,RPS2,RPTOR,RXRA,SERPINH1,STIP1,SZT2,TCIRG1,TUBA1B,TUBA4A,TXNRD1,UBA52,WTIP
REACTOME_SUMOYLATION_OF_DNA_REPLICATION_PROTEINS	0.0184	0.11108	45	INCENP,TOP2A
GRATIAS_RETINOBLASTOMA_16Q24	0.01842	0.11108	17	KIAA0513
GENTILE_UV_LOW_DOSE_UP	0.01843	0.11108	24	CCNE1,ISG15,TAP1,TOB1
FONTAINE_THYROID_TUMOR_UNCERTAIN_MALIGNANCY_DN	0.01843	0.11108	26	PLCG2,SLPI
XU_RESPONSE_TO_TRETINOIN_UP	0.01857	0.11177	16	COL9A2
BIOCARTA_IL2_PATHWAY	0.01865	0.11216	22	IL2RB,JAK3,LCK,SYK
REACTOME_GAP_JUNCTION_ASSEMBLY	0.0187	0.11236	37	GJA3,GJD4,TUBA1B,TUBA4A
LOPEZ_MESOTHELIOMA_SURVIVAL_WORST_VS_BEST_UP	0.01877	0.1127	14	TGFB1I1
MIKKELSEN_MEF_LCP_WITH_H3K27ME3	0.01883	0.11291	70	ABCG8,FUT7,GUCY2F,PLCB2
WESTON_VEGFA_TARGETS	0.01893	0.11339	93	BGN,COL1A2,SDC4,VWF
KANG_CISPLATIN_RESISTANCE_UP	0.01899	0.11365	20	GRN,JUP,SF3B3
REACTOME_UPTAKE_AND_FUNCTION_OF_DIPHTHERIA_TOXIN	0.01907	0.11401	6	TXNRD1
FIGUEROA_AML_METHYLATION_CLUSTER_5_DN	0.01917	0.1145	47	AIM2,CD3G,GIMAP1,TRPC4AP
REICHERT_MITOSIS_LIN9_TARGETS	0.01923	0.11477	27	ANAPC1,CEP55,NCAPD2,TOP2A
SCHRAETS_MLL_TARGETS_DN	0.01932	0.1152	34	CTSH,LIMK1
KUMAMOTO_RESPONSE_TO_NUTLIN_3A_DN	0.01935	0.11527	10
KATSANOU_ELAVL1_TARGETS_DN	0.01947	0.11589	145	BTBD11,CXCR4,EML3,FANCA,INCENP,MYBL2,PKMYT1,STK38
SATO_SILENCED_BY_METHYLATION_IN_PANCREATIC_CANCER_2	0.0195	0.1159	47	HOXA1,PLEK2,RPRM,TP53I11
REACTOME_G_ALPHA_12_13_SIGNALLING_EVENTS	0.01951	0.1159	80	ADRA1B,ARHGEF1,ARHGEF19,FGD2,GNA13,GNB1,GNB2,VAV1
BOGNI_TREATMENT_RELATED_MYELOID_LEUKEMIA_UP	0.01953	0.11593	30	PAX5,PGK1
PID_VEGFR1_2_PATHWAY	0.01957	0.11595	69	ARF1,DNM2,HGS,MAP2K2,MAPK14,PTPN6,SRC
WOOD_EBV_EBNA1_TARGETS_UP	0.0196	0.11595	108	DGCR2,EIF4G1,GNAS,GTF3C3,IGF2R,LGALS3BP,PRKCSH,SERPINH1,TXNRD1
REACTOME_DEFECTIVE_CFTR_CAUSES_CYSTIC_FIBROSIS	0.0196	0.11595	61	DERL3,PSMB1,PSMB3,PSMB5,PSMB7,PSMD2,PSMD4,PSMD8,PSMF1,UBA52
WP_NO_METABOLISM_IN_CYSTIC_FIBROSIS	0.01961	0.11595	13	CARM1,DDAH2,PRMT2
RUIZ_TNC_TARGETS_DN	0.01974	0.11658	142	CCNE1,IL7R,MCM2,MCM5,MCM6,RFWD3,SLC7A1
STEARMAN_TUMOR_FIELD_EFFECT_UP	0.01984	0.11709	36
REACTOME_HIGHLY_CALCIUM_PERMEABLE_NICOTINIC_ACETYLCHOLINE_RECEPTORS	0.01992	0.11744	9
SANCHEZ_MDM2_TARGETS	0.01998	0.11757	13	RABAC1
BOQUEST_STEM_CELL_DN	0.01999	0.11757	214	CTSH,ENG,FLI1,HLA-B,HLA-DQA1,JAG2,JCAD,KIF25,MYO10,PLVAP,VWF
NAKAJIMA_EOSINOPHIL	0.02	0.11757	25	PNPLA6,S100P
LIEN_BREAST_CARCINOMA_METAPLASTIC	0.02011	0.11801	33	ADAMTS5,HOXA7,SPARC
SCHWAB_TARGETS_OF_BMYB_POLYMORPHIC_VARIANTS_UP	0.02011	0.11801	13	RXRA
LY_AGING_MIDDLE_DN	0.02015	0.11811	15	MYBL2
ASTIER_INTEGRIN_SIGNALING	0.0202	0.11829	57	CD79A,DPF2,GAA,ITGAE,KIF21B
REACTOME_SIGNALING_BY_VEGF	0.02026	0.11852	106	AKT2,JUP,MAPK13,MAPK14,NCF1,NCF4,NCKAP1L,SRC,VAV1
SWEET_KRAS_TARGETS_UP	0.02046	0.11956	78	COL1A1,COL5A1,HSPG2,PDXK,SPARC
PID_P38_GAMMA_DELTA_PATHWAY	0.0205	0.11956	11	MAPK13
MYLLYKANGAS_AMPLIFICATION_HOT_SPOT_15	0.02052	0.11956	9	CCND3,IRF4
PETROVA_ENDOTHELIUM_LYMPHATIC_VS_BLOOD_UP	0.02054	0.11956	130	DHCR24,GPRC5B,JCAD,LBR,MCM6,MYBL2,NR2F1,RAMP2,TOP2A,TUBA4A
MORI_LARGE_PRE_BII_LYMPHOCYTE_UP	0.02054	0.11956	84	LGALS9,MCM2,MCM6,MYBL2,TOP2A,TUBB
WORSCHECH_TUMOR_EVASION_AND_TOLEROGENICITY_UP	0.02055	0.11956	32	IL7R
BIOCARTA_RECK_PATHWAY	0.02058	0.11962	9	MMP14
GRANDVAUX_IRF3_TARGETS_UP	0.02075	0.1205	13	ISG15,PLCG2
BIOCARTA_INTEGRIN_PATHWAY	0.02078	0.12056	34	BCR,CAPN1,MAP2K2,TLN1
WP_MIRNA_TARGETS_IN_ECM_AND_MEMBRANE_RECEPTORS	0.02087	0.12098	41	COL1A2,COL3A1,COL5A1
HOLLEMAN_ASPARAGINASE_RESISTANCE_B_ALL_UP	0.02092	0.12108	26	BCR,RPLP0
POMEROY_MEDULLOBLASTOMA_DESMOPLASIC_VS_CLASSIC_UP	0.02094	0.12108	61	ALDOA,BCAP31,CRABP2,ILVBL,NOMO1,NUCB1,PRDX1,PSMB5
MOSERLE_IFNA_RESPONSE	0.02094	0.12108	32	RSAD2
BENPORATH_PROLIFERATION	0.02106	0.12163	141	ANKRD27,ARF1,FANCA,LBR,MCM2,MTFR2,MYBL2,PKMYT1,RANBP1,TMSB10,TOP2A,UGGT1
FIGUEROA_AML_METHYLATION_CLUSTER_4_DN	0.02111	0.12173	15	ABI3,EPHA2,ZNF853
WP_NEURAL_CREST_CELL_MIGRATION_DURING_DEVELOPMENT	0.02111	0.12173	41	AKT2,ARF1,PIK3R6
KEGG_AMYOTROPHIC_LATERAL_SCLEROSIS_ALS	0.02115	0.12181	53	BID,GRIA1,GRIN2D,MAPK13,MAPK14
MUNSHI_MULTIPLE_MYELOMA_UP	0.02117	0.12181	77	CXCR4,PSMB1,TMC6
REACTOME_FLT3_SIGNALING_BY_CBL_MUTANTS	0.02142	0.12314	7	UBA52
GROSS_HIF1A_TARGETS_DN	0.02152	0.12348	26	ADM,PFKL,PGK1
KORKOLA_CORRELATED_WITH_POU5F1	0.02152	0.12348	30	MYBL2,ZNF296
DASU_IL6_SIGNALING_SCAR_UP	0.02174	0.12467	31	AGRN,LARP1,TPX2
SA_TRKA_RECEPTOR	0.0218	0.12485	17	AKT2,MAP2K2
REACTOME_TCF_DEPENDENT_SIGNALING_IN_RESPONSE_TO_WNT	0.02184	0.12501	173	AKT2,KLHL12,LRP5,PPP2R1A,PSMB1,PSMB3,PSMB5,PSMB7,PSMD2,PSMD4,PSMD8,PSMF1,TRRAP,UBA52,WNT1
WP_ROLE_OF_OSX_AND_MIRNAS_IN_TOOTH_DEVELOPMENT	0.02193	0.12531	36	NOTCH3
DIAZ_CHRONIC_MEYLOGENOUS_LEUKEMIA_DN	0.02194	0.12531	116	BCR,HLA-B,IL10RA,IL7R
WP_LNCRNA_INVOLVEMENT_IN_CANONICAL_WNT_SIGNALING_AND_COLORECTAL_CANCER	0.02202	0.12567	101	CCND3,FZD9,LRP5,PORCN,WNT1,WNT6
REACTOME_MEMBRANE_TRAFFICKING	0.02205	0.1257	626	AGPAT3,AKT2,ANKRD27,AP1S1,AP2S1,ARF1,ARFIP2,BIN1,CD3G,CD4,COG2,COPA,COPG1,DENND1C,DENND4B,DNM2,EPN1,EXOC3,GALNT2,GGA3,GJA3,GJD4,GPS1,GRIA1,GRK2,HGS,HIP1,HPS1,IGF2R,IL7R,KIF21B,KIF25,KIF4A,MON1B,NSF,PIP5K1C,RAB35,RAB8A,RIN2,SRC,TBC1D2,TBC1D20,TSC2,TUBA1B,TUBA4A,UBA52,YKT6
BURTON_ADIPOGENESIS_7	0.02213	0.12605	48	BAG6,PLAC8,PLXNB2
MCBRYAN_PUBERTAL_BREAST_4_5WK_UP	0.02222	0.12646	264	ADAMTS5,ESRP2,MKRN1,PLAC8,SDC4,SLC2A1,SLC44A2,SLPI,TUBA4A,VASN,VWF
PID_BETA_CATENIN_NUC_PATHWAY	0.0223	0.12678	76	INCENP,TRRAP
REACTOME_ATTACHMENT_AND_ENTRY	0.02236	0.12705	5
KYNG_DNA_DAMAGE_BY_4NQO_OR_UV	0.02252	0.12783	59	GGA3,ITGAL,LRP1,NMT1,POFUT1,RIN2,SEMA4D
WP_HAIR_FOLLICLE_DEVELOPMENT_CYTODIFFERENTIATION_PART_3_OF_3	0.02267	0.12858	88	BCL11B
KEGG_PENTOSE_PHOSPHATE_PATHWAY	0.02273	0.12878	27	ALDOA,PFKL,PRPS2
REACTOME_SLC_MEDIATED_TRANSMEMBRANE_TRANSPORT	0.02293	0.12963	250	LCN15,SLC12A7,SLC16A3,SLC17A1,SLC26A6,SLC27A4,SLC2A1,SLC2A10,SLC2A9,SLC30A2,SLC35C1,SLC36A1,SLC38A5,SLC39A7,SLC44A2,SLC4A3,SLC5A5,SLC6A6,SLC7A1,SLC8A3
REACTOME_LYSOSPHINGOLIPID_AND_LPA_RECEPTORS	0.02298	0.12963	14
SANA_RESPONSE_TO_IFNG_DN	0.02298	0.12963	84	CCT5,PRDX1,RPLP0,TPX2,TUBA4A,VWF,XAB2
PID_IL2_STAT5_PATHWAY	0.02303	0.12963	30	CCND3,IL2RB,JAK3,LCK
REACTOME_INTERLEUKIN_9_SIGNALING	0.02304	0.12963	9	IL9R,JAK3
JOHANSSON_BRAIN_CANCER_EARLY_VS_LATE_UP	0.02305	0.12963	7	ADM,TACC3
PARK_TRETINOIN_RESPONSE	0.02305	0.12963	12	NCF1
LIAO_HAVE_SOX4_BINDING_SITES	0.02305	0.12963	41	GPRC5B,HIC2,POU2AF1,SLC2A1
FERNANDEZ_BOUND_BY_MYC	0.02307	0.12963	179	AKR1A1,ARF1,ASCL2,IL11RA,LBR,MYBL2,PSMB1,TCIRG1,UBA52
REACTOME_SIGNAL_TRANSDUCTION_BY_L1	0.02313	0.1298	21	L1CAM,MAP2K2
DESERT_EXTRACELLULAR_MATRIX_HEPATOCELLULAR_CARCINOMA_SUBCLASS_UP	0.02314	0.1298	22
REACTOME_MATURATION_OF_PROTEIN_3A	0.02319	0.12997	9	ST3GAL1
GRANDVAUX_IFN_RESPONSE_NOT_VIA_IRF3	0.02323	0.13008	14
WP_IL4_SIGNALING_PATHWAY	0.02337	0.13077	55	DOK2,INPP5D,JAK3,MAPK14,PTPN6
MARTINELLI_IMMATURE_NEUTROPHIL_UP	0.02357	0.13173	11
REACTOME_CHONDROITIN_SULFATE_DERMATAN_SULFATE_METABOLISM	0.02359	0.13173	50	AGRN,ARSB,BGN,CHPF,CHST12,CHST14,CHST15,HSPG2,SDC4,XYLT1
TARTE_PLASMA_CELL_VS_PLASMABLAST_DN	0.02361	0.13173	297	AHCY,CCNE1,CCT5,CD180,CLIC1,DHCR24,GNB1,IL2RB,KLHDC3,LBR,MRPL58,PGK1,PRPS2,PSMD4,RPA1,SCAP,SLC39A7,TMSB10,TOP2A,TUBA4A,UFD1
WP_SCFA_AND_SKELETAL_MUSCLE_SUBSTRATE_METABOLISM	0.02392	0.13333	6
HOUSTIS_ROS	0.02399	0.13362	36	PRDX1,SDC4,TXNRD1
WEST_ADRENOCORTICAL_TUMOR_MARKERS_UP	0.02412	0.13408	22	TOP2A
WP_RAS_SIGNALING	0.02413	0.13408	184	AKT2,EPHA2,GNB1,GNB2,MAP2K2,PLCG2,PRKCG,RAC3,RASAL3,ZAP70
ZHANG_PROLIFERATING_VS_QUIESCENT	0.02414	0.13408	48	GNAS,MAP3K11,RPS19,SKI,TMSB10
LIEN_BREAST_CARCINOMA_METAPLASTIC_VS_DUCTAL_UP	0.02427	0.1346	82	ADM,COLGALT1,PLOD1
FOURNIER_ACINAR_DEVELOPMENT_LATE_DN	0.0243	0.1346	22	CEP55,EPHA2
ZHOU_INFLAMMATORY_RESPONSE_LIVE_DN	0.02433	0.1346	366	CALHM2,CNTNAP4,CXCR4,DEF8,DGCR2,HOXB13,HSF1,IFFO1,KAT14,KIAA0513,KLHDC3,MAL,MAPK14,MAST3,MIEF1,MRPL58,PCDHGA9,PRR12,RGS19,RNF7,RPA1,SARDH,SCML4,SLC2A1,SNAI3,TBC1D2,TBCD,TTI1,TUBA4A,ZBTB48,ZFP64
WP_FGFR3_SIGNALLING_IN_CHONDROCYTE_PROLIFERATION_AND_TERMINAL_DIFFERENTIATION	0.02435	0.1346	27	CNP,MAP2K2,MAPK13,MAPK14
REACTOME_CELL_DEATH_SIGNALLING_VIA_NRAGE_NRIF_AND_NADE	0.02435	0.1346	76	APH1A,ARHGEF1,ARHGEF19,CASP2,FGD2,GNA13,NCSTN,UBA52,VAV1
KEGG_JAK_STAT_SIGNALING_PATHWAY	0.02436	0.1346	155	AKT2,CCND3,IL10RA,IL10RB,IL11RA,IL12RB1,IL2RB,IL7R,IL9R,JAK3,PTPN6,STAT2
GROSS_ELK3_TARGETS_UP	0.02442	0.13469	26	CNN2,RAMP2,TUBA1B
REACTOME_SYNAPTIC_ADHESION_LIKE_MOLECULES	0.02442	0.13469	21	GRIA1,GRIN2D
CAFFAREL_RESPONSE_TO_THC_DN	0.02459	0.13549	32	MCM6,TUBB
ZHANG_INTERFERON_RESPONSE	0.02462	0.13557	23	ISG15
REACTOME_ANTIMICROBIAL_PEPTIDES	0.02466	0.13564	97	BPIFB4,CD4,PGLYRP4
REACTOME_NEF_MEDIATED_DOWNREGULATION_OF_MHC_CLASS_I_COMPLEX_CELL_SURFACE_EXPRESSION	0.02468	0.13564	10	AP1S1,PACS1
REACTOME_BIOSYNTHESIS_OF_THE_N_GLYCAN_PRECURSOR_DOLICHOL_LIPID_LINKED_OLIGOSACCHARIDE_LLO_AND_TRANSFER_TO_A_NASCENT_PROTEIN	0.0247	0.13564	76	ALG1,GMPPA,NANS,NEU4,SLC35C1,ST3GAL1,ST3GAL5
TAVOR_CEBPA_TARGETS_DN	0.02483	0.13624	31	ISG15,ZBTB48
YAN_ESCAPE_FROM_ANOIKIS	0.02485	0.13624	23	RSAD2,STAT2
ZHENG_GLIOBLASTOMA_PLASTICITY_DN	0.02495	0.1366	56	DRAXIN,SERPINH1
ZHAN_V1_LATE_DIFFERENTIATION_GENES_UP	0.02496	0.1366	33	CXCR4,KIAA0513,MARCKS,SLC39A7
SMID_BREAST_CANCER_NORMAL_LIKE_DN	0.02508	0.13709	6	COL11A1
MIKKELSEN_NPC_WITH_LCP_H3K27ME3	0.02511	0.13709	8	BLK
WIERENGA_STAT5A_TARGETS_GROUP2	0.02512	0.13709	53	CD1B,CKAP4,IL7R,MAPK13
KEGG_MAPK_SIGNALING_PATHWAY	0.02517	0.13716	267	AKT2,CACNA1S,CACNG6,MAP2K2,MAP3K11,MAPK13,MAPK14,PRKCG,RAC3,TAB1
PID_S1P_S1P4_PATHWAY	0.02517	0.13716	14	GNA13
WP_MONOAMINE_TRANSPORT	0.02529	0.13752	32	MAPK14,SCAMP2,TGFB1I1,TSC2
KEGG_GLYCOSAMINOGLYCAN_BIOSYNTHESIS_HEPARAN_SULFATE	0.0253	0.13752	26	HS6ST1,NDST1,XYLT1
BIOCARTA_GRANULOCYTES_PATHWAY	0.0253	0.13752	15	ITGAL
WP_SARSCOV2_MITOCHONDRIAL_INTERACTIONS	0.02533	0.13755	30	ACE
TONKS_TARGETS_OF_RUNX1_RUNX1T1_FUSION_GRANULOCYTE_DN	0.0255	0.13826	18	IL10RA,NCF1
MIKHAYLOVA_OXIDATIVE_STRESS_RESPONSE_VIA_VHL_DN	0.02551	0.13826	6
VISALA_AGING_LYMPHOCYTE_DN	0.02558	0.13851	18	SDC4,UFD1
REACTOME_GLYCOSPHINGOLIPID_METABOLISM	0.0258	0.1396	44	ARSB,CPTP,GBA,NEU4
SALVADOR_MARTIN_PEDIATRIC_TBD_ANTI_TNF_THERAPY_NONRESPONDER_POST_TREATMENT_UP	0.02586	0.13973	25	HLA-C,RHBDF2,UBE2L6
REACTOME_REGULATION_OF_RUNX3_EXPRESSION_AND_ACTIVITY	0.02587	0.13973	55	PSMB1,PSMB3,PSMB5,PSMB7,PSMD2,PSMD4,PSMD8,PSMF1,SRC,UBA52
WP_KIT_RECEPTOR_SIGNALING_PATHWAY	0.02595	0.14004	60	INPP5D,MAP2K2,MAPK14,PTPN6,SRC,VAV1
KEGG_PRION_DISEASES	0.02603	0.14036	35	MAP2K2,STIP1
WP_EICOSANOID_SYNTHESIS	0.02609	0.14054	26	DPEP1,GGTLC1
SHEPARD_BMYB_TARGETS	0.02636	0.14186	75	HLX,NR2F1,TACC3,TPX2,UCP2
REACTOME_INTERLEUKIN_23_SIGNALING	0.02638	0.14186	9	IL12RB1
REACTOME_SENESCENCE_ASSOCIATED_SECRETORY_PHENOTYPE_SASP	0.02641	0.14191	52	ANAPC1,ANAPC2,UBA52
WP_MED_AND_PSEUDOACHONDROPLASIA_GENES	0.02643	0.14193	6	COL9A2
KEGG_GNRH_SIGNALING_PATHWAY	0.02651	0.14219	101	CACNA1S,CAMK2A,GNAS,MAP2K2,MAPK13,MAPK14,MMP14,PLCB2,PLCB3,SRC
BOYAULT_LIVER_CANCER_SUBCLASS_G5_DN	0.02656	0.14238	28	ARL4C,IL10RA
SA_B_CELL_RECEPTOR_COMPLEXES	0.02673	0.14313	24	BCR,SYK,VAV1
CROMER_METASTASIS_DN	0.02678	0.14332	75	ALDOA,JUP,PSMD8,SDC4,TUBA4A
VANDESLUIS_COMMD1_TARGETS_GROUP_4_DN	0.02689	0.14376	17	COL26A1,COL3A1,PAX1
REACTOME_SEMA3A_PLEXIN_REPULSION_SIGNALING_BY_INHIBITING_INTEGRIN_ADHESION	0.02694	0.1438	14	PIP5K1C,PLXNA1,TLN1
HOLLMANN_APOPTOSIS_VIA_CD40_UP	0.02694	0.1438	200	BLK,CKAP4,COLGALT1,DENND1C,DPYSL2,FANCA,GNAS,IGKC,LAP3,LCK,LY9,RUBCN,TUBA1B,VAV1
LAMB_CCND1_TARGETS	0.02706	0.14431	19	HSPG2,LGALS3BP
BORCZUK_MALIGNANT_MESOTHELIOMA_DN	0.02714	0.14459	106	CD19,CD79A,FCMR,GRAP2,IGHD,IL7R,KIR2DL4,NCF1,TCIRG1
FOSTER_KDM1A_TARGETS_DN	0.02717	0.14465	196	ATP2A3,CUL7,FAM110A,IL11RA,PLOD1,RAC3,RPP25L,SCYL1,SDHAF1,SNAI3,TBC1D2,TUBGCP2,WIPI2,YKT6
HILLION_HMGA1B_TARGETS	0.0272	0.14466	81	AKR1A1,CCND3,CD3G,GRM5,LIMK1,PCOLCE
REACTOME_NEGATIVE_REGULATION_OF_FGFR2_SIGNALING	0.02727	0.14493	34	PPP2R1A,SRC,UBA52
WHITESIDE_CISPLATIN_RESISTANCE_DN	0.0273	0.14496	13
REACTOME_GLUCOSE_METABOLISM	0.02739	0.14531	91	ALDOA,GOT2,HK2,MDH2,PFKL,PGK1,PPP2R1A
ZHAN_EARLY_DIFFERENTIATION_GENES_DN	0.02747	0.14561	42	BLK,CD1D,CIITA,RPA1
OHM_EMBRYONIC_CARCINOMA_UP	0.02757	0.14601	6	DAPK1
WP_INTEGRINMEDIATED_CELL_ADHESION	0.0277	0.14645	103	AKT2,CAPN1,ITGAE,ITGAL,MAP2K2,MYLK2,RAC3,SRC,TLN1
BANDRES_RESPONSE_TO_CARMUSTIN_MGMT_24HR_DN	0.02774	0.14645	33	ADRA1B,DHX16
CROONQUIST_NRAS_SIGNALING_UP	0.02774	0.14645	40	TMPRSS15
BURTON_ADIPOGENESIS_PEAK_AT_0HR	0.02774	0.14645	61	COL11A1,IDH1,IL11RA,ISG15,MARCKS,TLN1
ZEILSTRA_CD44_TARGETS_UP	0.02782	0.14675	8
MAHADEVAN_IMATINIB_RESISTANCE_DN	0.02788	0.14692	20	CXCR4
DANG_REGULATED_BY_MYC_DN	0.02806	0.14774	244	ADM,AKT2,ARHGAP25,COL1A1,COL1A2,COL3A1,COL5A1,GAA,GCN1,IGF2R,ITGAL,MAN2B1,NMT1,NUCB1,PLAC8,RSAD2,SPARC
REACTOME_TRANSLATION_OF_SARS_COV_1_STRUCTURAL_PROTEINS	0.02812	0.14795	28	MGAT1,PARP10,PRKCSH,ST3GAL1,UBA52
WP_BREAST_CANCER_PATHWAY	0.02817	0.14809	156	AKT2,FZD9,JAG2,LRP5,MAP2K2,NOTCH3,RPS6KB2,WNT1,WNT6
MORI_SMALL_PRE_BII_LYMPHOCYTE_DN	0.02824	0.1483	76	PACS1,RPA1,RPS2,TUBA1B,TUBA4A
PEPPER_CHRONIC_LYMPHOCYTIC_LEUKEMIA_UP	0.02837	0.14887	31	ADGRL1,HTR1B,KIR3DL1,LILRA1,RPE65,TYRP1
LU_TUMOR_ANGIOGENESIS_UP	0.0284	0.14887	25	CCNE1,CXCR4,JAG2
REACTOME_GLYCOSAMINOGLYCAN_METABOLISM	0.02842	0.14887	124	AGRN,ARSB,B4GALT2,BGN,CHPF,CHST12,CHST14,CHST15,CHST6,HS6ST1,HSPG2,NDST1,PAPSS1,SDC4,ST3GAL1,XYLT1
REACTOME_INTERLEUKIN_10_SIGNALING	0.02846	0.1489	45	IL10RA,IL10RB
NIKOLSKY_BREAST_CANCER_1Q32_AMPLICON	0.02849	0.1489	13	FCMR
KOMMAGANI_TP63_GAMMA_TARGETS	0.02851	0.1489	9	JAG2,NOTCH3,TP53I3
TERAMOTO_OPN_TARGETS_CLUSTER_4	0.02852	0.1489	15	COL3A1,TTC39B
PODAR_RESPONSE_TO_ADAPHOSTIN_DN	0.02854	0.1489	18	CCNE1,HK2
ZHENG_GLIOBLASTOMA_PLASTICITY_UP	0.02861	0.1489	244	HIP1,INCENP,KIF4A,MCM2,MCM5,MCM6,POLD1,SDC4,SLC6A6,TOP2A,TPX2,TRIB2,TUBA4A
REACTOME_EPHB_MEDIATED_FORWARD_SIGNALING	0.02862	0.1489	42	CFL1,LIMK1,SRC
MIKKELSEN_IPS_ICP_WITH_H3K4ME3_AND_H327ME3	0.02863	0.1489	123	CIITA,CRABP2,FOXS1,HOXB13,MC4R,SLC2A10,VAV1
HWANG_PROSTATE_CANCER_MARKERS	0.02865	0.1489	28	PGK1
TIEN_INTESTINE_PROBIOTICS_6HR_UP	0.02867	0.1489	52	PGK1,RPLP0,RPS19,RPS2
REACTOME_LAMININ_INTERACTIONS	0.02871	0.1489	30	HSPG2,LAMA5
HANSON_HRAS_SIGNALING_VIA_NFKB	0.02872	0.1489	23
REACTOME_EPHRIN_SIGNALING	0.02875	0.1489	19	SRC
PID_IL27_PATHWAY	0.02878	0.1489	26	IL12RB1,IL27,STAT2,TBX21
LANDIS_ERBB2_BREAST_TUMORS_324_DN	0.02878	0.1489	151	COL1A1,COL3A1,COL5A1,DPEP1,HLA-DQA1,IDH1,MARCKS,NDUFV1,PLAC8,RAB34,SQOR,VWF
REACTOME_ZINC_TRANSPORTERS	0.0288	0.1489	17	SLC30A2,SLC39A7
KEGG_CARDIAC_MUSCLE_CONTRACTION	0.029	0.14962	78	CACNA1S,CACNG6
REACTOME_SODIUM_COUPLED_PHOSPHATE_COTRANSPORTERS	0.02901	0.14962	5
SCHEIDEREIT_IKK_INTERACTING_PROTEINS	0.02903	0.14962	53	CARD11,FANCA,NOTCH3,VAV1
SENESE_HDAC3_TARGETS_DN	0.02904	0.14962	523	ADGRL1,ARSB,ATG9A,CARM1,CLPTM1L,COL11A1,COL1A1,COL3A1,DCHS1,DGCR2,FKBP9,FOXS1,GBA,GUCD1,MCM6,MON1B,MRPL58,MYBL2,NDST1,NIPAL3,NOTCH3,PCOLCE,PDXK,PLAC8,PLXND1,PTK7,RNF213,SEPHS1,SLC2A10,SPARC,TGFB1I1,TSPAN14,UCP2,UGGT1,VANGL2,ZDHHC12,ZNF512B,ZNF853
SUNG_METASTASIS_STROMA_DN	0.02911	0.14988	54	G3BP2,KLHL30,MCM5,MCM6,MCMBP,MT1G,PKMYT1
NIKOLSKY_BREAST_CANCER_20P13_AMPLICON	0.02926	0.15053	8	ATRN
BIOCARTA_PLC_PATHWAY	0.02944	0.15128	9	VAV1
KEGG_ENDOCYTOSIS	0.02946	0.15128	181	AP2S1,CXCR4,DNM2,EHD2,EPN1,GRK2,GRK5,HGS,HLA-B,HLA-C,IL2RB,PIP5K1C,SRC
PARENT_MTOR_SIGNALING_UP	0.02957	0.15168	552	ABCD4,ADM,AGER,AIM2,ARL4C,ATF7IP,BIN1,COPG1,CYP19A1,DUS1L,EHD2,EIF2B5,EML3,EXOC3,GCDH,GLG1,GNAS,HAUS5,IL17RC,LRP1,MDH2,MYO15B,NCKAP1L,PAPSS1,PCIF1,PDK2,PIP5K1C,PLOD1,PSMF1,PTPN6,RNF123,SAP18,SLC35C2,SLC39A7,TAB1,TBC1D9B,TM9SF4,TMC6,TSC2,UNC45A,UPF1
ODONNELL_TARGETS_OF_MYC_AND_TFRC_DN	0.02958	0.15168	46	MYBL2,RANBP1,TOP2A
REACTOME_SIGNALING_BY_FGFR4	0.02974	0.15235	41	PPP2R1A,SRC,UBA52
REACTOME_TRANS_GOLGI_NETWORK_VESICLE_BUDDING	0.02981	0.15259	72	AP1S1,ARF1,DNM2,HGS,IGF2R
SMID_BREAST_CANCER_LUMINAL_A_DN	0.02988	0.15284	18	CCNE1,MYBL2,TOP2A,TPX2
BIOCARTA_NKCELLS_PATHWAY	0.02998	0.15315	20	PTPN6,SYK,VAV1
HALMOS_CEBPA_TARGETS_DN	0.02999	0.15315	42	ADGRE5,ARL4C,MAL,TOB1
DITTMER_PTHLH_TARGETS_UP	0.03017	0.15394	108	AP1S1,AP2S1,LAMA5,LRP5,MARCKS,NUCB1,RAB8A,SF3B3
REACTOME_DEREGULATED_CDK5_TRIGGERS_MULTIPLE_NEURODEGENERATIVE_PATHWAYS_IN_ALZHEIMER_S_DISEASE_MODELS	0.03023	0.15412	22	CAPN1,PRDX1
PID_P73PATHWAY	0.03026	0.15413	78	BIN1,CASP2,HSF1,JAG2,MAPK14,TP53I3
LEE_NEURAL_CREST_STEM_CELL_UP	0.03035	0.15441	146	BGN,COL1A2,COL3A1,CRABP2,EMC1,GRN,L1CAM,MDFI,NR2F1
VART_KSHV_INFECTION_ANGIOGENIC_MARKERS_UP	0.03036	0.15441	163	ADM,CABLES2,CXCR4,ENG,FZD9,JAG2,NPR1,SPARC,WNT1
CHEN_ETV5_TARGETS_SERTOLI	0.0305	0.15491	26	ARSB,FCGR2B
NIKOLSKY_BREAST_CANCER_22Q13_AMPLICON	0.03051	0.15491	17	MLC1,PLXNB2,ZBED4
NGO_MALIGNANT_GLIOMA_1P_LOH	0.03055	0.15494	14	PGK1
BIOCARTA_IL12_PATHWAY	0.03057	0.15494	19	CD247,CD3G,IL12RB1,MAPK14
REACTOME_AMINE_LIGAND_BINDING_RECEPTORS	0.03064	0.15505	42	ADRA1B,HTR1B
REACTOME_CRMPS_IN_SEMA3A_SIGNALING	0.03066	0.15505	16	DPYSL2,PLXNA1
PARK_OSTEOBLAST_DIFFERENTIATION_BY_PHENYLAMIL_UP	0.03066	0.15505	12	CHAC1
REACTOME_DEGRADATION_OF_CYSTEINE_AND_HOMOCYSTEINE	0.03069	0.15506	14	GOT2,SQOR
ROZANOV_MMP14_TARGETS_DN	0.03072	0.1551	34	HELZ2,SDC4,SIGIRR
REACTOME_NOTCH3_INTRACELLULAR_DOMAIN_REGULATES_TRANSCRIPTION	0.03076	0.15519	25	NOTCH3,PLXND1
REACTOME_CARGO_RECOGNITION_FOR_CLATHRIN_MEDIATED_ENDOCYTOSIS	0.03099	0.15618	105	AP2S1,CD3G,CD4,EPN1,GPS1,GRK2,HGS,IGF2R,IL7R,UBA52
WP_SARS_CORONAVIRUS_AND_INNATE_IMMUNITY	0.03114	0.15683	31	STAT2
PID_A6B1_A6B4_INTEGRIN_PATHWAY	0.03118	0.15688	46	LAMA5,RXRA
WONG_ENDOMETRIAL_CANCER_LATE	0.03141	0.15786	8	IGHG1
WNT_SIGNALING	0.03142	0.15786	86	CCND3,LRP5,PORCN,PPP2R1A,WNT1,WNT6
WP_HEPATITIS_C_AND_HEPATOCELLULAR_CARCINOMA	0.0315	0.15812	50	MAPK14
REACTOME_PRESYNAPTIC_FUNCTION_OF_KAINATE_RECEPTORS	0.03161	0.15855	21	GNB1,GNB2,PLCB2,PLCB3
CASTELLANO_HRAS_TARGETS_DN	0.03165	0.15862	5	OPRM1
REACTOME_MATURATION_OF_SARS_COV_1_SPIKE_PROTEIN	0.03172	0.15886	5	MGAT1,PRKCSH
CHESLER_BRAIN_D6MIT150_QTL_CIS	0.03177	0.159	6
WP_GAMMAGLUTAMYL_CYCLE_FOR_THE_BIOSYNTHESIS_AND_DEGRADATION_OF_GLUTATHIONE_INCLUDING_DISEASES	0.03183	0.15913	9	DPEP1,GGTLC1
BAKER_HEMATOPOESIS_STAT5_TARGETS	0.03188	0.15922	7	CCND3,CCNE1
BRUECKNER_TARGETS_OF_MIRLET7A3_DN	0.03189	0.15922	74	COL11A1,COL5A1,FAM83D,GPRC5B,LGALS3BP,RAB34,RIN2,SPARC
BLANCO_MELO_COVID19_SARS_COV_2_INFECTION_A594_ACE2_EXPRESSING_CELLS_RUXOLITINIB_DN	0.03211	0.16018	75	AHCY,CCND3,COL11A1,PRDX1,PSMB3,SERPINH1,UCP2
WANG_NFKB_TARGETS	0.03214	0.1602	24	HOXA1,SH3BP1
WP_UREA_CYCLE_AND_METABOLISM_OF_AMINO_GROUPS	0.03223	0.16046	21	ASL,SARDH,SRM
LIANG_HEMATOPOIESIS_STEM_CELL_NUMBER_SMALL_VS_HUGE_DN	0.03225	0.16046	33	ATP2A3,CD1D,DOK2,SAP18
REACTOME_REGULATION_OF_GENE_EXPRESSION_IN_BETA_CELLS	0.03234	0.16079	21	AKT2
REACTOME_HDL_ASSEMBLY	0.03256	0.16174	8
BIOCARTA_BCELLSURVIVAL_PATHWAY	0.0326	0.16174	15	DPF2
REACTOME_POLO_LIKE_KINASE_MEDIATED_EVENTS	0.03263	0.16174	16	MYBL2,PKMYT1
BIOCARTA_VITCB_PATHWAY	0.03263	0.16174	11	SLC23A2,SLC2A1
MYLLYKANGAS_AMPLIFICATION_HOT_SPOT_24	0.03266	0.16177	14	FCGR2B
KEGG_AXON_GUIDANCE	0.03273	0.16197	129	CFL1,CXCR4,DPYSL2,EPHA2,L1CAM,LIMK1,PLXNA1,PLXNB2,RAC3,SEMA4D
WP_FLUOROPYRIMIDINE_ACTIVITY	0.03294	0.16277	34	ERCC2,MTHFR
KEGG_FOCAL_ADHESION	0.03295	0.16277	199	AKT2,CCND3,COL11A1,COL1A1,COL1A2,COL3A1,COL5A1,LAMA5,MYLK2,PARVA,PIP5K1C,PPP1CA,PRKCG,RAC3,SRC,TLN1,VAV1,VWF
WP_AMYOTROPHIC_LATERAL_SCLEROSIS_ALS	0.03312	0.16353	38	BID,GRIA1,MAP2K2,MAPK14
DARWICHE_PAPILLOMA_RISK_LOW_DN	0.03322	0.16373	164	ARHGAP4,BAG6,BID,DOK4,GID8,IGHG1,PLAC8,TSC22D4
BIOCARTA_LONGEVITY_PATHWAY	0.03323	0.16373	15
REACTOME_PROTEIN_FOLDING	0.03324	0.16373	98	CCNE1,CCT5,FBXW5,FKBP9,GBA,GNB1,GNB2,TBCD,TUBA1B,TUBA4A
MURAKAMI_UV_RESPONSE_24HR	0.03342	0.16447	20	SMO
REACTOME_TRANSCRIPTIONAL_REGULATION_BY_RUNX1	0.03361	0.16518	179	BLK,CBX4,CCND3,KMT2B,PAX5,PSMB1,PSMB3,PSMB5,PSMB7,PSMD2,PSMD4,PSMD8,PSMF1,SMARCB1,SMARCD2,SRC,UBA52
BARRIER_CANCER_RELAPSE_TUMOR_SAMPLE_DN	0.03362	0.16518	11	ADPRH,SZT2,UNC45A
REACTOME_C_TYPE_LECTIN_RECEPTORS_CLRS	0.03368	0.16529	140	CARD11,CD209,CLEC10A,ICAM3,MUC21,PLCG2,PSMB1,PSMB3,PSMB5,PSMB7,PSMD2,PSMD4,PSMD8,PSMF1,SRC,SYK,TAB1,UBA52
HOFFMANN_PRE_BI_TO_LARGE_PRE_BII_LYMPHOCYTE_UP	0.03372	0.16529	27	FCRLA
WP_INTERFERON_TYPE_I_SIGNALING_PATHWAYS	0.03372	0.16529	55	LCK,MAPK14,PTPN6,RPTOR,STAT2,VAV1,ZAP70
REACTOME_COPI_DEPENDENT_GOLGI_TO_ER_RETROGRADE_TRAFFIC	0.03378	0.16532	99	ARF1,COPA,COPG1,KIF21B,KIF25,KIF4A,NSF,TUBA1B,TUBA4A
REACTOME_REGULATION_OF_MRNA_STABILITY_BY_PROTEINS_THAT_BIND_AU_RICH_ELEMENTS	0.03378	0.16532	87	EIF4G1,MAPK14,PSMB1,PSMB3,PSMB5,PSMB7,PSMD2,PSMD4,PSMD8,PSMF1,UBA52
WP_HEMATOPOIETIC_STEM_CELL_DIFFERENTIATION	0.03386	0.16558	62	CIITA,CXCR4,FLI1,HES6,NCKAP1L,VAV1
CLAUS_PGR_POSITIVE_MENINGIOMA_DN	0.03428	0.16751	12
MYLLYKANGAS_AMPLIFICATION_HOT_SPOT_22	0.03435	0.16775	9	BCR
MARTINEZ_RESPONSE_TO_TRABECTEDIN_UP	0.03439	0.16778	70	ATRAID,GNAS,ITGAE,PGK1,UBA52
POMEROY_MEDULLOBLASTOMA_DESMOPLASIC_VS_CLASSIC_DN	0.03449	0.1681	61	CCND3,COL1A1,COL1A2,COL3A1,CXCR4,QSOX1
REACTOME_VASOPRESSIN_LIKE_RECEPTORS	0.03451	0.1681	6	OXT
BIOCARTA_ASBCELL_PATHWAY	0.03458	0.16834	13	CD28,CD4
WP_IL6_SIGNALING_PATHWAY	0.03472	0.16885	43	MAP2K2,PRDM1,VAV1
REACTOME_ER_TO_GOLGI_ANTEROGRADE_TRANSPORT	0.03484	0.16931	153	ARF1,COG2,COPA,COPG1,GRIA1,NSF,TBC1D20,TUBA1B,TUBA4A,YKT6
KEGG_PROGESTERONE_MEDIATED_OOCYTE_MATURATION	0.03522	0.17096	85	AKT2,ANAPC1,ANAPC2,MAPK13,MAPK14,PKMYT1
PID_RETINOIC_ACID_PATHWAY	0.03525	0.17096	30	MAPK14,PRKCG,RXRA
SANSOM_APC_MYC_TARGETS	0.03526	0.17096	232	ASCL2,ATP2A3,CARD11,COLGALT1,DHCR24,DPH2,EIF4G1,GTPBP3,INTS1,LARGE2,NDST1,NELFA,OTUB1,POFUT1,PRPF19,RAD23A,SEMA4D,SIGMAR1,SIVA1,SLC6A6,TICRR,WIPI2,ZBTB48,ZFP64
REACTOME_PROSTACYCLIN_SIGNALLING_THROUGH_PROSTACYCLIN_RECEPTOR	0.03535	0.17118	19	GNAS,GNB1,GNB2
SCHLINGEMANN_SKIN_CARCINOGENESIS_TPA_DN	0.03536	0.17118	26	CD247,COL1A1,COL1A2,DOC2GP,GRN,HOXA7
BAKER_HEMATOPOESIS_STAT1_TARGETS	0.0356	0.17209	9	CASP2
RICKMAN_TUMOR_DIFFERENTIATED_MODERATELY_VS_POORLY_DN	0.0356	0.17209	15	CD8B
GRAHAM_CML_DIVIDING_VS_NORMAL_QUIESCENT_UP	0.03571	0.1725	181	CCNE1,CEP55,KIF4A,MCM2,MCM5,RANBP1,TOP2A,TPX2
LI_INDUCED_T_TO_NATURAL_KILLER_UP	0.03585	0.17282	309	ADGRG5,ALDOA,ARSB,DOK2,FXYD4,GPR15,HGFAC,HK2,ITGAE,KIR3DL1,KLHL30,LGALS3BP,NCF4,PLCG2,PRMT2,RAB3D,RHOF,SH3BGRL3,ZNF296
BIOCARTA_SARS_PATHWAY	0.03588	0.17282	7	MAPK14
TSENG_IRS1_TARGETS_DN	0.03589	0.17282	133	ADM,ART3,CASP2,COL3A1,HLX,MMP14,RAMP2,RSAD2
SHANK_TAL1_TARGETS_DN	0.03589	0.17282	10	CD4
FIGUEROA_AML_METHYLATION_CLUSTER_6_DN	0.036	0.17309	37	AIM2,CD3G,PSMD2,STRN4
FRIDMAN_SENESCENCE_UP	0.036	0.17309	75	COL1A2,ISG15,SPARC,TGFB1I1
FERRANDO_LYL1_NEIGHBORS	0.03604	0.17316	17	LGALS9
VISALA_RESPONSE_TO_HEAT_SHOCK_AND_AGING_DN	0.03608	0.17319	13	STIP1
MACLACHLAN_BRCA1_TARGETS_DN	0.03637	0.17447	16
CHO_NR4A1_TARGETS	0.03649	0.17491	32	FUT7
KEGG_ARRHYTHMOGENIC_RIGHT_VENTRICULAR_CARDIOMYOPATHY_ARVC	0.03655	0.17491	74	CACNA1S,CACNG6,JUP,SGCG
NEMETH_INFLAMMATORY_RESPONSE_LPS_UP	0.03656	0.17491	85	FCGR2B,MYO10,SLC2A1,SLPI,TAP1,TNFSF9,TXNRD1
MEISSNER_NPC_ICP_WITH_H3_UNMETHYLATED	0.03658	0.17491	20	FOXS1,PPIH,SHANK2
SIG_REGULATION_OF_THE_ACTIN_CYTOSKELETON_BY_RHO_GTPASES	0.03691	0.17639	35	CFL1,LIMK1,MYLK2
REACTOME_TRAFFICKING_OF_AMPA_RECEPTORS	0.03695	0.17642	31	AP2S1,CAMK2A,GRIA1,NSF,PRKCG
MARTORIATI_MDM4_TARGETS_NEUROEPITHELIUM_DN	0.03705	0.17675	158	ABCD2,ACSS1,CD1D,ELAVL3,IRF2BPL,RHBDL3,RNH1,SOGA3
REACTOME_NOD1_2_SIGNALING_PATHWAY	0.03733	0.17797	36	CASP2,MAPK13,MAPK14,TAB1,UBA52
WP_SIGNALING_PATHWAYS_IN_GLIOBLASTOMA	0.0374	0.17804	83	AKT2,CCNE1,MAP2K2,PLCG2,PRKCG,SRC,TSC2
WALLACE_JAK2_TARGETS_UP	0.0374	0.17804	22	BIN1,PPIH,PRPF6
WP_BLADDER_CANCER	0.03745	0.17808	41	DAPK1,MAP2K2,SRC
DIRMEIER_LMP1_RESPONSE_LATE_UP	0.03755	0.17808	54	ADGRE5,MARCKS,PIEZO1,SLC7A1,STIP1
WU_APOPTOSIS_BY_CDKN1A_NOT_VIA_TP53	0.03755	0.17808	10	MYBL2
WP_WNT_SIGNALING_IN_KIDNEY_DISEASE	0.03755	0.17808	38	FZD9,LRP5,WNT1,WNT6,WNT9B
REACTOME_PKA_ACTIVATION_IN_GLUCAGON_SIGNALLING	0.03755	0.17808	17	GNAS
DAZARD_UV_RESPONSE_CLUSTER_G1	0.03759	0.1781	61	COL11A1,ERCC2,PGK1,RANBP1
SUNG_METASTASIS_STROMA_UP	0.03768	0.1784	107	AGRN,CD81,COL3A1,COL5A1,CRABP2,GAA,HSPG2,PLOD1,SDC4,SPARC,XYLT1
FLECHNER_PBL_KIDNEY_TRANSPLANT_REJECTED_VS_OK_DN	0.03771	0.1784	51	MAPK14,RPS2,STK38
VECCHI_GASTRIC_CANCER_ADVANCED_VS_EARLY_UP	0.03776	0.17851	170	ARL4C,BGN,COL11A1,COL1A2,RNF213,SPARC,ST3GAL1,TMEM132A
ALTEMEIER_RESPONSE_TO_LPS_WITH_MECHANICAL_VENTILATION	0.03791	0.179	124	ADM,ISG15,ST3GAL1,STAT2,TNFSF9
REACTOME_ANTIVIRAL_MECHANISM_BY_IFN_STIMULATED_GENES	0.03792	0.179	81	EIF4G1,ISG15,UBA52,UBA7,UBE2L6
DELACROIX_RAR_BOUND_ES	0.03799	0.17919	450	ADGRE5,ADGRG5,AGPAT3,FARSA,GPA33,GSE1,HOXB13,IQGAP3,LGI2,MIEF1,MTG2,MYBL2,PLCB3,PORCN,PTPN6,RAB8A,RASAL3,RHOF,RIN2,SH3BP1,SIGIRR,SLC12A7,SPIRE2,SRC,STK11,STK35,TCL1A,UBE2O,WIZ,WNT1,WSB2,ZFP64,ZIC5,ZSWIM1
REACTOME_MAPK_FAMILY_SIGNALING_CASCADES	0.03802	0.1792	326	CAMK2A,CCND3,GRIN2D,IL2RB,JAK3,MAP2K2,MAP3K11,PPP2R1A,PSMB1,PSMB3,PSMB5,PSMB7,PSMD2,PSMD4,PSMD8,PSMF1,RASAL3,SRC,TLN1,UBA52,VWF
REACTOME_NEGATIVE_REGULATION_OF_TCF_DEPENDENT_SIGNALING_BY_DVL_INTERACTING_PROTEINS	0.03806	0.17925	5
REACTOME_CALCITONIN_LIKE_LIGAND_RECEPTORS	0.03808	0.17925	10	ADM,RAMP2
SASSON_RESPONSE_TO_FORSKOLIN_UP	0.03817	0.17944	86	ACP2,CYP19A1,GNAS,GPRC5B,GRK5,MAPK14,PDXK,PGK1,PGRMC1,PPP2R1A,STIP1,TLN1
DACOSTA_UV_RESPONSE_VIA_ERCC3_COMMON_UP	0.03818	0.17944	74	CNP,GPRC5B,KCNJ4,RPS6KB2,SRM,TNFSF9,TOB1,TP53I3,TUBA4A
GAVIN_FOXP3_TARGETS_CLUSTER_P2	0.03835	0.1801	79	ARSB,CHST15,GAA,KLK1,LCK,NCKAP1L,SIGMAR1,TBX21,TNFSF8
MORI_SMALL_PRE_BII_LYMPHOCYTE_UP	0.03843	0.18027	77	ACSS1,CD1D,FCRLA,IRF4,MARCKS,POU2AF1,UBA52
FIGUEROA_AML_METHYLATION_CLUSTER_2_UP	0.03845	0.18027	53	CANT1,GALP,IL11RA,KCNK13,PCDHGB7,RECQL5
WP_ARRHYTHMOGENIC_RIGHT_VENTRICULAR_CARDIOMYOPATHY	0.03858	0.18068	75	CACNA1S,CACNG6,JUP,SGCG
REACTOME_RHO_GTPASE_EFFECTORS	0.03862	0.18068	262	CFL1,DIAPH3,GOPC,INCENP,IQGAP3,LIMK1,MAPK14,NCF1,NCF4,NCKAP1L,PPP2R1A,SRC,TUBA1B,TUBA4A
WEBER_METHYLATED_ICP_IN_FIBROBLAST	0.03862	0.18068	19
WP_CANONICAL_AND_NONCANONICAL_NOTCH_SIGNALING	0.03869	0.18087	27	JAG2,NOTCH3
REACTOME_RAC2_GTPASE_CYCLE	0.03876	0.18106	87	ARHGAP1,BCR,CDC42EP1,DIAPH3,EPHA2,LBR,NCF1,NCF4,NCKAP1L,VAV1
BURTON_ADIPOGENESIS_3	0.03899	0.18201	102	CD4,INCENP,KIF4A,LRP5,MCM2,MCM5,TACC3,TOP2A
TORCHIA_TARGETS_OF_EWSR1_FLI1_FUSION_DN	0.03904	0.18208	310	BCR,CD81,CNN2,HK2,ITGAL,JCAD,LIMD2,NCKAP1L,NDST1,NLRC5,PDXK,PLAC8,RGS19,SMO,SQOR,SYK,TMSB10,TRIB2
REACTOME_SLC_TRANSPORTER_DISORDERS	0.03913	0.18237	98	SLC27A4,SLC2A1,SLC2A10,SLC2A9,SLC35C1,SLC5A5
WILSON_PROTEASES_AT_TUMOR_BONE_INTERFACE_DN	0.03926	0.18274	5	CTSH
BARRIER_COLON_CANCER_RECURRENCE_DN	0.03927	0.18274	18	NUCB1,PFKL,STAT2
BYSTRYKH_HEMATOPOIESIS_STEM_CELL_SCP2_QTL_TRANS	0.03929	0.18274	26	SFTPC,SPARC
VANASSE_BCL2_TARGETS_DN	0.03943	0.18324	58	BID,CD1D,CMTR1,COL5A1,MARCKS
BLUM_RESPONSE_TO_SALIRASIB_DN	0.03948	0.18327	332	CCND3,CHST12,COL1A1,CRABP2,DGCR2,DHCR24,FANCA,GALNT2,GTF3C2,INCENP,KIF4A,MCM2,MCM5,MCM6,MYBL2,NARF,NR2F1,POLD1,RANBP1,RPA1,TACC3,TOP2A,TPX2,TUBB
LUND_SILENCED_BY_METHYLATION	0.0395	0.18327	14	SDC4
PASTURAL_RIZ1_TARGETS_DN	0.03985	0.1848	5
PID_PTP1B_PATHWAY	0.03994	0.18505	52	BLK,CAPN1,LCK,SRC
PID_S1P_META_PATHWAY	0.03999	0.18514	21	GNA13
WP_NOTCH1_REGULATION_OF_HUMAN_ENDOTHELIAL_CELL_CALCIFICATION	0.04009	0.18534	18	JAG2
OUYANG_PROSTATE_CANCER_PROGRESSION_DN	0.04009	0.18534	21	ARFIP2
KARAKAS_TGFB1_SIGNALING	0.04012	0.18534	18
WP_4HYDROXYTAMOXIFEN_DEXAMETHASONE_AND_RETINOIC_ACIDS_REGULATION_OF_P27_EXPRESSION	0.04016	0.18538	18	MAP2K2,MAP3K11
REACTOME_TGF_BETA_RECEPTOR_SIGNALING_ACTIVATES_SMADS	0.04026	0.1857	32	MTMR4,PPP1CA,STUB1,UBA52
RORIE_TARGETS_OF_EWSR1_FLI1_FUSION_DN	0.04047	0.18639	28	ARHGAP4,ELAVL3,TRIB2
CROONQUIST_NRAS_SIGNALING_DN	0.04049	0.18639	69	MCM2,MYBL2,POLD1,TOP2A,TPX2
LASTOWSKA_NEUROBLASTOMA_COPY_NUMBER_UP	0.0405	0.18639	183	ARMC7,ATP2A3,CD300LF,DUS1L,GPS1,GTF3C2,MRPL58,SLC35F6,SLC38A10,SRP68,TMEM106A,TOP2A,UBE2O
REACTOME_NEGATIVE_REGULATION_OF_NOTCH4_SIGNALING	0.04053	0.18639	54	PSMB1,PSMB3,PSMB5,PSMB7,PSMD2,PSMD4,PSMD8,PSMF1,TACC3,UBA52
CASORELLI_APL_SECONDARY_VS_DE_NOVO_UP	0.04072	0.18711	36	SLC36A1
REACTOME_TRANSFERRIN_ENDOCYTOSIS_AND_RECYCLING	0.04074	0.18711	31	ATP6V0D1,ATP6V1F,MCOLN1,TCIRG1
REACTOME_OAS_ANTIVIRAL_RESPONSE	0.04088	0.18759	9
REACTOME_CELL_EXTRACELLULAR_MATRIX_INTERACTIONS	0.04091	0.1876	18	PARVA,TESK1
PID_MYC_ACTIV_PATHWAY	0.04094	0.18762	79	EIF4G1,KIR3DL1,SLC2A1,SUPT7L,TRRAP
REACTOME_THROMBIN_SIGNALLING_THROUGH_PROTEINASE_ACTIVATED_RECEPTORS_PARS	0.04105	0.18796	32	GNA13,GNB1,GNB2,SRC
LU_TUMOR_ENDOTHELIAL_MARKERS_UP	0.04114	0.18824	22
ZHENG_IL22_SIGNALING_UP	0.04123	0.18853	58	SLITRK1,SLPI
GRAHAM_CML_QUIESCENT_VS_NORMAL_QUIESCENT_DN	0.04136	0.18874	42	FAM30A,HLA-DQA1,HLX,TGFB1I1
REACTOME_ASSEMBLY_OF_THE_HIV_VIRION	0.04138	0.18874	16	UBA52
WILCOX_RESPONSE_TO_PROGESTERONE_DN	0.04139	0.18874	65	COL11A1,COL1A1,COL1A2,L1CAM,MIR3648-1,PIEZO1,PRRC2A
HOFMANN_MYELODYSPLASTIC_SYNDROM_RISK_DN	0.04141	0.18874	23	RGS19,STAT2
TONKS_TARGETS_OF_RUNX1_RUNX1T1_FUSION_MONOCYTE_DN	0.04145	0.18874	55	ARL4C,CD1B,CD1E,HIP1,ICAM3,IRF4
WP_NEURAL_CREST_CELL_MIGRATION_IN_CANCER	0.04148	0.18874	44	AKT2,ARF1,PIK3R6
REACTOME_UCH_PROTEINASES	0.04151	0.18874	85	FOXK1,HCFC1,PSMB1,PSMB3,PSMB5,PSMB7,PSMD2,PSMD4,PSMD8,PSMF1,UBA52
REACTOME_SIGNALLING_TO_ERKS	0.04152	0.18874	34	MAP2K2,MAPK13,MAPK14,SRC
JACKSON_DNMT1_TARGETS_UP	0.04175	0.18964	81	AHCY,BIN1,ENG,EPHA2,HLA-B,IL10RB,ISG15,SLPI,ZFP64
ROSS_ACUTE_MYELOID_LEUKEMIA_CBF	0.04178	0.18965	81	CCND3,CIITA,SPARC,TRIM8
REACTOME_HEDGEHOG_ON_STATE	0.04184	0.18978	86	GRK2,PSMB1,PSMB3,PSMB5,PSMB7,PSMD2,PSMD4,PSMD8,PSMF1,SMO,UBA52
WANG_BARRETTS_ESOPHAGUS_AND_ESOPHAGUS_CANCER_UP	0.04201	0.19024	26	SERPINH1
MARSON_FOXP3_TARGETS_DN	0.04205	0.19024	53	POU2AF1,UCP2,ZAP70
MATTIOLI_MULTIPLE_MYELOMA_WITH_14Q32_TRANSLOCATIONS	0.04209	0.19024	36	ATP13A2,DPYSL2,MAL,SRC
WP_TUMOR_SUPPRESSOR_ACTIVITY_OF_SMARCB1	0.04209	0.19024	31	DPF2,GLI4,SMARCB1,SMARCD2,SMO
FURUKAWA_DUSP6_TARGETS_PCI35_DN	0.04211	0.19024	71	CEP55,DYSF,EPHA2,MCM5,MTFR2,NCAPD2,SIPA1L3,TPX2
REACTOME_APC_C_CDH1_MEDIATED_DEGRADATION_OF_CDC20_AND_OTHER_APC_C_CDH1_TARGETED_PROTEINS_IN_LATE_MITOSIS_EARLY_G1	0.04212	0.19024	74	ANAPC1,ANAPC2,PSMB1,PSMB3,PSMB5,PSMB7,PSMD2,PSMD4,PSMD8,PSMF1,UBA52
IRITANI_MAD1_TARGETS_DN	0.04221	0.19039	45	AHCY,CPSF3,MCM6,POLD1,SRM
REACTOME_REGULATION_OF_SIGNALING_BY_CBL	0.04222	0.19039	22	SYK,UBA52,VAV1
RIZ_ERYTHROID_DIFFERENTIATION_APOBEC2	0.04229	0.19049	25	AIRE
RASHI_RESPONSE_TO_IONIZING_RADIATION_4	0.0423	0.19049	46	GIMAP1,IL7R,RGS19,SEMA4D,ZAP70
KEGG_PROTEASOME	0.04241	0.19084	46	PSMB1,PSMB3,PSMB5,PSMB7,PSMD2,PSMD4,PSMD8,PSMF1
ABE_VEGFA_TARGETS_2HR	0.04247	0.19099	33	CD1B,MCM2
MIKKELSEN_ES_HCP_WITH_H3K27ME3	0.04252	0.19105	41	NR2F1
MIKKELSEN_MCV6_ICP_WITH_H3K27ME3	0.0427	0.19172	75	PAX5,POU2F2,S100Z,SHANK2,SLC2A10
REACTOME_HEDGEHOG_LIGAND_BIOGENESIS	0.04287	0.19235	65	PSMB1,PSMB3,PSMB5,PSMB7,PSMD2,PSMD4,PSMD8,PSMF1,UBA52
TOOKER_GEMCITABINE_RESISTANCE_UP	0.04298	0.19271	78	ARFIP2,CD81,ISG15,RNH1
WP_NICOTINE_ACTIVITY_ON_DOPAMINERGIC_NEURONS	0.04305	0.19271	21	GNB1,PPP1CA
KEGG_N_GLYCAN_BIOSYNTHESIS	0.04309	0.19271	46	ALG1,B4GALT2,DDOST,MGAT1,MGAT4B
WP_NANOPARTICLEMEDIATED_ACTIVATION_OF_RECEPTOR_SIGNALING	0.04309	0.19271	29	COL1A1,MAP2K2,MAPK13,MAPK14,SRC,TLN1
REACTOME_TRANSLESION_SYNTHESIS_BY_POLH	0.0431	0.19271	19	RPA1,UBA52,UFD1
REACTOME_ZINC_INFLUX_INTO_CELLS_BY_THE_SLC39_GENE_FAMILY	0.04323	0.19302	10	SLC39A7
PYEON_HPV_POSITIVE_TUMORS_DN	0.04323	0.19302	10
RHODES_CANCER_META_SIGNATURE	0.04332	0.19327	62	AHCY,CCT5,COL1A2,TOP2A,TPX2,TUBB
JIANG_TIP30_TARGETS_DN	0.04365	0.19461	23	CBX4,TLN1
REACTOME_SIGNALING_BY_FGFR1	0.04373	0.19484	50	PPP2R1A,SRC,UBA52
REACTOME_CELLULAR_HEXOSE_TRANSPORT	0.04385	0.19522	21	SLC2A1,SLC2A10,SLC2A9
FUJIWARA_PARK2_IN_LIVER_CANCER_UP	0.04393	0.19536	8	CCNE1
MIKKELSEN_PLURIPOTENT_STATE_DN	0.04394	0.19536	8	CBX4
REACTOME_ION_CHANNEL_TRANSPORT	0.04406	0.1957	183	ANO8,ASIC4,ATP10B,ATP13A1,ATP13A2,ATP2A3,ATP4B,ATP6V0D1,ATP6V1F,ATP8B2,CAMK2A,FXYD4,MCOLN1,TCIRG1,TPCN2,TRPC4AP,TTYH3,UBA52
PID_RHODOPSIN_PATHWAY	0.04408	0.1957	23	GNB1,GUCY2F,RGS9BP,RPE65
REACTOME_REGULATION_OF_LOCALIZATION_OF_FOXO_TRANSCRIPTION_FACTORS	0.04413	0.19577	12	AKT2
GAVIN_FOXP3_TARGETS_CLUSTER_T7	0.04422	0.19602	97	CD2,DDX54,MARCKS,MCM6,MKRN1,SMO
NIKOLSKY_BREAST_CANCER_21Q22_AMPLICON	0.04435	0.19634	16	POFUT2
REACTOME_REGULATION_OF_RUNX1_EXPRESSION_AND_ACTIVITY	0.04435	0.19634	17	CCND3,SRC
LINDGREN_BLADDER_CANCER_CLUSTER_2A_UP	0.04446	0.19665	8
MOREAUX_B_LYMPHOCYTE_MATURATION_BY_TACI_UP	0.04465	0.19737	83	PLXNA1,POFUT2,POU2F2
WP_OVERVIEW_OF_INTERFERONSMEDIATED_SIGNALING_PATHWAY	0.04468	0.19737	37	IL10RB,STAT2
MISSIAGLIA_REGULATED_BY_METHYLATION_DN	0.04477	0.19757	119	LBR,MCM5,MDFI,RANBP1
WP_UREA_CYCLE_AND_ASSOCIATED_PATHWAYS	0.04479	0.19757	24	ASL,GOT2,MDH2
PECE_MAMMARY_STEM_CELL_UP	0.04488	0.1978	132	CNP,FAU,GUCD1,MT1G,RPLP2,RPS19,RPS2,STK35,TMSB10,TUBA4A,UBA52
MANNE_COVID19_NONICU_VS_HEALTHY_DONOR_PLATELETS_UP	0.04491	0.1978	140	ASIC4,EXOC3L4,FLYWCH1,IGLL5,ISG15,JAK3,LGALS3BP,LYRM4,MIIP,RSAD2,SERPINH1,SLC2A1,TP53I3,VASN,ZNF296
LI_WILMS_TUMOR_VS_FETAL_KIDNEY_2_DN	0.04493	0.1978	48	AGRN,COL5A1,DPEP1
APPEL_IMATINIB_RESPONSE	0.04517	0.19871	33	CTSH,ENG,GBA
REACTOME_HDL_CLEARANCE	0.04526	0.19895	5
JIANG_VHL_TARGETS	0.04534	0.19908	83	CAPN1,LRP1,NFE2L1,POLD1,RPLP0
PASINI_SUZ12_TARGETS_UP	0.04536	0.19908	112	AIRE,CHAC1,FMR1NB,MYBL2,RPAP1,TCL1A
WP_PHOTODYNAMIC_THERAPYINDUCED_HIF1_SURVIVAL_SIGNALING	0.04539	0.19908	37	BID,PFKL,PGK1,SLC2A1
KEGG_PHOSPHATIDYLINOSITOL_SIGNALING_SYSTEM	0.04542	0.19911	76	CDS2,DGKA,INPP5D,PIP4K2C,PIP5K1C,PLCB2,PLCB3,PLCG2,PRKCG
SCHEIDEREIT_IKK_TARGETS	0.04552	0.19939	17
MORI_PLASMA_CELL_DN	0.04559	0.19954	36
HONRADO_BREAST_CANCER_BRCA1_VS_BRCA2	0.04562	0.19954	16	CCNE1,TOP2A
REACTOME_ADP_SIGNALLING_THROUGH_P2Y_PURINOCEPTOR_1	0.04567	0.19965	25	GNB1,GNB2,MAPK14,P2RY1,SRC
GUTIERREZ_WALDENSTROEMS_MACROGLOBULINEMIA_2	0.04576	0.19987	13	SYK
CHANG_POU5F1_TARGETS_UP	0.04579	0.19988	14	COL3A1,COL5A1
PID_ARF6_DOWNSTREAM_PATHWAY	0.04584	0.19997	15	ARF1
CASTELLANO_NRAS_TARGETS_UP	0.04603	0.20049	70	CRABP2,HLA-B,IFI27L2,ISG15,RAMP2,SARDH,TAP1,YIF1A
REACTOME_ALPHA_PROTEIN_KINASE_1_SIGNALING_PATHWAY	0.04603	0.20049	11	TAB1,UBA52
PID_INTEGRIN2_PATHWAY	0.04608	0.20056	28	ICAM3,ITGAL
REACTOME_RET_SIGNALING	0.04621	0.20102	40	DOK2,DOK4,SRC
BIOCARTA_TRKA_PATHWAY	0.04629	0.20121	14
WP_RANKLRANK_RECEPTOR_ACTIVATOR_OF_NFKB_LIGAND_SIGNALING_PATHWAY	0.04653	0.20207	55	AKT2,MAPK14,SRC,SYK,TAB1
REACTOME_THROMBOXANE_SIGNALLING_THROUGH_TP_RECEPTOR	0.04655	0.20207	24	GNA13,GNB1,GNB2
PLASARI_TGFB1_TARGETS_1HR_DN	0.04665	0.2021	5	COL3A1
NADLER_HYPERGLYCEMIA_AT_OBESITY	0.04665	0.2021	57	CACNA1S,FCGR2B,HPS1,SERPINH1,VAV1,WNT1
REACTOME_OPIOID_SIGNALLING	0.04666	0.2021	90	CAMK2A,GNB1,GNB2,GRK2,OPRM1,PLCB2,PLCB3,PPP1CA,PPP2R1A,PRKCG
REACTOME_SULFIDE_OXIDATION_TO_SULFATE	0.04677	0.20246	6	SQOR
WP_PROTEASOME_DEGRADATION	0.04688	0.20278	61	HLA-B,HLA-C,PSMB1,PSMB3,PSMB5,PSMB7,PSMD2,PSMD4,PSMD8,UBA7
LY_AGING_PREMATURE_DN	0.047	0.20309	29	MCM2,MYBL2,PKMYT1,RANBP1
REACTOME_GAMMA_CARBOXYLATION_TRANSPORT_AND_AMINO_TERMINAL_CLEAVAGE_OF_PROTEINS	0.04701	0.20309	11
WP_CEREBRAL_ORGANIC_ACIDURIAS_INCLUDING_DISEASES	0.04725	0.20398	7	D2HGDH,GCDH,MDH2
DORN_ADENOVIRUS_INFECTION_32HR_UP	0.04748	0.20483	10	TOP2A
REACTOME_UPTAKE_AND_FUNCTION_OF_ANTHRAX_TOXINS	0.04763	0.20534	11	MAP2K2
GILDEA_METASTASIS	0.04786	0.20619	29	SLC2A10,SPARC
WP_FOCAL_ADHESIONPI3KAKTMTORSIGNALING_PATHWAY	0.04792	0.20628	308	AKT2,COL11A1,COL1A1,COL1A2,COL3A1,COL5A1,EPHA2,GNB1,GNB2,IL2RB,IL7R,ITGAE,ITGAL,JAK3,LAMA5,MAP2K2,PPP2R1A,RAB8A,RPS6KB2,RPTOR,SLC2A1,STK11,TCL1A,TSC2,VWF
DACOSTA_ERCC3_ALLELE_XPCS_VS_TTD_UP	0.04795	0.20628	28	CTSH
WP_SARSCOV2_AND_COVID19_PATHWAY	0.04804	0.20653	10
ZHANG_RESPONSE_TO_CANTHARIDIN_DN	0.0482	0.20707	64	ERCC2,FARSA,PFKL
NUYTTEN_NIPP1_TARGETS_DN	0.04829	0.20729	823	APH1A,ATP2A3,CCNY,CDK2AP2,DHCR24,DPYSL2,EPHA2,GALNT2,GID8,GNAS,GPRC5B,HMGN4,HOXB13,IL17RC,JUP,KIAA2013,KIF4A,LAMA5,LBR,LIMD2,MAL,MAPK13,MCM6,MEX3D,NIPAL3,NSF,PARVA,PDXK,PLXND1,PRMT2,PRPS2,QSOX1,RAB3D,RHOF,S100P,SERPINH1,SH3BGRL3,SKI,SLC25A39,SLC2A4RG,SLC35F6,SLC7A1,SLPI,ST3GAL1,SYK,TPD52L2,TRIM8,TRPC4AP,TTYH3,TUBA4A,UCP2,VASN,WSB2
HOLLERN_MICROACINAR_BREAST_TUMOR_DN	0.04855	0.20804	15	ADAMTS5
REACTOME_RUNX2_REGULATES_BONE_DEVELOPMENT	0.04855	0.20804	31	COL1A1,SRC
DARWICHE_SQUAMOUS_CELL_CARCINOMA_UP	0.04857	0.20804	146	BID,ENG,GALK1,GDF5,PFKL,PGK1,PLAC8,RUBCN,SLPI,SPNS3,SRM
MIKKELSEN_MCV6_LCP_WITH_H3K27ME3	0.04859	0.20804	26	MLC1
HU_GENOTOXIC_DAMAGE_24HR	0.04877	0.20865	34	CDH15,ISG15
REACTOME_SIGNALING_BY_SCF_KIT	0.04882	0.20872	43	GRAP2,LCK,PTPN6,SRC,VAV1
WP_NEPHROGENESIS	0.04893	0.20904	17	WNT9B
WP_PATHWAYS_REGULATING_HIPPO_SIGNALING	0.04897	0.20909	99	CDH15,EPHA2,GNAS,PLCB2,PLCB3,PRKCG
HOFFMANN_IMMATURE_TO_MATURE_B_LYMPHOCYTE_DN	0.04901	0.2091	47	GALK1,MARCKS
REACTOME_REGULATION_OF_KIT_SIGNALING	0.04904	0.2091	16	LCK,PTPN6,SRC
BROWNE_HCMV_INFECTION_1HR_DN	0.04916	0.20945	213	BLK,CCNE1,FCMR,GDF5,GGA3,HIC2,PPIH,SERPINB10,SPN,SUPT7L,TYRP1,XYLT1
CAIRO_HEPATOBLASTOMA_CLASSES_UP	0.04939	0.21025	594	AHCY,CCNE1,CCT5,CLIC1,DDOST,FANCA,FARSA,GCN1,GPS1,GTF3C2,GTF3C3,HIC2,HSF1,KIF4A,LAPTM4B,LYRM4,MCM2,MCM6,NCAPD2,PDIA6,POLD1,PRPF6,PSMB5,PSMF1,RANBP1,RFWD3,RPLP0,SF3B3,SMARCB1,TBL2,TOP2A,TPD52L2,TPX2,TRRAP
WP_ALANINE_AND_ASPARTATE_METABOLISM	0.04941	0.21025	11	ASL,GAD2,GOT2
REACTOME_P38MAPK_EVENTS	0.04951	0.21053	13	MAPK13,MAPK14,SRC
FUJII_YBX1_TARGETS_DN	0.04977	0.21148	191	CASP2,CCT5,CXCR4,ITGAE,KIF4A,MCM2,MCM5,MCM6,MYBL2,TOP2A
VERRECCHIA_RESPONSE_TO_TGFB1_C1	0.04983	0.21161	19	HSPG2,SPARC
REACTOME_GLUCONEOGENESIS	0.04995	0.21197	34	ALDOA,GOT2,MDH2,PGK1
CHIN_BREAST_CANCER_COPY_NUMBER_UP	0.05001	0.21197	28	MYBL2,TOP2A
REACTOME_ARACHIDONATE_PRODUCTION_FROM_DAG	0.05002	0.21197	5
ROETH_TERT_TARGETS_DN	0.0501	0.21219	9
REACTOME_SWITCHING_OF_ORIGINS_TO_A_POST_REPLICATIVE_STATE	0.05021	0.21249	91	ANAPC1,ANAPC2,CCNE1,MCM2,MCM5,MCM6,PSMB1,PSMB3,PSMB5,PSMB7,PSMD2,PSMD4,PSMD8,PSMF1,UBA52
HOELZEL_NF1_TARGETS_DN	0.05038	0.21307	116	ADAMTS5,ADM,BGN,COL3A1,DCHS1,HAUS5,NR2F1
KESHELAVA_MULTIPLE_DRUG_RESISTANCE	0.05074	0.21444	79	ADAM15,BCAP31,ICAM3,IGHV5-51,KCTD17,STYXL1,TMEM104
SHETH_LIVER_CANCER_VS_TXNIP_LOSS_PAM2	0.05078	0.21449	164	ABCD2,BICDL1,MAL,MCM2,POFUT2,PRSS8,RAB34,SPARC,TACC3
CHNG_MULTIPLE_MYELOMA_HYPERPLOID_UP	0.05085	0.21462	53	RPLP2,RPS19,UBA52,UBA7
REACTOME_ABERRANT_REGULATION_OF_MITOTIC_G1_S_TRANSITION_IN_CANCER_DUE_TO_RB1_DEFECTS	0.05088	0.21462	17	CCND3,CCNE1
WP_DOPAMINERGIC_NEUROGENESIS	0.05094	0.21465	30	WNT1
FUJII_YBX1_TARGETS_UP	0.05097	0.21465	41	LGALS9,NLRC5,SLC16A3,TRIB2
WP_REGULATION_OF_TOLLLIKE_RECEPTOR_SIGNALING_PATHWAY	0.05104	0.21465	145	AKT2,CD180,FBXW5,MAP2K2,MAPK13,MAPK14,PTPN6,RBCK1,SIGIRR,SYK,TAB1
PID_AJDISS_2PATHWAY	0.05109	0.21465	48	DNM2,GNA13,HGS,JUP,PTPN6,RIN2,SRC
REACTOME_ABC_FAMILY_PROTEINS_MEDIATED_TRANSPORT	0.05109	0.21465	103	ABCA7,ABCD2,ABCG8,DERL3,PSMB1,PSMB3,PSMB5,PSMB7,PSMD2,PSMD4,PSMD8,PSMF1,UBA52
MEDINA_SMARCA4_TARGETS	0.0511	0.21465	35	SNAPC2
REACTOME_G1_S_DNA_DAMAGE_CHECKPOINTS	0.05122	0.21478	67	CCNE1,PSMB1,PSMB3,PSMB5,PSMB7,PSMD2,PSMD4,PSMD8,PSMF1,UBA52
WANG_LSD1_TARGETS_UP	0.05123	0.21478	24	CCNE1,CD1D,RPRM
REACTOME_INFLAMMASOMES	0.05128	0.21478	21	AIM2
WP_MONOAMINE_GPCRS	0.05128	0.21478	33	ADRA1B,HTR1B
MCMURRAY_TP53_HRAS_COOPERATION_RESPONSE_UP	0.0513	0.21478	27	KCTD15,PLAC8
MATZUK_CENTRAL_FOR_FEMALE_FERTILITY	0.0514	0.21506	29	AIRE,INSL3,OTX1
BROWNE_HCMV_INFECTION_8HR_DN	0.0515	0.21534	46	MIR3648-1,SPN,TPX2,TRIB2
WP_GLUTATHIONE_METABOLISM	0.05166	0.21587	22	GGTLC1,IDH1
BIOCARTA_ACH_PATHWAY	0.05178	0.21621	14
HELLER_SILENCED_BY_METHYLATION_DN	0.05194	0.21674	103	CHAC1,IDH1,RPS19,SERPINH1
PID_INTEGRIN_A4B1_PATHWAY	0.05201	0.21676	33	CD81,SRC,TLN1
LIU_VAV3_PROSTATE_CARCINOGENESIS_DN	0.05203	0.21676	16	GAD2
SA_REG_CASCADE_OF_CYCLIN_EXPR	0.05205	0.21676	13	CCNE1
REACTOME_ORC1_REMOVAL_FROM_CHROMATIN	0.05226	0.21748	71	MCM2,MCM5,MCM6,PSMB1,PSMB3,PSMB5,PSMB7,PSMD2,PSMD4,PSMD8,PSMF1,UBA52
REACTOME_RHOB_GTPASE_CYCLE	0.05232	0.21758	70	ARHGAP1,ARHGEF1,BCR,DIAPH3,IQGAP3,JUP
OZANNE_AP1_TARGETS_UP	0.05245	0.21798	14	SPARC
LEE_METASTASIS_AND_ALTERNATIVE_SPLICING_UP	0.05251	0.21798	73	BID,BMF,IL12RB1,L1CAM,LGALS3BP,PPP2R1A,PTK7,SMO
MAHAJAN_RESPONSE_TO_IL1A_UP	0.05252	0.21798	76	IL2RB,IL7R
COLIN_PILOCYTIC_ASTROCYTOMA_VS_GLIOBLASTOMA_UP	0.05258	0.21801	34	GPRC5B
ZHOU_CELL_CYCLE_GENES_IN_IR_RESPONSE_6HR	0.05259	0.21801	82	CEP55,LBR,MCM2,MCM5,MCM6,MTFR2,MYBL2,RANBP1
REACTOME_TANDEM_PORE_DOMAIN_POTASSIUM_CHANNELS	0.05285	0.21891	12	KCNK13
STANELLE_E2F1_TARGETS	0.05289	0.21894	29	ARHGAP4,BID,CCNE1,TNFSF9
LIM_MAMMARY_LUMINAL_MATURE_DN	0.05296	0.21909	93	BTBD11,DPYSL2,JAG2,SERPINH1,WTIP
PID_CDC42_REG_PATHWAY	0.05332	0.22043	30	ARHGAP1
DER_IFN_GAMMA_RESPONSE_UP	0.05361	0.2215	71	HLA-C,ISG15,TAP1
SPIELMAN_LYMPHOBLAST_EUROPEAN_VS_ASIAN_2FC_UP	0.0538	0.22213	13	COPG1,DPYSL2,RRP1
REACTOME_LISTERIA_MONOCYTOGENES_ENTRY_INTO_HOST_CELLS	0.05405	0.22283	20	HGS,SRC,UBA52
BIOCARTA_PTDINS_PATHWAY	0.05405	0.22283	23	ARF1,PFKL
REACTOME_STABILIZATION_OF_P53	0.05408	0.22283	56	PSMB1,PSMB3,PSMB5,PSMB7,PSMD2,PSMD4,PSMD8,PSMF1,UBA52
BIOCARTA_CDK5_PATHWAY	0.05426	0.22324	13	MAP2K2
REACTOME_TRANSPORT_OF_CONNEXONS_TO_THE_PLASMA_MEMBRANE	0.05427	0.22324	20	TUBA1B,TUBA4A
BOQUEST_STEM_CELL_UP	0.05429	0.22324	257	COL1A1,COL1A2,COL3A1,COL5A1,CRABP2,LRP1,OLFML2B,PCOLCE,SLC2A10
LU_TUMOR_VASCULATURE_UP	0.05432	0.22324	29	ISG15
PID_BMP_PATHWAY	0.05446	0.22367	41	CTDSP1,PPP1CA,SKI,TAB1
MIKKELSEN_MEF_HCP_WITH_H3_UNMETHYLATED	0.05457	0.22379	234	ARHGAP4,CAMK2A,CHST6,GPR158,GTF2A1L,JAK3,PLVAP,PTPN6,RCVRN,SLC2A9,TEX11,TMC8
SIMBULAN_PARP1_TARGETS_UP	0.05459	0.22379	30	CD81
WP_HOSTPATHOGEN_INTERACTION_OF_HUMAN_CORONA_VIRUSES_APOPTOSIS	0.0546	0.22379	22	BID,MAPK13,MAPK14
KONDO_COLON_CANCER_HCP_WITH_H3K27ME3	0.05474	0.22422	6	IGHG1
MCCLUNG_COCAIN_REWARD_4WK	0.05484	0.22451	70	BLK,CAMK2A,DNAJC5,FMR1NB,PDXK,ZAP70
PID_P38_ALPHA_BETA_DOWNSTREAM_PATHWAY	0.05495	0.22481	38	MAPK14
HENDRICKS_SMARCA4_TARGETS_DN	0.05499	0.22482	48	IGHG1,MC4R
ZHAN_EARLY_DIFFERENTIATION_GENES_UP	0.05514	0.22529	7	IRF4
REACTOME_SIGNALING_BY_NOTCH1_HD_DOMAIN_MUTANTS_IN_CANCER	0.05524	0.22553	15	JAG2,UBA52
REACTOME_TGF_BETA_RECEPTOR_SIGNALING_IN_EMT_EPITHELIAL_TO_MESENCHYMAL_TRANSITION	0.05535	0.22585	16	UBA52
REACTOME_RHOQ_GTPASE_CYCLE	0.05551	0.22633	59	ARHGAP1,CDC42EP1,DIAPH3,GOPC,IQGAP3,JUP,WWP2
YAO_TEMPORAL_RESPONSE_TO_PROGESTERONE_CLUSTER_17	0.05556	0.22641	180	DDOST,DDX54,DPP3,MDH2,MRPL58,PSMB7,PSMD8,RAMP2,RNF7,SLC25A39,STUB1,TGFB1I1,TUBB,TXNRD1
MAGRANGEAS_MULTIPLE_MYELOMA_IGG_VS_IGA_UP	0.05587	0.22754	19	ABCA7,IGHV1OR15-1,JAG2,PPP1CA
REACTOME_NGF_INDEPENDANT_TRKA_ACTIVATION	0.05614	0.22839	5
WP_GANGLIO_SPHINGOLIPID_METABOLISM	0.05616	0.22839	13	ST3GAL1,ST3GAL5
REACTOME_TRANSCRIPTIONAL_REGULATION_OF_PLURIPOTENT_STEM_CELLS	0.05635	0.22904	31	ZSCAN10
MEBARKI_HCC_PROGENITOR_WNT_UP_CTNNB1_DEPENDENT_BLOCKED_BY_FZD8CRD	0.0564	0.22908	47	COL3A1,TYRP1
LIM_MAMMARY_STEM_CELL_UP	0.05669	0.2301	468	ADGRL1,ARHGAP25,BTBD11,CNP,COL5A1,COL9A2,DCHS1,HGFAC,HSPG2,LARGE2,LRP1,PCOLCE,PRDM1,RAB34,SERPINH1,SKI,SLC38A5,SLC4A3,SOGA1,TGFB1I1,UNC45A,WTIP
BIOCARTA_CHEMICAL_PATHWAY	0.05686	0.23063	18	BID,TLN1
KEGG_SPHINGOLIPID_METABOLISM	0.05696	0.2308	39	GBA,NEU4
SCIAN_CELL_CYCLE_TARGETS_OF_TP53_AND_TP73_UP	0.05697	0.2308	8	JAG2
MIKKELSEN_IPS_HCP_WITH_H3_UNMETHYLATED	0.05724	0.23165	83	IQCA1L,RCVRN
SEITZ_NEOPLASTIC_TRANSFORMATION_BY_8P_DELETION_UP	0.05726	0.23165	72	COL1A2,ISG15,NR2F1
REACTOME_NON_INTEGRIN_MEMBRANE_ECM_INTERACTIONS	0.05739	0.23203	59	AGRN,COL11A1,COL1A1,COL1A2,COL3A1,COL5A1,HSPG2,LAMA5,SDC4
REACTOME_HIGHLY_SODIUM_PERMEABLE_POSTSYNAPTIC_ACETYLCHOLINE_NICOTINIC_RECEPTORS	0.05743	0.23205	7
KANG_DOXORUBICIN_RESISTANCE_UP	0.05753	0.23233	54	KIF4A,TOP2A,TPX2
HAHTOLA_MYCOSIS_FUNGOIDES_DN	0.05768	0.2325	17
GUTIERREZ_CHRONIC_LYMPHOCYTIC_LEUKEMIA_UP	0.05769	0.2325	12
REACTOME_ADRENOCEPTORS	0.05769	0.2325	9	ADRA1B
PID_SYNDECAN_4_PATHWAY	0.05777	0.23254	32	CXCR4,DNM2,SDC4
GARGALOVIC_RESPONSE_TO_OXIDIZED_PHOSPHOLIPIDS_TAN_DN	0.05785	0.23254	11
DELACROIX_RAR_TARGETS_UP	0.05786	0.23254	45	CRABP2,PRSS8,STK11,TCIRG1
HOFFMANN_PRE_BI_TO_LARGE_PRE_BII_LYMPHOCYTE_DN	0.05787	0.23254	76	BIN1,ENG,ITM2C
SEMBA_FHIT_TARGETS_DN	0.05789	0.23254	10
LUI_THYROID_CANCER_CLUSTER_3	0.05804	0.23287	26	PSMD8,RPS2
REACTOME_CARDIAC_CONDUCTION	0.05804	0.23287	127	ATP2A3,CACNG6,CAMK2A,FXYD4,KCNJ12,KCNJ4,KCNK13,NPR1,SCN11A,SLC8A3
GRAHAM_CML_QUIESCENT_VS_NORMAL_QUIESCENT_UP	0.05819	0.23333	92	ANKRD27,CEP55,MCM5,TOP2A
REACTOME_PROCESSIVE_SYNTHESIS_ON_THE_LAGGING_STRAND	0.05823	0.23333	15	POLD1,RPA1
WP_G13_SIGNALING_PATHWAY	0.05829	0.23343	40	ARHGEF1,CFL1,GNA13,LIMK1
PID_LPA4_PATHWAY	0.05841	0.23375	15
CONCANNON_APOPTOSIS_BY_EPOXOMICIN_DN	0.05848	0.23388	169	ADM,CXCR4,DHCR24,DOK4,HK2,MARCKS,PCOLCE,POLD1,TENM4,TMSB10,TOP2A
GOUYER_TUMOR_INVASIVENESS	0.05855	0.234	9	CXCR4,SQOR
LI_WILMS_TUMOR_VS_FETAL_KIDNEY_2_UP	0.05883	0.23495	26	CRABP2,HOXA1
WU_HBX_TARGETS_2_DN	0.05886	0.23495	16	ACP2,IGKC
PID_NFKAPPAB_ATYPICAL_PATHWAY	0.05905	0.23554	16	LCK,MAPK14,SRC,SYK
HUANG_FOXA2_TARGETS_DN	0.0591	0.23562	38	SPARC
SMITH_TERT_TARGETS_DN	0.05925	0.23604	87	AHCY,ARHGAP25,DHCR24,GRK5,L1CAM,TNFSF9
REACTOME_DISINHIBITION_OF_SNARE_FORMATION	0.05944	0.23666	5	PRKCG
WP_MIRNAS_INVOLVED_IN_DNA_DAMAGE_RESPONSE	0.05951	0.23675	49	CCND3,CCNE1
LEE_AGING_NEOCORTEX_DN	0.05954	0.23675	69	HCFC1,LY9,NR2F1,PRKCG,PSMB7,ST3GAL5,UFD1
REACTOME_HS_GAG_BIOSYNTHESIS	0.0596	0.23675	31	AGRN,HS6ST1,HSPG2,NDST1,SDC4
VART_KSHV_INFECTION_ANGIOGENIC_MARKERS_DN	0.05961	0.23675	132	EPHA2,LAMA5,NOTCH3,NPR1,RAMP2
NIKOLSKY_BREAST_CANCER_8Q23_Q24_AMPLICON	0.05974	0.23711	152	CYP11B1,FER1L6,GLI4,HSF1,MFSD3,PARP10,SLC45A4,ST3GAL1
WP_H19_ACTION_RBE2F1_SIGNALING_AND_CDKBETACATENIN_ACTIVITY	0.05996	0.23784	15
WP_EGFEGFR_SIGNALING_PATHWAY	0.06012	0.23822	163	AP2S1,ARHGEF1,CAMK2A,CFL1,DOK2,EPN1,HGS,INPP5D,MAP2K2,MAPK14,MYBL2,SRC,VAV1
REACTOME_DEFECTIVE_C1GALT1C1_CAUSES_TN_POLYAGGLUTINATION_SYNDROME_TNPS	0.06014	0.23822	17	MUC21
REACTOME_ACETYLCHOLINE_REGULATES_INSULIN_SECRETION	0.06017	0.23822	10	MARCKS,PLCB2,PLCB3
WANG_CISPLATIN_RESPONSE_AND_XPC_UP	0.06031	0.23859	180	ARHGAP4,CD247,COL1A1,GSE1,HCFC1,IGF2R,IGLL5,LBR,NCAPD2,PDXK,POLD1,SLC17A9,SLC25A20P1,TMC6,TNFSF9
CHENG_IMPRINTED_BY_ESTRADIOL	0.06035	0.23863	108	ESRP2,HOXA1,LAMA5,MAP2K2,OTX1,RAC3,RPRM,SOGA3,ZBED4
REACTOME_NRIF_SIGNALS_CELL_DEATH_FROM_THE_NUCLEUS	0.06062	0.23952	16	APH1A,NCSTN,UBA52
REACTOME_DEFECTIVE_EXT2_CAUSES_EXOSTOSES_2	0.06074	0.23974	14	AGRN,HSPG2,SDC4
REACTOME_ACTIVATED_TAK1_MEDIATES_P38_MAPK_ACTIVATION	0.06075	0.23974	23	MAPK14,TAB1,UBA52
FIGUEROA_AML_METHYLATION_CLUSTER_7_DN	0.06079	0.23974	5
OLSSON_E2F3_TARGETS_DN	0.06111	0.24085	34	LBR,MYBL2,TPX2
REACTOME_RHO_GTPASE_CYCLE	0.06119	0.24094	442	ARHGAP1,ARHGAP25,ARHGAP4,ARHGAP45,ARHGEF1,ARHGEF19,BCAP31,BCR,CDC42EP1,CKAP4,DIAPH3,EPHA2,FGD2,GNA13,GOPC,GPS1,HGS,IQGAP3,JUP,LBR,LCK,MAP3K11,NCF1,NCF4,NCKAP1L,PLEKHG4B,PLXNA1,PLXND1,RAC3,RHOF,SH3BP1,STIP1,STK38,TUBA1B,VANGL2,VAV1,WWP2,YKT6,ZAP70,ZNF512B
RICKMAN_HEAD_AND_NECK_CANCER_F	0.06121	0.24094	55
BIOCARTA_PLCD_PATHWAY	0.06137	0.24143	5	ADRA1B
REACTOME_PRE_NOTCH_EXPRESSION_AND_PROCESSING	0.06158	0.24202	60	ATP2A3,NOTCH3,POFUT1
HU_GENOTOXIC_DAMAGE_4HR	0.0616	0.24202	34
WP_CAMKK2_PATHWAY	0.06172	0.24215	36	RPTOR
REACTOME_MYOGENESIS	0.06173	0.24215	29	CDH15,MAPK14
WESTON_VEGFA_TARGETS_6HR	0.06175	0.24215	48	BGN,COL1A2,SDC4
DAZARD_UV_RESPONSE_CLUSTER_G4	0.06198	0.24284	18	PPP2R1A
ZHOU_TNF_SIGNALING_4HR	0.06202	0.24284	49	PRDX1,PSMB7,TUBA4A
MATZUK_SPERMATOGONIA	0.06204	0.24284	24	CYP19A1,P2RX1
YAMASHITA_SILENCED_BY_METHYLATION	0.06211	0.24295	8	DYSF
WANG_ADIPOGENIC_GENES_REPRESSED_BY_SIRT1	0.06236	0.24379	27	ALDOA,PGK1,SLC2A1
MARSON_FOXP3_CORE_DIRECT_TARGETS	0.06255	0.24419	19	POU2AF1,UCP2,ZAP70
NELSON_RESPONSE_TO_ANDROGEN_DN	0.06256	0.24419	17	SDC4
MCMURRAY_TP53_HRAS_COOPERATION_RESPONSE_DN	0.06261	0.24419	67	DAPK1,DGKA,JAG2,MAN2B1,NOTCH3,RPRM,UNC45B
REACTOME_FORMYL_PEPTIDE_RECEPTORS_BIND_FORMYL_PEPTIDES_AND_MANY_OTHER_LIGANDS	0.06262	0.24419	8
REACTOME_TICAM1_DEPENDENT_ACTIVATION_OF_IRF3_IRF7	0.06308	0.24571	12	UBA52
KEGG_PHENYLALANINE_METABOLISM	0.06309	0.24571	17	GOT2
WP_SMALL_LIGAND_GPCRS	0.06329	0.24634	19
REACTOME_SPHINGOLIPID_DE_NOVO_BIOSYNTHESIS	0.06339	0.24657	44	FA2H
MAINA_HYPOXIA_VHL_TARGETS_UP	0.06344	0.24662	6	SLC16A3
NUNODA_RESPONSE_TO_DASATINIB_IMATINIB_UP	0.06349	0.24668	29	CCND3,CCNE1
REACTOME_GAP_JUNCTION_DEGRADATION	0.06365	0.24713	12	DNM2
PID_IL2_PI3K_PATHWAY	0.0637	0.24716	34	IL2RB,JAK3,LCK
WEST_ADRENOCORTICAL_TUMOR_DN	0.06378	0.24727	534	AOC4P,ARHGAP25,BGN,CALHM2,CD81,CIB2,CNN2,CNP,CTDSP1,CYP11B1,DGKA,DUSP26,EPHA2,FKBP9,IRF4,LRP1,LRP5,LSM14A,MAP3K11,MT1G,NCF4,NPR1,NR2F1,PARVA,PDK2,PORCN,SGCG,SLC23A2,SSH3,STUB1,TOB1,WWP2
FONTAINE_FOLLICULAR_THYROID_ADENOMA_UP	0.06381	0.24727	78	BAG6,CCNE1,EIF4G1,GLG1,IL11RA,LGALS3BP,LRP5,PLXNB2,SGCG,UBA7,ZNF512B
AUJLA_IL22_AND_IL17A_SIGNALING	0.06401	0.24792	11
ZHAN_MULTIPLE_MYELOMA_CD1_VS_CD2_UP	0.0642	0.24843	65	ITGAL,KIF21B,TMC8
WP_SELENIUM_MICRONUTRIENT_NETWORK	0.06422	0.24843	90	GGTLC1,MTHFR,PRDX1,TXNRD1
REACTOME_PREVENTION_OF_PHAGOSOMAL_LYSOSOMAL_FUSION	0.06457	0.24961	9	HGS,UBA52
LY_AGING_OLD_DN	0.06463	0.24972	54	MCM2,MYBL2,PKMYT1,RANBP1
REACTOME_ELECTRIC_TRANSMISSION_ACROSS_GAP_JUNCTIONS	0.06478	0.24972	5
MAGRANGEAS_MULTIPLE_MYELOMA_IGLL_VS_IGLK_DN	0.0648	0.24972	24	PNPLA6
REACTOME_A_TETRASACCHARIDE_LINKER_SEQUENCE_IS_REQUIRED_FOR_GAG_SYNTHESIS	0.06481	0.24972	26	AGRN,BGN,HSPG2,SDC4,XYLT1
FRIDMAN_SENESCENCE_DN	0.06481	0.24972	12	COL3A1,MARCKS
INAMURA_LUNG_CANCER_SCC_DN	0.06484	0.24972	13	AGER,VWF
SANA_TNF_SIGNALING_DN	0.06489	0.24976	81	ACE,BGN,HTR1B,JAG2,VWF
LEI_HOXC8_TARGETS_UP	0.06493	0.24976	14	SLC16A3
PARK_HSC_AND_MULTIPOTENT_PROGENITORS	0.06499	0.24987	43	MAPK14,RAMP2,TSN
BIOCARTA_IL4_PATHWAY	0.06545	0.25144	11	JAK3
AMBROSINI_FLAVOPIRIDOL_TREATMENT_TP53	0.06548	0.25144	106	ATP2A3,BIN1,CCND3,CDK2AP2,DGKA,FARS2,FCMR,GLE1,KIAA0513,LLGL2,WNT6
MCCOLLUM_GELDANAMYCIN_RESISTANCE_UP	0.06557	0.2516	10
JAEGER_METASTASIS_DN	0.06561	0.2516	256	BCL11B,DGKA,ESRP2,JUP,MAL,MAPK13,PRSS8,QPCT,S100P,SLC2A1,SLPI,SSH3,TUBA4A,TYRP1
REACTOME_SEALING_OF_THE_NUCLEAR_ENVELOPE_NE_BY_ESCRT_III	0.06568	0.25162	31	TUBA1B,TUBA4A
GAUTSCHI_SRC_SIGNALING	0.06569	0.25162	8
REACTOME_GP1B_IX_V_ACTIVATION_SIGNALLING	0.06583	0.25199	12	COL1A1,COL1A2,SRC,VWF
REACTOME_SUMOYLATION_OF_IMMUNE_RESPONSE_PROTEINS	0.06594	0.25214	11
KANG_AR_TARGETS_UP	0.06597	0.25214	17	COL5A1
REACTOME_SIGNALLING_TO_RAS	0.06599	0.25214	20	MAPK13,MAPK14,SRC
BIOCARTA_MAL_PATHWAY	0.06641	0.25358	19	LIMK1,MAL,MAP2K2
REACTOME_DEACTIVATION_OF_THE_BETA_CATENIN_TRANSACTIVATING_COMPLEX	0.06645	0.25358	42	AKT2,UBA52
FLORIO_NEOCORTEX_BASAL_RADIAL_GLIA_UP	0.06654	0.25367	373	CD96,CEP55,ENAM,FAM83D,FUT6,GDF5,GIMAP1,PIF1,POU2AF1,PPM1H,PYHIN1,RSAD2,S100Z,SCN11A,SPN,SPZ1,SV2C,TTC39B,WFDC8
REACTOME_SIGNALING_BY_ROBO_RECEPTORS	0.06655	0.25367	218	CXCR4,EIF4G1,FAU,PSMB1,PSMB3,PSMB5,PSMB7,PSMD2,PSMD4,PSMD8,PSMF1,RPLP0,RPLP2,RPS19,RPS2,SRC,UBA52
KEGG_GLUTATHIONE_METABOLISM	0.06666	0.25384	49	IDH1,LAP3,SRM
KEGG_GALACTOSE_METABOLISM	0.06668	0.25384	26	B4GALT2,GAA,GALK1,HK2,PFKL
CHIARETTI_T_ALL_REFRACTORY_TO_THERAPY	0.06686	0.25433	28	ARL4C,DHCR24,GFI1,NOTCH3
VERRECCHIA_RESPONSE_TO_TGFB1_C5	0.06689	0.25433	21	ARHGAP1,EPHA2,SMO
WP_FOCAL_ADHESION	0.06727	0.25562	201	AKT2,BLK,CCND3,COL1A1,COL1A2,LAMA5,MYLK2,PARVA,PIP5K1C,PPP1CA,PRKCG,RAC3,SRC,TLN1,VAV1,VWF
HERNANDEZ_ABERRANT_MITOSIS_BY_DOCETACEL_4NM_UP	0.06732	0.25564	22	TYRP1
TOMIDA_LUNG_CANCER_POOR_SURVIVAL	0.06739	0.25564	5	CKAP4
WP_WNT_SIGNALING_PATHWAY_AND_PLURIPOTENCY	0.06739	0.25564	105	CCND3,FZD9,LRP5,PPP2R1A,PRKCG,WNT1,WNT6,WNT9B
PID_HIF1_TFPATHWAY	0.06766	0.25638	66	ADM,ALDOA,CXCR4,ENG,HK2,PFKL,PGK1,SLC2A1
TERAO_AOX4_TARGETS_HG_UP	0.06772	0.25638	26	NSF
REACTOME_CASPASE_MEDIATED_CLEAVAGE_OF_CYTOSKELETAL_PROTEINS	0.06774	0.25638	12
WANG_BARRETTS_ESOPHAGUS_DN	0.06775	0.25638	25	JUP
KUROKAWA_LIVER_CANCER_EARLY_RECURRENCE_DN	0.06786	0.25664	6	HLA-B,IGF2R
REACTOME_PEPTIDE_HORMONE_BIOSYNTHESIS	0.06794	0.25676	14
MYLLYKANGAS_AMPLIFICATION_HOT_SPOT_1	0.06801	0.25684	6
DORN_ADENOVIRUS_INFECTION_48HR_UP	0.06807	0.25684	13	TOP2A
SASSON_RESPONSE_TO_GONADOTROPHINS_UP	0.06808	0.25684	84	ACP2,CYP19A1,GNAS,GNB1,GPRC5B,GRK5,PDXK,PGK1,PGRMC1,PPP2R1A,STIP1
KEGG_DNA_REPLICATION	0.06815	0.25694	36	MCM2,MCM5,MCM6,POLD1,RPA1
LANDIS_ERBB2_BREAST_TUMORS_65_UP	0.0682	0.25699	22	IGF2R,NDST1,WSB2
PID_RB_1PATHWAY	0.06828	0.25711	65	CBX4,CCND3,CCNE1,MAPK14,SMARCB1
BIOCARTA_CREB_PATHWAY	0.06838	0.25736	22	MAPK14
REACTOME_N_GLYCAN_TRIMMING_IN_THE_ER_AND_CALNEXIN_CALRETICULIN_CYCLE	0.06843	0.25738	34	ENGASE,PRKCSH,UBA52,UGGT1
STANHILL_HRAS_TRANSFROMATION_UP	0.0686	0.25777	6
APPIERTO_RESPONSE_TO_FENRETINIDE_DN	0.06861	0.25777	46	COL3A1,FLI1,MDH2,MON1B,PGK1,PPIH,SIGMAR1
WP_MIR124_PREDICTED_INTERACTIONS_WITH_CELL_CYCLE_AND_DIFFERENTIATION	0.06889	0.25864	7	CTDSP1,STK11
DAZARD_UV_RESPONSE_CLUSTER_G24	0.06902	0.25898	21
WP_WNTBETACATENIN_SIGNALING_PATHWAY_IN_LEUKEMIA	0.06911	0.25915	26	JUP,LRP5,WNT1
REACTOME_TICAM1_TRAF6_DEPENDENT_INDUCTION_OF_TAK1_COMPLEX	0.06936	0.25987	11	TAB1,UBA52
PID_ERB_GENOMIC_PATHWAY	0.06938	0.25987	15	DDX54,SMARCB1
PURBEY_TARGETS_OF_CTBP1_NOT_SATB1_UP	0.06951	0.26018	288	AIM2,ARF1,BIN1,C19orf47,FAU,GFI1,HK2,INPP5D,OTUB1,PORCN,PRPF6,RAD23A,RUBCN,SERPINH1,SLC35F6,ST3GAL1,STAT2,TESK1,TNFSF8
REACTOME_KINESINS	0.06976	0.26099	60	KIF21B,KIF25,KIF4A,TUBA1B,TUBA4A
WESTON_VEGFA_TARGETS_3HR	0.06981	0.26102	65	BGN,VWF
SU_KIDNEY	0.07008	0.26185	15	SLC17A1
REACTOME_OXIDATIVE_STRESS_INDUCED_SENESCENCE	0.07023	0.26227	66	CBX4,MAPK14,UBA52
HASEGAWA_TUMORIGENESIS_BY_RET_C634R	0.07039	0.26268	8	COL11A1
KEGG_TOLL_LIKE_RECEPTOR_SIGNALING_PATHWAY	0.07064	0.26349	102	AKT2,MAP2K2,MAPK13,MAPK14,TAB1
HORIUCHI_WTAP_TARGETS_DN	0.07085	0.26409	309	ARSB,ATG9A,ATP8B2,CEP55,CNN2,CXCR4,FAM83D,KIF4A,LBR,MYBL2,NCAPD2,NEGR1,PGK1,POLD1,SEPHS1,STUB1,TOP2A,TPX2
GAJATE_RESPONSE_TO_TRABECTEDIN_UP	0.07095	0.26433	62	CXCR4,CYP19A1,HLA-C,ISG15,S100P
WP_GLIAL_CELL_DIFFERENTIATION	0.071	0.26434	8	CNP
LINDVALL_IMMORTALIZED_BY_TERT_DN	0.07117	0.26478	70	ADM,ARL4C,HSPG2,LGALS3BP,MDFI,PTK7,SLC7A1
TSAI_DNAJB4_TARGETS_UP	0.0712	0.26478	13	ISG15
REACTOME_ACTIVATION_OF_THE_PHOTOTRANSDUCTION_CASCADE	0.07151	0.26566	11	GNB1
WP_NEOVASCULARISATION_PROCESSES	0.07152	0.26566	37	CXCR4,NOTCH3
MCBRYAN_PUBERTAL_BREAST_3_4WK_UP	0.07163	0.2659	205	ADM,LRP5,MKRN1,MMP14,PRPF19,SLC38A10
REACTOME_TNF_RECEPTOR_SUPERFAMILY_TNFSF_MEMBERS_MEDIATING_NON_CANONICAL_NF_KB_PATHWAY	0.07167	0.26591	17
WANG_BARRETTS_ESOPHAGUS_AND_ESOPHAGUS_CANCER_DN	0.07174	0.26601	37	CRABP2,MAL,TPD52L2
REACTOME_REGULATION_OF_PTEN_STABILITY_AND_ACTIVITY	0.07185	0.26623	69	AKT2,MKRN1,PSMB1,PSMB3,PSMB5,PSMB7,PSMD2,PSMD4,PSMD8,PSMF1,STUB1,UBA52,WWP2
REACTOME_CYTOSOLIC_IRON_SULFUR_CLUSTER_ASSEMBLY	0.07189	0.26624	11	ERCC2,POLD1
REACTOME_CELLULAR_RESPONSE_TO_STARVATION	0.07203	0.26659	157	ATP6V0D1,ATP6V1F,FAU,GCN1,RPLP0,RPLP2,RPS19,RPS2,RPTOR,SZT2,TCIRG1,UBA52
KEGG_ADHERENS_JUNCTION	0.07211	0.26672	73	PTPN6,RAC3,SRC
GUILLAUMOND_KLF10_TARGETS_UP	0.07223	0.26704	49	IL2RB
WANG_MLL_TARGETS	0.07232	0.26718	291	ADM,DGKA,DPEP1,FOXS1,LGALS3BP,MAPK13,MMP14,NEGR1,PAX1,PLAC8,PLEK2,SERPINB10,SLC8A3
REACTOME_DEFECTIVE_GALNT3_CAUSES_FAMILIAL_HYPERPHOSPHATEMIC_TUMORAL_CALCINOSIS_HFTC	0.07237	0.26723	16	MUC21
REACTOME_SYNTHESIS_OF_15_EICOSATETRAENOIC_ACID_DERIVATIVES	0.07247	0.26745	6
CUI_TCF21_TARGETS_UP	0.07258	0.26767	36	COL3A1
NIKOLSKY_BREAST_CANCER_19P13_AMPLICON	0.07277	0.26824	5
HOLLEMAN_VINCRISTINE_RESISTANCE_ALL_DN	0.07286	0.26839	20	ATP13A2,INTS1,RPLP2,RPS2,TMSB10
BIOCARTA_MCM_PATHWAY	0.07312	0.26908	18	CCNE1,MCM2,MCM5,MCM6
BIOCARTA_ETS_PATHWAY	0.07313	0.26908	17	ETV3
PID_MYC_PATHWAY	0.07329	0.26952	25	SUPT7L,TRRAP
BIOCARTA_HES_PATHWAY	0.07339	0.26959	12	WNT1
HUMMEL_BURKITTS_LYMPHOMA_DN	0.07345	0.26959	15	ARHGAP25,CTSH
PID_IL2_1PATHWAY	0.07346	0.26959	55	DOK2,IL2RB,JAK3,LCK,MAP2K2,MAPK14,SYK
MISHRA_CARCINOMA_ASSOCIATED_FIBROBLAST_DN	0.07349	0.26959	24	JUP,MAN2B1
NATSUME_RESPONSE_TO_INTERFERON_BETA_DN	0.07375	0.27041	51	CAPN1,PRDX1,RPS2,TMSB10,TP53I3
REACTOME_EUKARYOTIC_TRANSLATION_ELONGATION	0.07381	0.27047	94	FAU,RPLP0,RPLP2,RPS19,RPS2,UBA52
REACTOME_AMYLOID_FIBER_FORMATION	0.07402	0.27108	52	APH1A,GGA3,HSPG2,NCSTN,TSPAN14,UBA52,UBE2L6
ZHAN_MULTIPLE_MYELOMA_CD1_DN	0.07448	0.272	47	FLI1,UCP2,UNC93B1
TOMIDA_METASTASIS_UP	0.07452	0.272	26	CKAP4,GNAS,PSMD2,TUBA4A,TUBB
LIN_MELANOMA_COPY_NUMBER_UP	0.07453	0.272	68	FARS2,LYRM4,MKRN1,PSMD4,RNF213,SLC38A10,TARS2,ZFP64
BIOCARTA_GH_PATHWAY	0.07454	0.272	27	PTPN6
MIKKELSEN_NPC_ICP_WITH_H3K27ME3	0.07459	0.272	12	HOXB13,POU2AF1
REACTOME_TRANSPORT_OF_VITAMINS_NUCLEOSIDES_AND_RELATED_MOLECULES	0.07459	0.272	44	LCN15,SLC27A4,SLC35C1
WP_DNA_REPLICATION	0.07459	0.272	42	MCM2,MCM5,MCM6,POLD1,RPA1,UBA52
WEIGEL_OXIDATIVE_STRESS_BY_HNE_AND_H2O2	0.07462	0.272	36	GNB1,GNB2,MYBL2,NFE2L1,TSC2
REACTOME_TRANSCRIPTIONAL_REGULATION_BY_VENTX	0.07477	0.27237	41	ANAPC1,ANAPC2
BHAT_ESR1_TARGETS_NOT_VIA_AKT1_UP	0.07497	0.27297	210	ACSS1,BCL11B,COLGALT1,FCMR,HK2,SLC2A1,SRM,TMEM104,VWF
LIM_MAMMARY_LUMINAL_PROGENITOR_UP	0.07503	0.27297	58	CXCR4,QPCT
VALK_AML_CLUSTER_13	0.07506	0.27297	30	GRK5,HSPG2
JOHANSSON_BRAIN_CANCER_EARLY_VS_LATE_DN	0.07524	0.27346	43	GNAS,LRP1,NSF,SPARC
HOLLEMAN_PREDNISOLONE_RESISTANCE_B_ALL_DN	0.07532	0.2736	12
ONDER_CDH1_TARGETS_2_UP	0.07546	0.27365	250	BGN,BIN1,COL1A1,COL1A2,COL3A1,COL5A1,IL17RC,MARCKS,NR2F1,PCOLCE,PPM1H,PRMT2,SPARC
WP_MAJOR_RECEPTORS_TARGETED_BY_EPINEPHRINE_AND_NOREPINEPHRINE	0.07546	0.27365	15
VANDESLUIS_COMMD1_TARGETS_GROUP_3_UP	0.07547	0.27365	81	ADM,ALDOA,GALK1,PFKL,PRSS8,SLC16A3
PACHER_TARGETS_OF_IGF1_AND_IGF2_UP	0.07567	0.27422	36	RPRM
KEGG_CHRONIC_MYELOID_LEUKEMIA	0.07575	0.27434	73	AKT2,BCR,MAP2K2
REACTOME_CELL_CELL_COMMUNICATION	0.07589	0.2747	130	CDH15,JUP,PARVA,PTPN6,SRC,TESK1
KAMMINGA_SENESCENCE	0.07597	0.27485	40	DDX54,NELFA,RABAC1
BIOCARTA_KREB_PATHWAY	0.07628	0.27581	8	OGDH
PID_ECADHERIN_KERATINOCYTE_PATHWAY	0.07648	0.27637	21	AKT2,JUP,SRC
BURTON_ADIPOGENESIS_PEAK_AT_8HR	0.07663	0.27674	38	PLAC8,POR,SLC23A2,UCP2
KEGG_THYROID_CANCER	0.07673	0.27693	29	MAP2K2,RXRA
TONKS_TARGETS_OF_RUNX1_RUNX1T1_FUSION_SUSTAINED_IN_MONOCYTE_DN	0.07693	0.27752	10
ZHAN_MULTIPLE_MYELOMA_MF_UP	0.07698	0.27752	47	ATP13A2,DPYSL2,TMPRSS15
WINTER_HYPOXIA_METAGENE	0.07713	0.27791	237	ADM,ALDOA,COL5A1,CXCR4,ENG,HK2,LRP1,NOS2P2,PFKL,PGK1,QSOX1,SLC2A1,SLC6A6,SYT7
WP_ALZHEIMERS_DISEASE	0.07727	0.27812	148	AGER,APBB1,APH1A,ATP2A3,BID,CACNA1S,CAPN1,GRIN2D,LRP1,MIR199B,NCSTN,PLCB2,PLCB3
GARGALOVIC_RESPONSE_TO_OXIDIZED_PHOSPHOLIPIDS_SALMON_DN	0.07728	0.27812	14
WP_RESISTIN_AS_A_REGULATOR_OF_INFLAMMATION	0.07742	0.27849	33	AKT2,MAPK14,PLCB2,PLCB3,PLCG2
REACTOME_CD28_CO_STIMULATION	0.07775	0.27949	33	AKT2,CD28,GRAP2,LCK,SRC,VAV1
BOYLAN_MULTIPLE_MYELOMA_C_UP	0.07783	0.27964	48	FAM110A,JCAD,ZBED4
GUENTHER_GROWTH_SPHERICAL_VS_ADHERENT_DN	0.07802	0.28015	26	CCND3,GAA
NUTT_GBM_VS_AO_GLIOMA_UP	0.07817	0.28037	46	BTN3A2,CLIC1,DDOST,GALNT2,NUCB1
REACTOME_MYOCLONIC_EPILEPSY_OF_LAFORA	0.0782	0.28037	9	UBA52
WP_PANCREATIC_ADENOCARCINOMA_PATHWAY	0.07822	0.28037	89	AKT2,MAP2K2,RAC3,RPS6KB2
REACTOME_ADP_SIGNALLING_THROUGH_P2Y_PURINOCEPTOR_12	0.07861	0.28162	22	GNB1,GNB2
REACTOME_VXPX_CARGO_TARGETING_TO_CILIUM	0.07885	0.28233	21	EXOC3,RAB8A
KEGG_HYPERTROPHIC_CARDIOMYOPATHY_HCM	0.07904	0.28282	83	ACE,CACNA1S,CACNG6,SGCG
REACTOME_REMOVAL_OF_AMINOTERMINAL_PROPEPTIDES_FROM_GAMMA_CARBOXYLATED_PROTEINS	0.07913	0.28282	10
REACTOME_INFLUENZA_INFECTION	0.07913	0.28282	156	FAU,ISG15,POLR2C,RPLP0,RPLP2,RPS19,RPS2,UBA52
JAEGER_METASTASIS_UP	0.07917	0.28282	44	BGN,SLC16A3,TACC3
REACTOME_NEGATIVE_FEEDBACK_REGULATION_OF_MAPK_PATHWAY	0.07933	0.28322	6	MAP2K2
BIOCARTA_LAIR_PATHWAY	0.07946	0.28329	17	ITGAL
WP_CELLS_AND_MOLECULES_INVOLVED_IN_LOCAL_ACUTE_INFLAMMATORY_RESPONSE	0.07946	0.28329	17	ITGAL
PID_EPHRINB_REV_PATHWAY	0.07953	0.28329	30	BLK,CXCR4,LCK,SRC
REACTOME_REGULATION_OF_TNFR1_SIGNALING	0.07953	0.28329	35	RBCK1,UBA52
WP_ALPHA_6_BETA_4_SIGNALING_PATHWAY	0.08022	0.2856	35	LAMA5,MAPK14,SRC
REACTOME_VEGFR2_MEDIATED_VASCULAR_PERMEABILITY	0.08034	0.28583	27	AKT2,JUP,VAV1
MYLLYKANGAS_AMPLIFICATION_HOT_SPOT_17	0.08067	0.28685	19	FCGR2B
REACTOME_SYNDECAN_INTERACTIONS	0.08071	0.28685	27	COL1A1,COL1A2,COL3A1,COL5A1,SDC4
PEART_HDAC_PROLIFERATION_CLUSTER_UP	0.08087	0.28723	52	CCNE1,PRDX1,QSOX1,TOB1,TPD52L2
REACTOME_ADHERENS_JUNCTIONS_INTERACTIONS	0.081	0.28752	33	CDH15,JUP
REACTOME_P75_NTR_RECEPTOR_MEDIATED_SIGNALLING	0.08104	0.28752	97	APH1A,ARHGEF1,ARHGEF19,CASP2,FGD2,GNA13,LINGO1,NCSTN,UBA52,VAV1
DAZARD_UV_RESPONSE_CLUSTER_G3	0.08119	0.28788	14	ADM,PRDM1
BIOCARTA_CDMAC_PATHWAY	0.0813	0.28812	16
KOBAYASHI_EGFR_SIGNALING_24HR_DN	0.08182	0.28978	249	CCND3,CDC42EP1,CEP55,KIF4A,MCM2,MCM5,MCM6,MYBL2,PKMYT1,RANBP1,RFWD3,SRM,TOP2A,TPX2,TUBB
REACTOME_SIGNALING_BY_NTRKS	0.08194	0.28982	134	AP2S1,DNM2,MAP2K2,MAPK13,MAPK14,NELFB,PPP2R1A,SRC
REACTOME_PLATELET_CALCIUM_HOMEOSTASIS	0.08198	0.28982	28	ATP2A3,P2RX1,SLC8A3
BIOCARTA_FCER1_PATHWAY	0.082	0.28982	39	SYK,VAV1
ZHU_CMV_ALL_UP	0.08201	0.28982	105	IL7R,ISG15,PSMD2,RANBP1,STIP1,TAP1,TUBA4A
WP_MAPK_SIGNALING_PATHWAY	0.0823	0.29058	249	AKT2,CACNA1S,CACNG6,MAP2K2,MAP3K11,MAPK13,MAPK14,PRKCG,RAC3,TAB1
WEST_ADRENOCORTICAL_CARCINOMA_VS_ADENOMA_DN	0.08243	0.29058	25	BTN2A1,CYP11B1
REACTOME_G_PROTEIN_ACTIVATION	0.08246	0.29058	24	GNB1,GNB2,OPRM1
REACTOME_DEATH_RECEPTOR_SIGNALLING	0.08248	0.29058	141	APH1A,ARHGEF1,ARHGEF19,CASP2,FGD2,GNA13,LINGO1,NCSTN,RBCK1,TAB1,UBA52,VAV1
LEIN_LOCALIZED_TO_DISTAL_AND_PROXIMAL_DENDRITES	0.08249	0.29058	17	CAMK2A
BIOCARTA_PYK2_PATHWAY	0.08251	0.29058	27	MAP2K2,MAPK14
ABE_VEGFA_TARGETS_30MIN	0.08273	0.29119	27	CD1B,MCM2
VALK_AML_CLUSTER_11	0.08293	0.29175	37	CIITA,DAPK1,DPYSL2,SPARC,ST3GAL5
WINNEPENNINCKX_MELANOMA_METASTASIS_DN	0.08304	0.29197	44	CLEC10A,DPYSL2
FUNG_IL2_TARGETS_WITH_STAT5_BINDING_SITES	0.08311	0.29204	7
CASTELLANO_NRAS_TARGETS_DN	0.08335	0.29263	14	LIMK1
REACTOME_BASIGIN_INTERACTIONS	0.08337	0.29263	25	L1CAM,SLC16A3,SPN
BIOCARTA_ECM_PATHWAY	0.08347	0.29282	19	TLN1
BROWNE_HCMV_INFECTION_20HR_UP	0.08364	0.29326	231	ARFIP2,ATRN,CBX4,CCND3,CDK2AP2,CHST10,GNA13,IGF2R,PRPF19,SEPHS1,SLC6A6,SMARCD2,TUBA4A
PID_REELIN_PATHWAY	0.08383	0.29368	28	MAP3K11
WP_PEPTIDE_GPCRS	0.08385	0.29368	75	CCR4,CXCR4,MC4R,OPRM1
ZHOU_PANCREATIC_BETA_CELL	0.08403	0.29399	11
EBAUER_TARGETS_OF_PAX3_FOXO1_FUSION_UP	0.08404	0.29399	198	BIN1,COL1A1,ISG15,MYO10,RANBP1,SGCG
SMID_BREAST_CANCER_RELAPSE_IN_LUNG_UP	0.08416	0.29418	22	MMP14
LI_WILMS_TUMOR	0.08419	0.29418	27	CRABP2
WP_CYTOPLASMIC_RIBOSOMAL_PROTEINS	0.0844	0.29462	90	FAU,RPLP0,RPLP2,RPS19,RPS2,RPS6KB2,UBA52
REACTOME_COPI_MEDIATED_ANTEROGRADE_TRANSPORT	0.08441	0.29462	101	ARF1,COG2,COPA,COPG1,NSF,TUBA1B,TUBA4A,YKT6
HASLINGER_B_CLL_WITH_MUTATED_VH_GENES	0.08448	0.29471	18	IL10RA,MAL,P2RX1,WSB2
LIN_TUMOR_ESCAPE_FROM_IMMUNE_ATTACK	0.08464	0.29496	20
REACTOME_PASSIVE_TRANSPORT_BY_AQUAPORINS	0.08465	0.29496	13
PID_SMAD2_3PATHWAY	0.08473	0.2951	16	CTDSP1
REACTOME_TNFR1_INDUCED_NFKAPPAB_SIGNALING_PATHWAY	0.085	0.2956	30	RBCK1,TAB1,UBA52
REACTOME_EXTRA_NUCLEAR_ESTROGEN_SIGNALING	0.08501	0.2956	75	AKT2,GNB1,GNB2,SRC
BACOLOD_RESISTANCE_TO_ALKYLATING_AGENTS_DN	0.08502	0.2956	50	ARHGAP4,CCT5,CDC42EP1,CXCR4,TUBB
SCHAEFFER_PROSTATE_DEVELOPMENT_48HR_DN	0.08525	0.29624	402	ARHGAP25,ARL4C,BMF,CNTNAP4,COPG1,GAD2,GRIA1,IRF2BPL,LAPTM4B,LARP1,LOXL1,NEGR1,NRROS,PAPSS1,QPCT,RHBDL3,SLC16A3,SLITRK1,SNX20,TGFB1I1,TSN,TTYH3,ZNF536
PETRETTO_HEART_MASS_QTL_CIS_DN	0.08544	0.29673	26	CARD11,HLA-DQA1,SQOR
REACTOME_GOLGI_ASSOCIATED_VESICLE_BIOGENESIS	0.08554	0.29692	56	AP1S1,ARF1,DNM2,IGF2R
FARMER_BREAST_CANCER_CLUSTER_2	0.08559	0.29694	33	CEP55,KIF4A,TPX2
LI_WILMS_TUMOR_ANAPLASTIC_UP	0.0857	0.29715	17	G3BP2
POMEROY_MEDULLOBLASTOMA_PROGNOSIS_UP	0.08587	0.29758	46	AIP,GNAS,PLOD1,PTK7
KEGG_ALPHA_LINOLENIC_ACID_METABOLISM	0.08604	0.29786	19
CHARAFE_BREAST_CANCER_LUMINAL_VS_BASAL_UP	0.08605	0.29786	376	ARFIP2,C7orf26,CANT1,DDAH2,DENND4B,GGA3,GSE1,HK2,KCTD15,LLGL2,RAB3D,RUBCN,SHANK2,SLC2A10,SLC38A10,SOGA1,SOX12,TESK1,TOB1,ZNF296
REACTOME_DOWNREGULATION_OF_ERBB2_ERBB3_SIGNALING	0.08611	0.29793	13	AKT2,UBA52
REACTOME_COOPERATION_OF_PREFOLDIN_AND_TRIC_CCT_IN_ACTIN_AND_TUBULIN_FOLDING	0.08632	0.29836	33	CCT5,TUBA1B,TUBA4A
CAFFAREL_RESPONSE_TO_THC_8HR_3_DN	0.08633	0.29836	10
FERREIRA_EWINGS_SARCOMA_UNSTABLE_VS_STABLE_DN	0.08655	0.2988	94	CCR4,IFI27L2,RAB34
TONKS_TARGETS_OF_RUNX1_RUNX1T1_FUSION_SUSTAINED_IN_GRANULOCYTE_UP	0.08657	0.2988	14	JUP
DING_LUNG_CANCER_MUTATED_FREQUENTLY	0.08661	0.2988	12	STK11
MCBRYAN_PUBERTAL_BREAST_6_7WK_UP	0.08668	0.29888	193	AKT2,CANT1,DAPK1,DNM2,EHD2,EIF4G1,GALNT2,IGKC,LCK,LRP5,MAPK14,NDST1,PRPF19,RAD23A,SLC38A10,YKT6
BIOCARTA_HDAC_PATHWAY	0.08694	0.29961	25	MAPK14
WP_INITIATION_OF_TRANSCRIPTION_AND_TRANSLATION_ELONGATION_AT_THE_HIV1_LTR	0.08704	0.2998	37	NELFA,NELFB
REACTOME_ASSOCIATION_OF_TRIC_CCT_WITH_TARGET_PROTEINS_DURING_BIOSYNTHESIS	0.0872	0.29991	39	CCNE1,CCT5,FBXW5,FKBP9,GBA
WP_DOPAMINE_METABOLISM	0.0872	0.29991	14
TONKS_TARGETS_OF_RUNX1_RUNX1T1_FUSION_ERYTHROCYTE_UP	0.08722	0.29991	155	AP1S1,CD180,CD1D,COL1A2,JAG2,LILRA1
KYNG_RESPONSE_TO_H2O2_VIA_ERCC6_DN	0.08745	0.30057	45	DDB1,PLXNA1,TP53I3
SEITZ_NEOPLASTIC_TRANSFORMATION_BY_8P_DELETION_DN	0.08752	0.30062	32	CXCR4,FKBP9,L1CAM,QPCT,SLC2A10
JOHNSTONE_PARVB_TARGETS_1_UP	0.08768	0.30101	7
WEST_ADRENOCORTICAL_CARCINOMA_VS_ADENOMA_UP	0.08779	0.30121	21	HOXB13,SLC35C1
ONO_FOXP3_TARGETS_UP	0.08795	0.3014	23	ADGRE5,ITGAE
REACTOME_CD163_MEDIATING_AN_ANTI_INFLAMMATORY_RESPONSE	0.08798	0.3014	9	MAPK14,RHBDF2
SHEPARD_CRASH_AND_BURN_MUTANT_DN	0.08816	0.3014	189	CEP55,FOXB1,FZD9,G3BP2,HES6,HLX,KCTD17,MYO10,NR2F1,PIF1,SKI,SLC44A2,TACC3,TPX2,UCP2
LIANG_SILENCED_BY_METHYLATION_DN	0.08817	0.3014	11	MCM2
WP_HOSTPATHOGEN_INTERACTION_OF_HUMAN_CORONA_VIRUSES_MAPK_SIGNALING	0.08818	0.3014	36	MAP2K2,MAP3K11,MAPK13,MAPK14
KEGG_ABC_TRANSPORTERS	0.08819	0.3014	44	ABCA7,ABCD2,ABCD4,ABCG8,TAP1
REACTOME_SELECTIVE_AUTOPHAGY	0.08819	0.3014	81	HSF1,SRC,TOMM22,TUBA1B,TUBA4A,UBA52
BILBAN_B_CLL_LPL_UP	0.08823	0.3014	61	HLA-DQA1,IGHD,IRF4,MYBL2,NSF,SLC23A2,TRRAP,WSB2,ZFP64
REACTOME_HEPARAN_SULFATE_HEPARIN_HS_GAG_METABOLISM	0.08832	0.30154	55	AGRN,BGN,HS6ST1,HSPG2,NDST1,SDC4,XYLT1
WP_INTERLEUKIN11_SIGNALING_PATHWAY	0.08844	0.30177	44	IL11RA,MAP2K2,SRC
REACTOME_TRAFFICKING_AND_PROCESSING_OF_ENDOSOMAL_TLR	0.08848	0.30177	13	UNC93B1
PEART_HDAC_PROLIFERATION_CLUSTER_DN	0.08855	0.30183	71	GFI1,GRN,IGHMBP2,LCK,MCM5,PPP2R1A
BIOCARTA_IGF1R_PATHWAY	0.08904	0.30336	23
REACTOME_REGULATION_OF_COMMISSURAL_AXON_PATHFINDING_BY_SLIT_AND_ROBO	0.08919	0.30368	10	SRC
ACEVEDO_LIVER_TUMOR_VS_NORMAL_ADJACENT_TISSUE_DN	0.08928	0.30384	266	ACP2,ADRA1B,BGN,CHPF,EPHA2,HGFAC,IDO2,KIAA2013,MT1G,MYO10,PIEZO1,ZBTB48
REACTOME_SUMOYLATION_OF_CHROMATIN_ORGANIZATION_PROTEINS	0.08941	0.30405	56	CBX4
HOLLEMAN_PREDNISOLONE_RESISTANCE_ALL_UP	0.08944	0.30405	19	OTUB1,SMARCB1
REACTOME_REGULATION_OF_HMOX1_EXPRESSION_AND_ACTIVITY	0.08966	0.30465	65	PSMB1,PSMB3,PSMB5,PSMB7,PSMD2,PSMD4,PSMD8,PSMF1,UBA52
BIOCARTA_MPR_PATHWAY	0.09003	0.30572	21
LE_EGR2_TARGETS_UP	0.09022	0.30619	106	CXCR4,INCENP,IQGAP3,MARCKS,MCM5,TOP2A
REACTOME_SIGNALING_BY_RHO_GTPASES_MIRO_GTPASES_AND_RHOBTB3	0.09037	0.3064	653	ARHGAP1,ARHGAP25,ARHGAP4,ARHGAP45,ARHGEF1,ARHGEF19,BCAP31,BCR,CCNE1,CDC42EP1,CFL1,CKAP4,DIAPH3,EPHA2,FGD2,GNA13,GOPC,GPS1,HGS,INCENP,IQGAP3,JUP,LBR,LCK,LIMK1,MAP3K11,MAPK14,NCF1,NCF4,NCKAP1L,PLEKHG4B,PLXNA1,PLXND1,PPP2R1A,RAC3,RHOF,SH3BP1,SRC,STIP1,STK38,TUBA1B,TUBA4A,VANGL2,VAV1,WWP2,YKT6,ZAP70,ZNF512B
REACTOME_INTERLEUKIN_12_FAMILY_SIGNALING	0.09044	0.3064	57	AIP,ARF1,CFL1,CNN2,IL12RB1,IL27,RPLP0
REACTOME_CARGO_CONCENTRATION_IN_THE_ER	0.09049	0.3064	32	GRIA1
REACTOME_ENDOGENOUS_STEROLS	0.09052	0.3064	27	CYP11B1,CYP19A1,RXRA
REACTOME_SODIUM_PROTON_EXCHANGERS	0.09052	0.3064	9
REACTOME_IRAK2_MEDIATED_ACTIVATION_OF_TAK1_COMPLEX	0.0907	0.30682	10	TAB1,UBA52
KUROZUMI_RESPONSE_TO_ONCOCYTIC_VIRUS	0.09094	0.30748	45	CCR4,IL10RA,IL2RB
MODY_HIPPOCAMPUS_PRENATAL	0.09106	0.30772	40	EFTUD2,TOP2A
PID_ER_NONGENOMIC_PATHWAY	0.09126	0.30822	40	GNA13,GNB1,PLCB2,PLCB3,SRC
REACTOME_FORMATION_OF_XYLULOSE_5_PHOSPHATE	0.09136	0.30825	5	AKR1A1
ZHAN_MULTIPLE_MYELOMA_HP_DN	0.09145	0.30825	45	CALHM2,GBA,PDIA6,ST3GAL1
REACTOME_SYNTHESIS_OF_LEUKOTRIENES_LT_AND_EOXINS_EX	0.09145	0.30825	21	DPEP1
WP_TGFBETA_RECEPTOR_SIGNALLING_IN_SKELETAL_DYSPLASIAS	0.09146	0.30825	61	ENG,SKI,WNT1
REACTOME_LTC4_CYSLTR_MEDIATED_IL4_PRODUCTION	0.09158	0.30846	7	DPEP1
BLANCO_MELO_COVID19_SARS_COV_2_INFECTION_A594_ACE2_EXPRESSING_CELLS_DN	0.09163	0.30846	95	AHCY,MCM5,PDK2,PRDX1,SERPINH1,UCP2
MUELLER_METHYLATED_IN_GLIOBLASTOMA	0.09174	0.30867	43	MAST3,S100P
MEINHOLD_OVARIAN_CANCER_LOW_GRADE_DN	0.0919	0.30891	19	CFL1,MCM6,TPX2,TUBA1B
BALLIF_DEVELOPMENTAL_DISABILITY_P16_P12_DELETION	0.09193	0.30891	13	ALDOA
CERVERA_SDHB_TARGETS_1_DN	0.09196	0.30891	34	TMC8
CASORELLI_ACUTE_PROMYELOCYTIC_LEUKEMIA_DN	0.09201	0.30892	656	ALDOA,APOBEC3C,ASL,ATP6V0D1,BCAP31,CCT5,CEP55,CKAP4,DHCR24,EIF2B5,EXOC3,FAM30A,G3BP2,HOXA7,IL9R,ILVBL,KIF4A,KLHDC3,LAPTM4B,LSM14A,MAPK14,MCM2,MCM5,NANS,NCF1,NDUFV1,PDIA6,PFKL,PGK1,PSMB5,RECQL5,RPA1,RRP1,SLC16A3,SLC2A10,STIP1,TBL3,TOP2A,TUBB,UPF1,VWF,YKT6
REACTOME_RRNA_MODIFICATION_IN_THE_MITOCHONDRION	0.09216	0.30927	8	MT-RNR2
PID_HDAC_CLASSIII_PATHWAY	0.09297	0.3118	24	ACSS1,TUBA1B
WP_TCELL_RECEPTOR_AND_COSTIMULATORY_SIGNALING	0.09334	0.31287	29	CD28,CD8B,LCK,PTPN6,ZAP70
FUNG_IL2_SIGNALING_1	0.09366	0.31379	10
REACTOME_HIV_INFECTION	0.09389	0.31408	230	AP1S1,AP2S1,ARF1,CD247,CD28,CD4,CD8B,CXCR4,ERCC2,LCK,NELFA,NELFB,NMT1,PACS1,POLR2C,PSMB1,PSMB3,PSMB5,PSMB7,PSMD2,PSMD4,PSMD8,PSMF1,RANBP1,UBA52
WEBER_METHYLATED_ICP_IN_SPERM_DN	0.09394	0.31408	11
REACTOME_REGULATION_OF_BETA_CELL_DEVELOPMENT	0.09394	0.31408	42	AKT2,ONECUT3
RIZKI_TUMOR_INVASIVENESS_3D_UP	0.094	0.31408	206	BCR,CNN2,COL1A2,COL3A1,DNM2,LILRA4,LLGL2,PNPLA6,RAB35,SLC23A2,TBL2
REACTOME_JOSEPHIN_DOMAIN_DUBS	0.09402	0.31408	12	RAD23A,UBA52
WP_PLATELETMEDIATED_INTERACTIONS_WITH_VASCULAR_AND_CIRCULATING_CELLS	0.09405	0.31408	17
REACTOME_INTERACTION_BETWEEN_L1_AND_ANKYRINS	0.0941	0.31408	31	L1CAM,SCN11A
REACTOME_SYNTHESIS_OF_GDP_MANNOSE	0.09417	0.31414	5	GMPPA
SASAKI_ADULT_T_CELL_LEUKEMIA	0.09469	0.31573	164	AIM2,CNN2,DHCR24,HMGN4,IDH1,IRF4,ISG15,JAK3,NOMO1,PPP1CA,PRDX1,RPA1,TOP2A,TPX2,TRIB2,TUBB,UBA52
GARGALOVIC_RESPONSE_TO_OXIDIZED_PHOSPHOLIPIDS_GREY_DN	0.09504	0.3167	77	DUSP23
REACTOME_CD209_DC_SIGN_SIGNALING	0.09509	0.31672	21	CD209,ICAM3
PID_UPA_UPAR_PATHWAY	0.09559	0.31822	42	LRP1,SRC
KANG_AR_TARGETS_DN	0.09571	0.31827	18	COL1A1,COL1A2
REACTOME_PROTEIN_REPAIR	0.09571	0.31827	6
FONTAINE_PAPILLARY_THYROID_CARCINOMA_DN	0.09587	0.31862	79	JUP,PLCG2,SGCG,STYXL1
KEGG_REGULATION_OF_ACTIN_CYTOSKELETON	0.09595	0.31865	213	ARHGEF1,CFL1,DIAPH3,GNA13,IQGAP3,ITGAE,ITGAL,LIMK1,MAP2K2,MYLK2,NCKAP1L,PIP4K2C,PIP5K1C,PPP1CA,RAC3,SSH3,VAV1
REACTOME_SUMOYLATION_OF_DNA_METHYLATION_PROTEINS	0.09599	0.31865	16	CBX4
PID_FGF_PATHWAY	0.09603	0.31865	55	CAMK2A,SRC
YAO_TEMPORAL_RESPONSE_TO_PROGESTERONE_CLUSTER_15	0.09618	0.31884	33	GRN,PLAC8
BROWNE_HCMV_INFECTION_16HR_DN	0.09619	0.31884	84	APOBEC3C,COL1A1,COL1A2,NAAA,SERPINH1
HINATA_NFKB_TARGETS_FIBROBLAST_UP	0.09624	0.31884	81	HGFAC,MMP14
HOFFMANN_LARGE_TO_SMALL_PRE_BII_LYMPHOCYTE_DN	0.09647	0.31944	67	CAPN1,CD2,KLK1,KMT2B,UBA7
WP_EPO_RECEPTOR_SIGNALING	0.09656	0.31956	26	MAP2K2,SRC
WANG_HCP_PROSTATE_CANCER	0.09663	0.31962	105	PDXK,RETREG2,S100P,TP53I3
WP_15Q133_COPY_NUMBER_VARIATION_SYNDROME	0.09673	0.31966	21	SERPINH1
MATZUK_POSTIMPLANTATION_AND_POSTPARTUM	0.09675	0.31966	14	FOXB1,HSF1,OXT
ROETH_TERT_TARGETS_UP	0.0968	0.31966	14	RSAD2
BIOCARTA_AGPCR_PATHWAY	0.09686	0.31966	11	GNAS
WP_TOLLLIKE_RECEPTOR_SIGNALING_PATHWAY	0.09689	0.31966	104	AKT2,MAP2K2,MAPK13,MAPK14,TAB1
BIOCARTA_SPPA_PATHWAY	0.0972	0.3204	16	SYK
FONTAINE_PAPILLARY_THYROID_CARCINOMA_UP	0.09725	0.3204	66	CCND3,CCNE1,CD4,LGALS3BP,MLLT1,NELFA,NIPAL3,PLXNB2,SLPI
WP_DISORDERS_OF_FOLATE_METABOLISM_AND_TRANSPORT	0.0973	0.3204	13	MTHFR
KEGG_GLIOMA	0.09732	0.3204	65	AKT2,CAMK2A,MAP2K2,PLCG2,PRKCG
HOFFMANN_SMALL_PRE_BII_TO_IMMATURE_B_LYMPHOCYTE_DN	0.09753	0.32078	37	IL7R,KMT2B
MIKKELSEN_ES_ICP_WITH_H3K27ME3	0.09754	0.32078	42	SFTPC
REACTOME_CYTOPROTECTION_BY_HMOX1	0.09763	0.32079	124	CARM1,HELZ2,PSMB1,PSMB3,PSMB5,PSMB7,PSMD2,PSMD4,PSMD8,PSMF1,RXRA,UBA52
WU_HBX_TARGETS_3_DN	0.09768	0.32079	13	GLG1,MAP2K2
TENEDINI_MEGAKARYOCYTE_MARKERS	0.0977	0.32079	62	CCND3,CCNE1,CXCR4,FLI1,IL11RA,MAPK14
PID_AR_TF_PATHWAY	0.09775	0.3208	53	CARM1,HOXB13,MAPK14,RXRA,SRC
REACTOME_INTEGRATION_OF_ENERGY_METABOLISM	0.0979	0.321	108	GNAS,GNB1,GNB2,MARCKS,PLCB2,PLCB3,PPP2R1A,SLC2A1,STK11
WP_PRADERWILLI_AND_ANGELMAN_SYNDROME	0.09796	0.321	66	MKRN3,OXT
PID_MET_PATHWAY	0.09797	0.321	79	AKT2,HGS,MAP2K2,RIN2,RPTOR,SRC
CHEBOTAEV_GR_TARGETS_UP	0.09803	0.32102	78	ASB7,COL19A1,FXYD4,LAP3,PARVA,SLC26A6,TRIB2
KOHOUTEK_CCNT1_TARGETS	0.09811	0.32111	51	ARL4C
HAN_SATB1_TARGETS_DN	0.0982	0.32111	373	ADAM15,CCNE1,CD96,CRABP2,CUL7,DYSF,GAA,GCN1,GNB1,IGF2R,IL7R,JUP,MCMBP,MKRN1,MYO10,PAEP,PDK2,POLR2C,PTK7,QPCT,S100P,SDHAF1,SHANK2,SLC38A10,TMEM132A
WP_MTHFR_DEFICIENCY	0.09822	0.32111	26	GRIN2D,MTHFR
HUANG_GATA2_TARGETS_DN	0.09826	0.32111	70	CHAC1,DIAPH3,EXOC3L4,HK2,NOMO1,NSF,SLC2A1,TMEM132A
BIOCARTA_RANMS_PATHWAY	0.09836	0.32126	10	RANBP1,TPX2
WP_MAMMARY_GLAND_DEVELOPMENT_PATHWAY_INVOLUTION_STAGE_4_OF_4	0.09846	0.32142	10
BOSCO_ALLERGEN_INDUCED_TH2_ASSOCIATED_MODULE	0.09858	0.32164	147	GFI1,IRF4,MAL,MKRN1,TTC39B
REACTOME_FORMATION_OF_TUBULIN_FOLDING_INTERMEDIATES_BY_CCT_TRIC	0.09865	0.32172	26	CCT5,TUBA1B,TUBA4A
RAY_TARGETS_OF_P210_BCR_ABL_FUSION_DN	0.0988	0.32203	15	RGS19
ACEVEDO_LIVER_CANCER_WITH_H3K27ME3_UP	0.09889	0.32203	283	AIM2,COL19A1,COL1A2,COL3A1,EDDM3B,HAUS5,PRMT2,QSOX1,SCN11A,SV2C
REACTOME_TRANSPORT_OF_ORGANIC_ANIONS	0.0989	0.32203	12
REACTOME_DEGRADATION_OF_AXIN	0.09896	0.32206	55	PSMB1,PSMB3,PSMB5,PSMB7,PSMD2,PSMD4,PSMD8,PSMF1,UBA52
NUTT_GBM_VS_AO_GLIOMA_DN	0.09928	0.32292	45	BCR,PRPF6,RPLP2,YIF1A
REACTOME_PLATELET_AGGREGATION_PLUG_FORMATION	0.09943	0.32326	39	COL1A1,COL1A2,SRC,SYK,TLN1,VWF
REACTOME_NRAGE_SIGNALS_DEATH_THROUGH_JNK	0.10015	0.32543	59	ARHGEF1,ARHGEF19,FGD2,GNA13,VAV1
HOLLERN_SQUAMOUS_BREAST_TUMOR	0.10035	0.32582	172	JAG2,KRT72,MAL,WNT6
SERVITJA_LIVER_HNF1A_TARGETS_UP	0.10038	0.32582	134	ABCD2,ADAMTS5,GALK1,GPRC5B,IGF2R,MCM2,POR,RAB34,SLPI,TPX2,UCP2
MURAKAMI_UV_RESPONSE_6HR_UP	0.10057	0.32628	32	DAPK1
REACTOME_WNT_MEDIATED_ACTIVATION_OF_DVL	0.10074	0.32663	8
WP_BRAINDERIVED_NEUROTROPHIC_FACTOR_BDNF_SIGNALING_PATHWAY	0.10079	0.32663	144	CAMK2A,CFL1,DPYSL2,GRIA1,LINGO1,MAP2K2,MAPK14,MARCKS,NCF1,NSF,SRC,TSC2
REACTOME_SIGNALING_BY_LRP5_MUTANTS	0.10086	0.32663	6	LRP5
PID_INTEGRIN3_PATHWAY	0.10097	0.32663	42	COL1A1,COL1A2,L1CAM,SDC4
LUI_THYROID_CANCER_CLUSTER_5	0.10098	0.32663	16
BIOCARTA_ARF_PATHWAY	0.10099	0.32663	17
BIOCARTA_DNAFRAGMENT_PATHWAY	0.10109	0.32679	10	TOP2A
KUWANO_RNA_STABILIZED_BY_NO	0.10122	0.32703	7	CHIC2
SEKI_INFLAMMATORY_RESPONSE_LPS_DN	0.10137	0.32731	21	BMF,RAB3D
WP_TRANSLATION_INHIBITORS_IN_CHRONICALLY_ACTIVATED_PDGFRA_CELLS	0.10141	0.32731	48	AKT2,EIF4G1,MAP2K2,MAPK14,RPS6KB2,RPTOR
REACTOME_THE_NLRP3_INFLAMMASOME	0.10184	0.32852	16
FULCHER_INFLAMMATORY_RESPONSE_LECTIN_VS_LPS_UP	0.10192	0.32858	573	ATP2A3,BID,CASP2,CD209,CLEC4G,CMIP,ETV3,FCGR2B,FCRLB,GOT2,HIP1,IL7R,IRF4,LIMK1,MAPK13,NAAA,PNPLA6,RANBP1,RHOF,SLC6A6,SLC7A1,SRC,ST3GAL5,STYXL1,TMEM132A,TNFSF8,TNFSF9,TXNRD1,YIF1A,ZDHHC12
REACTOME_THE_ACTIVATION_OF_ARYLSULFATASES	0.10198	0.32858	12	ARSB
RUAN_RESPONSE_TO_TNF_TROGLITAZONE_DN	0.10203	0.32858	38	ABCD2,CBX4,CIB2,HK2,IDH1
NOJIMA_SFRP2_TARGETS_DN	0.10207	0.32858	26	GRN
KANG_IMMORTALIZED_BY_TERT_UP	0.1022	0.32883	88	BGN,RPS19,SCN11A,SLC6A6,ST3GAL5
NIKOLSKY_BREAST_CANCER_7P15_AMPLICON	0.10242	0.32935	11	HOXA1,HOXA7
NIKOLSKY_OVERCONNECTED_IN_BREAST_CANCER	0.10247	0.32935	21
REACTOME_SIGNALING_BY_PDGF	0.10252	0.32935	58	COL3A1,COL5A1,COL9A2,SRC
REACTOME_INLB_MEDIATED_ENTRY_OF_LISTERIA_MONOCYTOGENES_INTO_HOST_CELL	0.10284	0.33023	15	HGS,UBA52
BIOCARTA_CELLCYCLE_PATHWAY	0.10297	0.33039	23	CCND3,CCNE1
REACTOME_MUSCLE_CONTRACTION	0.103	0.33039	193	ATP2A3,CACNG6,CAMK2A,DYSF,FXYD4,KCNJ12,KCNJ4,KCNK13,NPR1,SCN11A,SLC8A3,TLN1
REACTOME_DEFECTIVE_CHST14_CAUSES_EDS_MUSCULOCONTRACTURAL_TYPE	0.10327	0.33094	8	BGN,CHST14
LUCAS_HNF4A_TARGETS_DN	0.10328	0.33094	7
KYNG_RESPONSE_TO_H2O2_VIA_ERCC6	0.10333	0.33094	17	PLXNA1
LINDVALL_IMMORTALIZED_BY_TERT_UP	0.10357	0.33136	65	IGF2R
MALTA_CURATED_STEMNESS_MARKERS	0.10357	0.33136	21
YAGI_AML_WITH_11Q23_REARRANGED	0.10363	0.33136	337	ADAM15,ARHGAP45,CCND3,CD79A,CD81,DDAH2,DHX16,ELAVL3,HIP1,HSPG2,IL10RB,IL9R,ITGAE,JAK3,PLCG2,PPP1CA,PRDX1,RGS19,SLC25A42,SLC36A1,SLC7A1,TCL1A,TMC6,TPD52L2
SASAI_TARGETS_OF_CXCR6_AND_PTCH1_UP	0.10367	0.33136	14	L1CAM
WP_HEDGEHOG_SIGNALING_PATHWAY	0.10385	0.33177	43	GRK2,SMO
DAVIES_MULTIPLE_MYELOMA_VS_MGUS_DN	0.10392	0.33182	26	ARHGAP1,MARCKS
WANG_RESPONSE_TO_BEXAROTENE_DN	0.10428	0.33257	29	MAPK14,TNFSF8
JAZAG_TGFB1_SIGNALING_DN	0.10429	0.33257	33	RNH1,SAP18,SIGMAR1,TOP2A
GOERING_BLOOD_HDL_CHOLESTEROL_QTL_CIS	0.10441	0.33257	12	UBA52
ROVERSI_GLIOMA_COPY_NUMBER_UP	0.10454	0.33257	98	ACP2,ARHGAP1,ERCC2,FOLH1,SIPA1L3,SLC35C1,ZNF296
BOSCO_EPITHELIAL_DIFFERENTIATION_MODULE	0.10458	0.33257	69	IGHD,IGKC,MAL,MUC21
PID_PI3K_PLC_TRK_PATHWAY	0.1046	0.33257	36	CAMK2A,SRC
REACTOME_INSULIN_RECEPTOR_RECYCLING	0.10461	0.33257	26	ATP6V0D1,ATP6V1F,TCIRG1
REACTOME_TERMINATION_OF_TRANSLESION_DNA_SYNTHESIS	0.10463	0.33257	32	ISG15,POLD1,RPA1,UBA52,UBA7,UBE2L6
REACTOME_NR1H2_NR1H3_REGULATE_GENE_EXPRESSION_LINKED_TO_TRIGLYCERIDE_LIPOLYSIS_IN_ADIPOSE	0.10465	0.33257	5	RXRA
DELASERNA_MYOD_TARGETS_UP	0.10469	0.33257	85	AKT2,BIN1,CCND3,DYSF,HES6,HIP1
GUENTHER_GROWTH_SPHERICAL_VS_ADHERENT_UP	0.10485	0.33278	22	HES6,VANGL2
MARKS_HDAC_TARGETS_UP	0.10486	0.33278	22	CCNE1
WP_CHOLESTEROL_BIOSYNTHESIS_WITH_SKELETAL_DYSPLASIAS	0.10493	0.33283	7	DHCR24,LBR
WP_HAIR_FOLLICLE_DEVELOPMENT_ORGANOGENESIS_PART_2_OF_3	0.1052	0.33324	33	LAMA5,LRP5,SMO
CAIRO_HEPATOBLASTOMA_UP	0.10527	0.33324	209	ANKRD27,CKAP4,CLIC1,HIP1,HMGN4,ITGAE,MARCKS,PAPSS1,PDXK,PLVAP,PSMD4,RPA1,SEPHS1,TRIB2,TSN,UGGT1,VWF
REACTOME_TRANSPORT_OF_INORGANIC_CATIONS_ANIONS_AND_AMINO_ACIDS_OLIGOPEPTIDES	0.10527	0.33324	106	SLC12A7,SLC17A1,SLC26A6,SLC36A1,SLC38A5,SLC4A3,SLC5A5,SLC6A6,SLC7A1,SLC8A3
WP_NEURODEGENERATION_WITH_BRAIN_IRON_ACCUMULATION_NBIA_SUBTYPES_PATHWAY	0.10529	0.33324	44	ATG101,ATP13A2,FA2H,RPTOR,STK11,TSC2,WIPI2
WP_SARSCOV2_INNATE_IMMUNITY_EVASION_AND_CELLSPECIFIC_IMMUNE_RESPONSE	0.10533	0.33324	68	LARP1,STAT2,TP53I3
REACTOME_SYNTHESIS_OF_PG	0.10539	0.33326	8	CDS2
CASTELLANO_HRAS_TARGETS_UP	0.10561	0.3338	5	GNB1
BIOCARTA_ARAP_PATHWAY	0.10583	0.33434	17	ARF1,COPA
REACTOME_COPII_MEDIATED_VESICLE_TRANSPORT	0.10602	0.33472	68	GRIA1,NSF,TBC1D20,YKT6
REACTOME_MITOPHAGY	0.10609	0.33472	29	SRC,TOMM22,UBA52
REACTOME_NR1H3_NR1H2_REGULATE_GENE_EXPRESSION_LINKED_TO_CHOLESTEROL_TRANSPORT_AND_EFFLUX	0.10615	0.33472	37	ABCG8,ARL4C,RXRA
SHARMA_PILOCYTIC_ASTROCYTOMA_LOCATION_DN	0.10617	0.33472	7
LUI_THYROID_CANCER_PAX8_PPARG_DN	0.10674	0.33634	44	PSMD8,RPS2
REACTOME_DEGRADATION_OF_GLI1_BY_THE_PROTEASOME	0.10687	0.33661	60	PSMB1,PSMB3,PSMB5,PSMB7,PSMD2,PSMD4,PSMD8,PSMF1,UBA52
TONKS_TARGETS_OF_RUNX1_RUNX1T1_FUSION_SUSTAINED_IN_GRANULOCYTE_DN	0.10698	0.33676	7	IL10RA
RICKMAN_TUMOR_DIFFERENTIATED_MODERATELY_VS_POORLY_UP	0.10718	0.33724	123	ANAPC1,CMTR1,COL3A1,MFRP,NSF,OLFML2B,RAB3D,SLC44A2,TOM1,YIPF2
WP_MIRNAS_INVOLVEMENT_IN_THE_IMMUNE_RESPONSE_IN_SEPSIS	0.10726	0.33731	63	MAPK14,TAB1
REACTOME_GAMMA_CARBOXYLATION_HYPUSINE_FORMATION_AND_ARYLSULFATASE_ACTIVATION	0.10738	0.33752	41	ARSB,DPH2
BIOCARTA_STAT3_PATHWAY	0.10751	0.33777	8	JAK3
REACTOME_ACTIVATION_OF_THE_PRE_REPLICATIVE_COMPLEX	0.10791	0.33875	33	MCM2,MCM5,MCM6,RPA1
GOLUB_ALL_VS_AML_DN	0.10794	0.33875	23
FULCHER_INFLAMMATORY_RESPONSE_LECTIN_VS_LPS_DN	0.10806	0.33898	445	ADGRE5,AIM2,APOBEC3C,ARHGAP45,ARL4C,CD4,DDAH2,DYSF,IFI27L2,IRF2BPL,LGALS3BP,LY9,MARCKS,NCF1,OLFML2B,PARP10,PDIA6,RHBDF2,RIN2,RNF213,RSAD2,SLC12A7,SLC35F6,SPN,TBC1D2,TRIM38,UBE2L6,UNC45A,UNC93B1
BIOCARTA_TH1TH2_PATHWAY	0.10814	0.33903	21	CD28,IL12RB1
REACTOME_TNF_SIGNALING	0.10819	0.33903	44	RBCK1,TAB1,UBA52
PID_IL12_STAT4_PATHWAY	0.10833	0.3393	32	CD247,CD28,CD3G,CD4,TBX21
PEDRIOLI_MIR31_TARGETS_UP	0.10899	0.34122	216	ADRA1B,ARHGAP4,CD8B,FOXS1,FUT3,HS6ST1,L1CAM,MYLK2,OLFML2B,RHOF,SLC23A2,STIP1,TYRP1,UCP2
REACTOME_SUPPRESSION_OF_PHAGOSOMAL_MATURATION	0.10912	0.34144	13	HGS,UBA52
[truncated: 4,256 more rows]

## Sheet: GSE_curated_Dn
pathways	P.Value	FDR	N	genes
HAMAI_APOPTOSIS_VIA_TRAIL_UP	0	0	643	ABCA5,AHI1,ARMCX3,BCAP29,BCCIP,BHLHE41,BLZF1,CALD1,CASP8AP2,CAST,CCAR1,CCNH,CCNL1,CENPC,CEP63,CEP70,CHD1,CREB1,CWF19L2,DDX10,DDX46,DHX29,DHX36,DNAJB14,DNM1L,DTWD1,EIF3J,ERGIC2,FAM111A,FAM13B,FAM214A,GCC2,GOLGB1,GPM6B,IFT74,KIF3A,KRIT1,KTN1,LIG4,MAPK6,MGAT4A,MIS18BP1,MNS1,MTUS1,MYO6,MYO9A,N4BP2L2,NAA15,NAP1L1,NEMF,NKTR,NPM1,OSBPL1A,OSBPL8,PCM1,PHF3,PJA2,PNISR,PNN,POLK,PPIL4,PPIP5K2,PPWD1,PRPF38B,P…
MILI_PSEUDOPODIA_HAPTOTAXIS_UP	0	0	504	ABI2,AK6,ARL5A,ARMCX3,ARPP19,BBIP1,BTF3L4,CCDC90B,CCNC,CCNH,CFL2,DDX10,DNM1L,EIF3J,ERBIN,ERGIC2,ESCO1,FAM13B,FAM229B,HDGFL3,HERC4,HMGN3,HNRNPH3,IFT74,IRAK1BP1,KIF2A,MAK16,MRPS18C,MRPS22,MSANTD4,MTAP,NAA15,NAE1,NAP1L1,NEMF,NPM1,NUDCD2,OGFRL1,ORC2,PDCD5,PIK3C2A,PJA2,PPWD1,PSMC6,PSMD6,PTP4A1,R3HDM1,RAB5A,RABEP1,RASA1,ROCK1,RPAP2,RPF2,SACM1L,SARNP,SKP1,SLIRP,SLTM,SMC5,SMCHD1,SNAP23,SNX16,SPRED1,SREK1…
DACOSTA_UV_RESPONSE_VIA_ERCC3_DN	0	0	841	ABLIM3,AKAP9,ANKLE2,ARID4A,ATP8B1,ATXN2,BDNF,BTAF1,C2CD3,CENPC,CEP135,CHD1,CHD9,CNOT4,CREB1,DDX10,DICER1,DNAJB6,DST,DUSP4,ELL2,EPS15,EVI5,FAM172A,FUBP1,GCC2,HERC4,HNRNPDL,HNRNPH3,IBTK,KIF2A,KRIT1,LARP4B,LRRFIP1,MAP4K5,MAPK6,MBD2,MSH6,MTAP,MTF2,N4BP2L2,NCK1,NEK4,ORC2,OSBPL8,OTUD4,PAWR,PCF11,PDE8A,PDS5A,PHF3,PHIP,PIK3C2A,PJA2,PNISR,PPIP5K2,PPP2R2A,PTEN,PTPN13,R3HDM1,RAB21,RANBP2,RASA1,RB1CC1,RBM6,R…
SHEN_SMARCA2_TARGETS_UP	0	0	417	ANGEL2,AP5M1,BBIP1,CAPN7,CAST,CCDC90B,CENPC,CTR9,CUL5,DDX46,DHX29,EED,FBXO28,FMR1,GMPR2,HNRNPH3,KRIT1,KTN1,MAP4K5,MED14,MLH1,NEMF,NSMCE4A,OSBPL1A,OSBPL8,PHF3,PJA2,PPWD1,PRPF38B,PSMC6,RAB21,RASA1,RCOR3,REV1,ROCK1,RSBN1,RSRC2,SEC23IP,SENP6,SKP1,SLK,SLTM,SMC5,SNX2,SOS2,SRSF10,SSB,STAM2,STX7,STXBP3,SUCLG2,TFCP2,TMED7,TMEM135,TMEM14B,TNPO1,TWF1,UNC50,UVRAG,VPS26A,XPA,ZFAND6,ZFC3H1,ZNF302
JOHNSTONE_PARVB_TARGETS_3_DN	0	0	852	ABI2,AGBL3,AK6,ALDH6A1,AP5M1,BDNF,BLZF1,BNIP2,BROX,CAPS2,CAST,CCAR1,CCNJ,CCPG1,CEP70,CEPT1,CFL2,CMC2,DENR,DNAJB6,DSG2-AS1,DTD2,EBAG9,EED,ELL2,ERGIC2,FAM13B,FANCL,FMR1,FUBP1,G2E3,GAS5,GPSM2,HDGFL3,KIF2A,KTN1,LUC7L2,LYSMD3,MAD2L1,MAPK6,MBD2,MBLAC2,MDM1,METTL2B,MIGA1,MIS18BP1,MNS1,MRPS18C,MRPS22,MSH6,MTF2,N4BP2L2,NAA15,NAE1,NCK1,NEK4,NKTR,ORC2,PACRGL,PAFAH1B2,PAWR,PFKFB3,PITHD1,PLEKHA3,POLR3E,PSMC6,…
CHEN_HOXA5_TARGETS_9HR_UP	0	0	218	AKIRIN1,ALG13,CCNL1,CDKN2AIP,CENPC,CHD9,CLK1,CLK4,CNOT4,FAM13B,FBXO38,JMJD1C,LIG4,LINS1,MAFF,NEMF,NRBF2,PPWD1,PRPF38B,RABGGTB,RBBP6,RBM5,RCHY1,RLF,RSRC2,SFPQ,SLTM,SMCHD1,SNX16,SREK1,SRSF10,STRN3,SUPT20H,TAF1D,THUMPD2,TNFRSF10B,UIMC1,VCPKMT,VEGFA,ZNF280D,ZNF451,ZSCAN16,ZZZ3
DACOSTA_UV_RESPONSE_VIA_ERCC3_COMMON_DN	0	0	456	AKAP9,ATXN2,BDNF,C2CD3,CEP135,CHD1,CHD9,CNOT4,CREB1,DST,EPS15,EVI5,FUBP1,HNRNPDL,IBTK,KIF2A,KRIT1,LARP4B,MAP4K5,MAPK6,MBD2,MTF2,NCK1,ORC2,OSBPL8,PAWR,PDE8A,PDS5A,PHF3,PHIP,PJA2,PNISR,PPP2R2A,PTENP1,R3HDM1,RASA1,RBM6,REV3L,RPGR,RUNX1,SCHIP1,SEMA3C,SHB,SLC4A7,SLK,SMC5,SMCHD1,SPEN,STRN3,SUZ12,SWAP70,TRIM33,UBE3A,UGCG,UVRAG,ZNF638,ZZZ3
GABRIELY_MIR21_TARGETS	0	0	285	ARHGAP21,ARID4A,ARMCX3,CALD1,COBLL1,CYP4V2,DDX3X,DDX46,ITGB8,LMBR1,LONRF2,MGAT4A,MINDY2,MYO9A,NBEA,PHIP,PIK3C2A,PIK3R1,RAB11FIP2,RAI14,REV3L,RHOBTB3,SACM1L,SCAF11,SESN1,SMC5,SREK1,SRSF11,SUZ12,SYNE2,THOC2,TNPO1,TPM1,TRIM33,TRPM7,USP34
SCHLOSSER_SERUM_RESPONSE_DN	0	0	689	ARID4A,BBIP1,CAST,CBR4,CCNH,DDX46,EED,EIF2S3,EPS15,EVI2A,EVI5,FMR1,HACD2,HMGN1,HMGN3,HNRNPA1,HSPA4,IL6ST,KRIT1,KTN1,LY75,MBD2,MED6,MSH6,MTMR1,NAP1L1,NFE2L2,NIPA2,PDE8A,PHF3,PJA2,PPIP5K2,PPWD1,PSMA3,PSMC6,PSMD6,PTP4A1,PTPN13,R3HDM1,RAB21,RAB5A,RB1CC1,RCHY1,REV3L,RSRP1,SACM1L,SC5D,SEC11A,SKP1,SLC16A4,SLC30A9,SLK,SMC5,SNX2,SOS2,SREK1IP1,SRRM1,SRSF11,STXBP3,SUZ12,TAX1BP1,TBCA,TBCE,TCF20,TERF1,TFAP2A,…
NUYTTEN_NIPP1_TARGETS_UP	0	0	726	ALG13,ARMCX3,C12orf29,CALD1,CAPS2,CBR4,CEPT1,CNN3,CYP2R1,DCUN1D5,DHX36,DNAH14,DNAL1,DTD2,EBPL,ELL2,ESCO1,ETFRF1,FAM216A,FSD2,GCC2,GFM2,MACC1,METTL2B,MRNIP,N4BP2L2,NDUFAF7,OSBPL1A,PAFAH1B2,PLEKHA3,PNN,POLI,PPIL4,PROCR,SECISBP2,SLC22A5,SPEF2,STK38L,TANC1,TATDN1,TBCE,TCF20,TGDS,TTC14,UNC50,ZNF419
BUYTAERT_PHOTODYNAMIC_THERAPY_STRESS_UP	0	0	804	ADNP2,AFF4,AHI1,AK6,AKAP9,ANKRD12,ARMCX3,ARPP19,BRD4,BRWD1,CCNJ,CCNL1,CDKL3,CDKN2AIP,CDR2,CLK1,CLK4,CNOT4,DNAJB14,DNAJB6,DST,FBXO38,FGD6,FNTA,GGPS1,GOLGB1,HERC4,HSPA4,IBTK,JMJD1C,LRIG2,LUC7L,MAFF,MAP4K5,MTUS1,MYO9A,N4BP2L1,N4BP2L2,NAP1L1,NDEL1,NFE2L2,NRBF2,PFKFB3,PHF3,PJA2,PNISR,PPP2R2A,PSG1,PTHLH,PTP4A1,RAB5A,RABEP1,RABGGTB,RB1CC1,RGPD5,RLF,RSL1D1,RSRC2,SENP6,SFPQ,SLC4A7,SLK,SMC5,SMURF1,SNAP23,S…
RODRIGUES_THYROID_CARCINOMA_POORLY_DIFFERENTIATED_UP	0	0	622	AFF4,AGPAT5,AGPS,AK6,AMELX,BBIP1,BCCIP,BRWD1,CCPG1,CFL2,CMC2,DDX3X,DNAL1,DNM1L,DYNC2H1,EIF2S3,EVI5,FAM200B,FAM216A,FUS,GFM2,GLRX3,GPSM2,HERC4,HSPA4,HYLS1,IL6ST,KIAA0586,KIF2A,LARP1B,MAD2L1,MAP4K5,MED6,MIPOL1,MSH6,NAA15,NASP,NEMF,NPM1,PDCD5,PPP2R3C,PSMA3,RABGGTB,RAI14,RFC1,RHOBTB3,RPAP3,SIPA1L1,SLC4A7,SLMAP,SRSF10,STAM2,SUV39H2,TNFRSF10B,TPR,TWF1,UBA6,UBE2W,UCHL5,USP16,UTP15,ZBTB8OS,ZNF644
LASTOWSKA_NEUROBLASTOMA_COPY_NUMBER_DN	0	0	771	ACAT1,AK2,AKIRIN1,ANAPC15,ANKRD49,BBIP1,BTAF1,BTF3L4,C2CD3,CAPN7,CC2D2A,CCDC186,CEP295,CPEB2,CUL5,CWF19L2,DCUN1D5,DDX10,DNALI1,DYNC2H1,EED,EPS15,EXOC6,FAM76B,HERC4,HIF1AN,HNRNPH3,HYLS1,JAM3,KMT2A,KRBOX1,LRTOMT,ME3,MIER1,MIGA1,MLH1,MSANTD4,NASP,NDST2,NDUFB8,NEK4,NGLY1,NKTR,NME6,NMNAT1,NRBF2,PACRGL,PCF11,PHACTR4,PITHD1,PPME1,PPP2R2D,PTEN,RAB11FIP2,RAB5A,RBM6,RGS12,RLF,RPS25,RSRP1,SC5D,SEC23IP,SFPQ,…
CREIGHTON_ENDOCRINE_THERAPY_RESISTANCE_2	0	0	435	AK9,BBOF1,CAPS2,CC2D2A,CCDC30,CCP110,CCT6B,CDKL3,CEP295,CEP70,CFAP43,CFAP53,CFAP70,DNAAF4,DNAL1,DNALI1,EFCAB2,EFCAB6,EFHC2,EPOR,FAM229B,FAM81B,FANK1,FBXL13,GPATCH2L,GPM6B,HYLS1,IFT74,IQCH,IQUB,KIF3A,LCA5L,LRP2BP,LRTOMT,MAK,MDM1,NEK4,NME5,OTUD4,PCM1,PHF7,PIH1D2,PPIL6,RABL2B,REV3L,RPGR,SAXO2,SPATA33,SPEF2,SUZ12,TOGARAM1,TTC30A
SENGUPTA_NASOPHARYNGEAL_CARCINOMA_WITH_LMP1_UP	0	0	407	CATSPERB,CEP295,CLK4,DNAJB14,DNM3,ELL2,FAR2,G2E3,GNG12,GXYLT1,HSPA4,KRBOX1,MALAT1,MTAP,MYO6,NAA15,NASP,NKTR,PTHLH,PTPN13,SLC25A33,SMC5,SMCHD1,SREK1,TPR,TTC14,UBE2W,USP16
ZHANG_BREAST_CANCER_PROGENITORS_UP	0	0	425	AKAP9,ALG13,ANKLE2,ANKRD26,ARMC10,ARPP19,BBIP1,BCAP29,CASP8AP2,CCDC90B,CLDN12,ETFRF1,FAM13B,FAM76B,GPM6B,GPSM2,HNRNPA1,HNRNPDL,MED6,MIS18BP1,MRPS18C,NAE1,NCBP1,PPIP5K2,RFC1,SFPQ,SMCHD1,SRSF10,SSB,TAF1D,TAX1BP1,UBE2B,UCHL5,USP34,UTP15,ZFAND6,ZNF624,ZNF770
JOHNSTONE_PARVB_TARGETS_2_DN	0	0	333	AK2,AKIRIN1,ARL5A,ARPP19,BLOC1S5,CUL5,DST,ECI2,FUBP1,GXYLT1,HSPA4,MDC1,MIS18BP1,OSBPL8,PDGFA,PGBD1,PLEKHA5,PPWD1,RCHY1,SFPQ,SLK,SRRM1,SRSF10,SRSF4,TMEM14B,UBE3A,UCHL5,USP34,ZKSCAN8,ZMYM1,ZNF654,ZNF814
RODRIGUES_THYROID_CARCINOMA_ANAPLASTIC_UP	0	0	707	ADORA1,AFF4,AGPS,BLZF1,BRWD1,BTAF1,CAST,CEP63,CUL5,DDX3X,DENR,DHX36,DNM1L,DSG2-AS1,DYNC2H1,EIF4A2,FBXO38,G2E3,GAS5,GFM2,GLRX3,GNG12,HERC4,HSPA4,HYLS1,KIF2A,KMT2C,LIG4,LPP,MAD2L1,MAP4K5,MED6,MIPOL1,MSH6,MTAP,MTMR1,NAA15,NCBP1,NDUFAF7,NEMF,NPM1,OGFRL1,OSBPL8,PHIP,PNN,PPP2R3C,PPWD1,PSMA3,RBBP6,REXO2,RFC1,RHOBTB3,RLF,RPAP3,RPF2,RUNX1,SCHIP1,SEMA3C,SMURF1,SSB,STAM2,SYTL2,TFAP2A,THOC2,TIA1,TNFRSF10B,TP…
GEORGES_TARGETS_OF_MIR192_AND_MIR215	0	0	870	AGPAT5,ANAPC15,BBOF1,BTF3L4,CCDC7,CEP295,CFL2,CLK1,CLK4,COBLL1,CUL5,CYP4V2,DDX3X,DICER1,DNAJC19,DNAL1,DST,ELL2,ERCC6,FAM120AOS,FAXC,FUBP1,G2E3,GNRH1,GPSM2,HYLS1,IL6ST,LARP1B,LMLN,LRRFIP1,LRRFIP2,LYSMD3,MAD2L1,MDC1,MINDY2,MIPOL1,MIS18BP1,MNS1,MOAP1,MSH6,NCBP1,OGFRL1,OSBPL8,PARP16,PAWR,PPP2R2D,PSMD6,RAB11FIP2,RHOBTB3,RP9P,RPAP2,RPAP3,RSBN1,SFR1,SLC35G1,STX7,TARDBP,UACA,UBE2D1,UBE2W,USP34,USP54,UVRA…
WANG_LMO4_TARGETS_DN	0	0	353	AC090001.1,AFF4,AKAP9,BCAP29,CDR2,COBLL1,CPEB2,DDX46,EXOC6,FBXO28,KMT2A,LCA5L,MACC1,MAPK6,MED6,NUP88,OCIAD1,RAB18,RB1CC1,RGS22,SPART,SYTL2,TARDBP,TMEM199,TYW5,UBA6,USP28,USP8,XIAP
PYEON_CANCER_HEAD_AND_NECK_VS_CERVICAL_UP	0	0	192	ABCA5,ANKLE2,ARL13B,ATP8B1,BCL2L11,BRWD1,CASP8AP2,CCNL1,DDX3X,DDX59,ENOSF1,FANCL,FMR1,HNRNPA1,KLHL2,MTF2,MYO5C,NASP,NDUFB4,NEK4,PIGA,REV1,RIMKLB,SPICE1,XIST,ZRSR2
THUM_SYSTOLIC_HEART_FAILURE_DN	0	0	228	AHI1,BBIP1,CAPS2,ELL2,GNRH1,LMLN,MAST4,N4BP2L2,NKTR,PLEKHA5,POLR3E,RAB18,RBBP6,RBM5,RBM6,RNU6-1016P,RNU6-37P,RPAP2,SCAF11,SCAND2P,TANC1,USP34,USP54,ZNF189,ZNF493
BASAKI_YBX1_TARGETS_DN	0	0	386	ABCA5,ALG13,BRWD1,COBLL1,DYNC2H1,DYNC2LI1,FAM214A,FAM228B,FSBP,HGD,IL6ST,MAFF,MALAT1,MAST4,MED6,MGAT4A,MIGA1,MINDY2,MSI2,N4BP2L2,NAP1L1,NKTR,PFKFB3,PIK3R1,PNISR,PTEN,PTP4A1,RBMXL1,RNU6-1016P,RSL1D1,SGK2,SMCHD1,SPART,SYTL2,TRIM13,VEGFA,XIST,ZNF397,ZNF770
DAZARD_RESPONSE_TO_UV_NHEK_DN	0	0	295	AKAP9,CENPC,CHD1,CHD9,CNOT4,DST,ENOSF1,GJB3,KIF2A,LPP,MAST4,MBD2,MDC1,MLH3,MTUS1,NCK1,NFE2L2,ORC2,OTUD4,PCF11,PHF3,PHIP,PNISR,PPIP5K2,RCHY1,REV3L,RSBN1,SCAF11,SMAD5,SMC5,SPEN,TOGARAM1,TRIM13,XPA,ZFC3H1,ZNF451,ZNF638,ZZZ3
DEBIASI_APOPTOSIS_BY_REOVIRUS_INFECTION_UP	0	0	287	ABI2,AK2,ARPP19,BCL6,BLZF1,CCP110,CLK1,DNAJB6,FBXO28,MAK16,MAP4K5,OTUD4,PAWR,PCK1,RAB11FIP2,RAB21,RAB5A,RCHY1,RLF,RSRC2,SMAD5,STRN3,TGDS,UBE2D1,UGCG,WTAP,ZNF189,ZZZ3
WP_CILIOPATHIES	0	0	173	AHI1,ARL13B,B9D1,BBIP1,BBS1,BBS4,C2CD3,CC2D2A,CFAP53,DDX59,DNAAF4,DNAL1,DYNC2H1,DYNC2LI1,HYLS1,KIAA0586,KIAA0753,MAK,NME9,SCLT1,TTC8
FLECHNER_BIOPSY_KIDNEY_TRANSPLANT_OK_VS_DONOR_UP	0	0	560	ASF1A,CBR4,CREB1,DDX3X,DICER1,DST,EPS15,FNTA,GCC2,HMGN1,HMGN3,HNRNPA1,HNRNPDL,IL6ST,KRIT1,LRRFIP1,LY75,NACA,NAP1L1,NEK4,PCK1,PHF3,PIK3C2A,PJA2,PNISR,PSMA3,PSMC6,RHOBTB3,ROCK1,RPP14,RSRC2,RSRP1,SCAF11,SLC16A4,SMAD5,SNRPN,SNX2,SRRM1,SRSF11,STRN3,SWAP70,TARDBP,TBCA,TERF1,TNPO1,TWF1,UBE2N,UBE4A,UGCG,USP33,VEGFA,YWHAE
RODRIGUES_THYROID_CARCINOMA_POORLY_DIFFERENTIATED_DN	0	0	791	ABI2,AFF4,AKAP1,AKAP9,ANGPTL1,ARL5A,ATXN2,BBIP1,BBS1,BHLHE41,CAPS2,CBR4,CHD9,CSRP1,DICER1,ECHDC2,ECM2,ELL2,ENOSF1,GOLGB1,GPATCH2L,GPR160,GPRASP1,GPRASP2,HSCB,HTATIP2,ITGB8,LINS1,LRRFIP1,LYRM9,MALAT1,MED6,MSI2,MYO9A,N4BP2L2,NDUFB4,NEK4,NKTR,PATJ,PDCD2,PEBP1,PNISR,POLI,PPIL6,PPP2R2A,PTEN,PTPN13,RABL2B,RBM26-AS1,RBM5,REV1,RMDN1,RNF217,RSBN1,SESN1,SIAE,SNAP23,SPRED1,SRSF11,SUPT20H,SYNE2,TMF1,TRIM13,U…
TURASHVILI_BREAST_LOBULAR_CARCINOMA_VS_LOBULAR_NORMAL_UP	0	0	97	BHLHE41,CA2,CCPG1,DST,FAM76B,GPM6B,MYBPC1,N4BP2L1,PAWR
WP_GENES_RELATED_TO_PRIMARY_CILIUM_DEVELOPMENT_BASED_ON_CRISPR	0	0	92	ARL13B,B9D1,BBS1,BBS4,C2CD3,CC2D2A,CEP295,DYNC2H1,DYNC2LI1,IFT74,IFT88,KIAA0753,KIF3A,SCLT1,TTC8
ENK_UV_RESPONSE_KERATINOCYTE_DN	0	0	467	AGPS,ATXN2,BCL6,CNN3,CNOT4,CREB1,DLEU1,DUSP4,EBAG9,EIF3J,ENOSF1,EPS15,FMR1,HNRNPDL,KIF2A,KTN1,LPCAT3,MAD2L1,MAP4,MBD2,MTF2,NAE1,NME6,PAWR,PCF11,PTHLH,RANBP2,RASA1,RBM6,RBMX,RPGR,SCAF11,SEMA3C,SNX7,SRSF11,SSB,STRN3,STXBP3,TERF1,TGDS,TPR,TRIM13,UBE2N,UBE4A,UMPS,XPA,YAF2,ZNF638
FLECHNER_BIOPSY_KIDNEY_TRANSPLANT_REJECTED_VS_OK_DN	0	0	539	ACAT1,ALDH6A1,APOM,BPHL,CA2,CBR4,COBLL1,DDX10,DDX3X,DLEU1,DNM1L,DST,ENOSF1,FMR1,HGD,HSPA4,KIF3A,KRIT1,MYO6,NEK4,PCK1,PDE8A,PDHX,PEBP1,PIK3C2A,PIK3R1,PJA2,RABGGTB,RHOBTB3,RPP14,SC5D,SCAF11,SLC16A4,SMAD5,SNRPN,SNX2,SRRM1,STRN3,TERF1,TNPO1,VEGFA,YWHAE
BLANCO_MELO_COVID19_SARS_COV_2_INFECTION_A594_ACE2_EXPRESSING_CELLS_RUXOLITINIB_UP	0	0	458	AC008663.2,ADNP2,ANKRD12,ANKRD49,BDKRB2,BHLHE41,C3orf35,CCNL1,CDKL3,CDKN2AIP,CLK4,GNRH1,GPM6B,KMT2E,LINC01881,LRP2BP,MAFF,MASP2,MIER1,MIER3,MRNIP,NOCT,PCF11,PCK1,PNN,RBBP6,RLIM,RSBN1,SNORA48,SNORA62,TAF1D,WTAP,ZNF436-AS1,ZNF484,ZNF624,ZNF799
LEE_BMP2_TARGETS_DN	0	0	883	AGPAT5,AK2,AKIRIN1,ANKRD26,BCCIP,BTAF1,CASP8AP2,CDR2,CHD1,CNN3,DDX18,DHX29,DUS4L,EIF3J,ERGIC2,FAM111A,FUBP1,GAS5,HSPA4,KPNA1,LUC7L,MAD2L1,MAK16,MAPK6,MNS1,MOAP1,MRPS22,MSH6,MTAP,NAA15,NASP,NCBP1,NOCT,NUDCD2,NUP88,ORC2,PAFAH1B2,PDE12,PDS5A,PIGA,PNN,PPA1,PPP2R1B,PSMD6,PTCD3,RBMXL1,RPF2,RUNX1,SAV1,SEC23IP,SECISBP2,SFPQ,SMCHD1,SRSF10,SSB,SUV39H2,TAF1D,TARDBP,TMEM199,TRMT10C,UCHL5,UMPS,USP53,UTP15,VEG…
TURASHVILI_BREAST_DUCTAL_CARCINOMA_VS_DUCTAL_NORMAL_DN	0	0	200	BHLHE41,CFAP70,DST,ENOSF1,FAM95C,GPM6B,ITGB8,MAFF,MYBPC1,PLEKHS1,SPIN3,SPRED1,TNFRSF10B,ZNF204P
RICKMAN_METASTASIS_UP	0	0	343	ABI2,AHI1,AKAP1,ALDH6A1,ARMCX1,ARMCX3,BBOF1,BEX3,CCP110,CNPY2,CREB1,DNAJC18,DNAL1,FAM13B,FAM229B,GPRASP2,HNRNPH1,JAM3,LMLN,MDM1,MTERF2,NDUFAF7,PLEKHA5,PNN,PPWD1,RBBP6,RLIM,SLC25A33,THOC2,ZNF397,ZNF789,ZSCAN26
BROWNE_HCMV_INFECTION_6HR_DN	0	0	162	BDKRB2,GSAP,LRIG2,MDC1,MDM1,MTAP,MTF2,NCK1,ORC2,PHF3,PIK3R1,PNISR,PPP2R1B,RNF216P1,RPP14,SCHIP1,SMAD5,THOC2
GARY_CD5_TARGETS_DN	0	0	434	ALG13,BCCIP,BLZF1,CCAR1,CFL2,CNOT4,CNPY2,DDX18,DDX46,DHX29,DLEU1,DNAJB6,EIF3J,FBXO28,FMR1,FUBP1,GAS5,GDAP1,GPR183,HSPA4,MRPL32,MSANTD4,NASP,NCBP1,PDCD5,PNN,PPWD1,PRPF38B,PSMC6,RBMX,RLIM,SEC23IP,SENP6,SRSF10,SRSF11,STX7,TARDBP,TIA1,TNPO1,TPR,TRMT10C,TWF1,UBE2K,UCHL5,UMPS,USP16,UTP15,ZNF451
IKEDA_MIR30_TARGETS_UP	0	0	116	ARID4A,BDNF,CAST,CCPG1,CFL2,CHD9,CPEB2,DDX46,GNAO1,HDGFL3,LRRC17,NRBF2,RAI14,RASA1,SLC4A7,USP34
OISHI_CHOLANGIOMA_STEM_CELL_LIKE_UP	0	0	339	ABI2,ANGEL2,BPHL,CUL5,DDX10,EFCAB2,FBXO28,GGPS1,MLH3,RABL2B,RCOR3,RRH,SLC22A5,SLC30A9,SNRPN,TBC1D19,TMCO1,UCHL5,ZNF322,ZNF451,ZNF749,ZSCAN16,ZSCAN2
TURASHVILI_BREAST_LOBULAR_CARCINOMA_VS_DUCTAL_NORMAL_DN	0	0	91	CA2,DST,MYBPC1
RODRIGUES_THYROID_CARCINOMA_ANAPLASTIC_DN	0	0	537	ABCA5,AKAP1,B9D1,BBS1,BRWD1,CBR4,COX20,CSRP1,CYP4V2,DCAF17,ECHDC2,ECM2,EED,GPM6B,GPRASP1,GPRASP2,HNRNPDL,HSPA12A,MPV17L,MSI2,MTUS1,N4BP2L2,NKTR,PCDH9,PEBP1,POLI,RBM26-AS1,RIMKLB,RMDN1,RPARP-AS1,SESN1,SIAE,SKP1,SLC16A4,SMIM19,SNRPN,STX7,SYNE2,TMF1,USP54,ZMAT1
OSMAN_BLADDER_CANCER_UP	0	0	398	AGPS,ALG13,BLOC1S6,C19orf12,CHD9,DHX36,DNAJB14,ERGIC2,FAM172A,FNIP1,G2E3,KMT2C,KTN1,MALAT1,NEMF,NKTR,PIK3R1,PNISR,PTCD3,RMDN1,RNU6-1016P,RSBN1,SARNP,SCAF11,SECISBP2,SMAD5,SNX16,SRSF11,STRN3,SUZ12,TAF15,TMED7,TNPO1,TWF1,UBA6,UBE2W,UGCG,USP16,YWHAE
KRIGE_RESPONSE_TO_TOSEDOSTAT_6HR_UP	0	0	913	ACAT1,AGPS,AK6,ALDH6A1,ARID4A,ARMCX3,ATXN2,BCL6,C15orf65,C5orf66,CAST,CCPG1,CPEB2,CYP2R1,DDX46,DDX59,EPOR,ERGIC2,FAM214A,FBXL13,FSBP,GAS5,GGPS1,GOLGB1,GPATCH2L,HACD2,KLHL2,LPP,LRRFIP1,MAFF,METTL8,MFSD8,MIER3,MINDY2,N4BP2L2,NAA15,NAP1L1,NASP,OGFRL1,PACRGL,PDCD5,PEX1,PIH1D2,PLEKHA5,PLPP5,PPP2R3C,RALGAPA1P1,RHOBTB3,RPAIN,RSRP1,SCAF11,SCO1,SNX16,ST7L,TMEM135,TNFRSF10B,TNFRSF10D,TPR,UHRF1BP1L,UMPS,USP…
GRAESSMANN_RESPONSE_TO_MC_AND_DOXORUBICIN_DN	0	0	755	ARMCX1,BCCIP,BLOC1S5,CNN3,COX17,DDX10,DHX36,DNM1L,EIF4A2,EXOC6,FUBP1,GAS5,HERC4,HNRNPA1,HNRNPDL,HSPA4,IBTK,IL6ST,LMBR1,LUC7L2,MAP4K5,MBD2,MRPL32,MTAP,MTF2,NAA15,NASP,NSMCE4A,PHIP,PNN,POLI,PPIL4,PPP2R1B,RABGGTB,RAI14,RFC1,RLIM,RPP14,RUNX1,SARNP,SC5D,SFR1,SPEN,SREK1,SRSF10,STAM2,SUPT20H,TAF1D,TBC1D19,TIA1,TTC8,TWF1,USP34,ZNF644
RAO_BOUND_BY_SALL4_ISOFORM_B	0	0	511	AKAP1,ASF1A,BBS4,CCP110,CCT6B,COPG2,CPEB2,DNAH14,DNAJB6,DST,EFCAB2,FBXO28,FBXW10,G2E3,GDAP1,GNRH1,IBTK,IFNK,IQUB,MLH3,MOAP1,MTUS1,NCK1,NFE2L2,NPM1,OR5P2,PHIP,PPIP5K2,RAB18,RAI14,RB1CC1,RBM5,RBMXL1,RCHY1,SELENOI,SFPQ,SLK,SNX16,STEAP2,UBE2B,UGCG,VCPKMT,ZFAND6,ZNF189,ZNF429
BILD_CTNNB1_ONCOGENIC_SIGNATURE	0	0	77	ABI2,ARL5A,CHD9,DHX36,FGD6,GNG12,LARP4B,NEMF,PIK3C2A,PNISR,PTHLH,SCAF11,SECISBP2,SREK1,SRSF10,TAF1D,THOC2
DE_YY1_TARGETS_DN	0	0	92	BDKRB2,CALD1,CASP8AP2,CCNL1,CUL5,DST,ERBIN,HNRNPH1,NAA15,PNN,PTEN,PTP4A1,RASA1,RBBP6,USP16
SCHLOSSER_MYC_TARGETS_REPRESSED_BY_SERUM	0	0	150	C12orf29,DDX10,HNRNPA1,MAD2L1,NAE1,OTUD4,RABGGTB,SMARCC1,SMN1,SSB,TGDS,UBE2K,UBE2N,ZZZ3
RIGGINS_TAMOXIFEN_RESISTANCE_DN	0	1e-05	218	CISH,CLK1,CNN3,GSAP,IL6ST,NAA15,NRCAM,PDS5A,PIK3R1,PLEKHA5,RAI14,RANBP2,SEMA3C,SLC30A9,SLTM,UBA6,UBE2K,UGCG
DAZARD_UV_RESPONSE_CLUSTER_G6	0	1e-05	141	CENPC,CHD9,CNOT4,KIF2A,MAST4,MBD2,MLH3,MTUS1,ORC2,OTUD4,PHF3,PHIP,REV3L,SMC5,TOGARAM1,XPA,ZNF451,ZNF638,ZZZ3
SAKAI_CHRONIC_HEPATITIS_VS_LIVER_CANCER_UP	0	1e-05	82	CENPC,CUL5,HNRNPA1,HNRNPDL,HSPA4,NAE1,NCK1,RANBP2,TLR2,TNPO1,UBE2D1,UBE2N,UBE3A,USP33,USP8
SOTIRIOU_BREAST_CANCER_GRADE_1_VS_3_DN	0	2e-05	51	BBOF1,BBS1,DYNC2H1,ECHDC2,IFT88,NME5,RGPD5,RUNX1,SESN1,ZFP2
WANG_CLIM2_TARGETS_DN	0	3e-05	178	ASF1A,BLZF1,COBLL1,DHRS4-AS1,DHX36,HNRNPA1,LRRFIP1,MPLKIP,NAA35,NDUFB8,PEX1,RBBP6,RCHY1,RNF149,SREK1IP1,SRRM1,STRN3,STXBP3,TATDN1
SMID_BREAST_CANCER_BASAL_DN	0	3e-05	684	ABLIM3,B9D1,BBS4,CACNA1D,CATSPERB,CHN2,DNALI1,DUSP4,EFCAB2,EPOR,FAXDC2,HGD,IL6ST,LRRC17,LRRN3,MAK,MAST4,MDM1,MTUS1,MYO6,N4BP2L2,NAIP,NBEA,NME5,OGN,OMD,PATJ,PCK1,PTHLH,RABEP1,SEMA3C,SLC4A7,SYTL2,TBC1D19,TRAF5,UGCG,XIST
BROWNE_HCMV_INFECTION_16HR_UP	0	4e-05	221	ANGEL2,CCNC,CHD1,DDX10,EED,FUBP1,HSPA12A,MED6,MOAP1,N4BP2L1,PTHLH,RAB5A,SEC23IP,SRSF10,SUZ12,TBC1D12,TMF1,TRIM33,VEGFA,YAF2
RAMALHO_STEMNESS_UP	0	5e-05	191	BLZF1,CENPC,CHD1,DICER1,DNAJB6,EIF3J,FBXO38,KIF2A,PACRGL,PCF11,PDCD2,PPA1,PPP2R1B,RAB18,RABGGTB,RASA1,RPP14,RSL1D1,RSRC2,SEC23IP,SLC4A7,STXBP3,SUCLG2,UMPS,ZNF644,ZZZ3
HAHTOLA_MYCOSIS_FUNGOIDES_CD4_DN	0	8e-05	111	DDX18,EBAG9,FUBP1,HNRNPA1,IL6ST,KIF2A,KTN1,LY75,METTL3,NACA,NAP1L1,OSBPL8,PEBP1,TARDBP,TRIM33,UGCG,VAMP1
CHEMNITZ_RESPONSE_TO_PROSTAGLANDIN_E2_DN	0	9e-05	392	AP5M1,BBS4,BPHL,CCDC30,CLDN12,CYP4V2,DYNC2LI1,EFCAB6,FAM81B,IFT74,IQCH,ITGB8,LRRC19,LRRFIP2,MACC1,MINDY2,MSI2,NEK4,RBPMS-AS1,REV3L,RGS12,SCHIP1,SIPA1L1,SYTL2,TNFRSF10C,UPK1B,VAPA,WDR48,ZNF655
NAKAMURA_TUMOR_ZONE_PERIPHERAL_VS_CENTRAL_DN	0	9e-05	630	ARG2,ATP8B1,BAG1,BCL2L11,BCL6,CAST,CLK1,CLK4,ENOSF1,ETFRF1,FNTA,HP,ITGB8,MALAT1,N4BP2L2,NCK1,NDUFAF7,NUDCD2,PCSK1,PDE8A,PHF3,PNN,PTEN,PTP4A1,RB1CC1,RCOR3,REV1,RHOBTB3,RSL1D1,SAV1,SFPQ,SIAE,SYNE2,TIA1,TNFRSF10D,UGCG,USP34,VEGFA,XIAP,ZNF33A,ZNF451,ZNF493
KRIGE_RESPONSE_TO_TOSEDOSTAT_24HR_UP	0	0.0001	751	ALDH6A1,ARID4A,ARMCX3,BCL6,C15orf65,C5orf66,CAST,CCPG1,CPEB2,CYP2R1,DDX59,DUSP4,EPOR,ERGIC2,FAM111A,FAM214A,FBXL13,GAS5,GGPS1,GOLGB1,GPATCH2L,HACD2,KLHL2,LPP,LRRFIP1,MAFF,MFSD8,MIER3,MINDY2,N4BP2L2,NAP1L1,NASP,OGFRL1,PDCD5,PEX1,PLEKHA5,PLPP5,PPP2R3C,RALGAPA1P1,RHOBTB3,RSRP1,SNX16,ST7L,TMEM135,TNFRSF10B,TNFRSF10D,UHRF1BP1L,USP3,VEGFA,XIAP,ZNF311,ZNF33B,ZNF397,ZNF451,ZNF566,ZNF789,ZSCAN16,ZSWIM6
DUTERTRE_ESTRADIOL_RESPONSE_24HR_DN	0	0.0001	500	ABLIM3,APPL2,BCAP29,CALD1,CAST,CCDC186,CLK1,COBLL1,CPEB2,CSRP1,DUSP4,EPOR,EVI5,FBXO38,GSAP,ITGB6,ITGB8,KIF3A,LMCD1,LYSMD3,MACC1,MAP3K8,MGAT4A,MTAP,MYO6,NBEA,NTN4,PAWR,PCDH9,SCHIP1,SLC4A7,SOS2,STAM2,STK38L,SYTL2,TAX1BP1,TFAP2A,TRAF5,UACA,ZNF654,ZSCAN2
CHANDRAN_METASTASIS_UP	0	0.00011	211	ATXN2,FUS,GPATCH2L,IBTK,KMT2C,KMT2E,LONRF2,MALAT1,MSI2,MTF2,NKTR,POLR2A,RBBP6,RNF149,RNF216P1,SECISBP2,SFPQ,SNRPN,TAF1D,TERF1,VEGFA
FINETTI_BREAST_CANCERS_KINOME_GRAY	0	0.00011	15	NEK4,SLK,TRIM33,TWF1
MOREAUX_MULTIPLE_MYELOMA_BY_TACI_DN	0	0.00012	170	ANKRD49,ASF1A,CEP295,CYP2R1,DDX18,DHX29,DNAJB14,FANCL,IFT74,KRIT1,NASP,NUDCD2,PEX1,PPIP5K2,PSMA3,STAM2,TATDN1,TERF1,TMEM135
PYEON_HPV_POSITIVE_TUMORS_UP	0	0.00012	97	ABCA5,CASP8AP2,CFAP44,FANCL,FUBP1,LY75,NASP,PNISR,STAG3,TARDBP,TIA1,ZMAT1,ZNF789,ZSCAN16
GINESTIER_BREAST_CANCER_ZNF217_AMPLIFIED_UP	0	0.00013	70	BLOC1S6,CREB1,DNAJB14,DNAL1,F8,LPP,MINDY2,POLK,SCAF11,SRSF10
ZHENG_FOXP3_TARGETS_IN_THYMUS_UP	0	0.00014	196	ANKRD12,BLOC1S5,CAST,CCDC32,CHD9,EVI5,FAM76B,GPR18,GPR183,IBTK,JMJD1C,MYO9A,PIK3R1,RAPGEF6,SESN1,SMC5,STRN3,VCPKMT,ZFAND6
GENTILE_UV_HIGH_DOSE_DN	0	0.00014	282	BDNF,BNIP2,CDR2,CHD1,DDX3X,DICER1,KIF2A,KRIT1,MAPK6,MBD2,NASP,NCK1,NDUFV2,NFE2L2,PHF3,PNN,PPP2R1B,RBM5,RUNX1,SCHIP1,SNRNP35,SPEN,STRN3,STX7,STXBP3,TARDBP,TRIM13,UBE2N,UGCG,UVRAG
SESTO_RESPONSE_TO_UV_C2	0	0.00014	53	DUSP4,ELL2,FNTA,SRSF4,STXBP3,TFAP2A,UGCG
BAELDE_DIABETIC_NEPHROPATHY_DN	0	0.00015	429	ADORA1,CALD1,CAST,DNM1L,DST,ECM2,EIF4A2,EPS15,HMGN1,HMGN3,HNRNPA1,HNRNPDL,HSPA12A,MAFF,N4BP2L1,NAPG,OTUD4,PAWR,PCK1,PDGFA,PSMA3,PSMA6,RAB21,RAI14,RSBN1,SACM1L,SCHIP1,SEMA3C,SKP1,SLK,SMARCC1,STX7,TAX1BP1,TBCA,UGCG,VEGFA,VPS26A,YWHAE
PECE_MAMMARY_STEM_CELL_DN	0	0.00017	141	AK2,BTF3L4,CALD1,CCNL1,DDX3X,EPS15,GPRASP1,JMJD1C,NASP,NEMF,NKTR,PCM1,PNISR,RABEP1,RASA1,REXO2,RPP14,SFPQ,TIA1,UBE2K
CUI_TCF21_TARGETS_2_DN	0	0.00021	824	ABCA5,ABLIM3,AKIRIN1,AP5M1,ARHGEF26,ARID4A,ARL13B,ARMCX1,ARMCX3,ATP8B1,BTAF1,CAST,CCPG1,CPEB2,DNAJB14,DNAJB6,DST,EBAG9,EIF2S3,ELL2,ERGIC2,ESCO1,FRK,HSPA12A,IL6ST,ITGB8,KMT2C,KRIT1,LPP,LRRFIP1,LUC7L2,LYSMD3,MAST4,MBLAC2,MINDY2,MTUS1,MYO6,NOCT,NTN4,OSBPL8,PFKFB3,PPIP5K2,RBBP6,RMDN1,ROCK1,SACM1L,SCHIP1,SLK,SNAP23,SOS2,STXBP3,TANC1,TBC1D12,TPM1,TTC14,UACA,USP33,VEGFA
TURASHVILI_BREAST_DUCTAL_CARCINOMA_VS_LOBULAR_NORMAL_DN	0	0.00021	69	GPM6B,PLEKHS1,SENP6,ZNF204P
LU_EZH2_TARGETS_DN	0	0.00022	393	ALDH6A1,AMY1B,ARMCX1,BLZF1,BTAF1,CALD1,CREB1,CTR9,DENR,DICER1,ELL2,FAR2,HYLS1,MIGA1,MTF2,NBEA,NIPA2,NRBF2,OCIAD1,PHACTR4,PSMD6,RAB11FIP2,SACM1L,SCO1,SEMA3C,TERF1,TRIM13,TRIM33,TSPYL2,XIST,ZNF280D,ZNF483,ZNF493
KIM_WT1_TARGETS_DN	0	0.00022	463	AKAP1,ANKRD12,ARMCX1,ASF1A,BDNF,BHLHE41,BRWD1,C7orf25,CAPN7,CENPC,CTR9,DLEU1,DNAJB6,FAM111A,FGD6,FUBP1,GPSM2,HTATIP2,IFT74,KLHL2,MAD2L1,MAP4K5,MDM1,METTL3,MIS18BP1,MNS1,MTAP,NKTR,PHF3,PPWD1,PTCD3,RABGGTB,RCOR3,REV1,REV3L,RMDN1,RPS25,RSBN1,RSRP1,SEMA3C,SRSF10,SRSF11,TIA1,USP33,ZMYM1,ZNF302,ZZZ3
SENESE_HDAC1_TARGETS_UP	0	0.0003	438	CA2,CLDN12,COBLL1,DDX3X,DNAJB14,FBXO38,FGD6,FUS,GNG12,HACD2,IL6ST,JAM3,LETM2,LIG4,MAFF,MAP4K5,MAST4,MSANTD4,MTAP,MTMR1,MYO6,NAP1L1,NFE2L2,OGFRL1,OTUD4,PDE12,PIK3C2A,PTHLH,RPAP3,SNAP23,SPRED1,TNFRSF10B,TPR,TWF1,USP16,USP34,VEGFA,ZNF644,ZNF655
WENDT_COHESIN_TARGETS_UP	0	0.0003	31	CAST,EXOC6,JMJD1C,PLEKHA5,SREK1,TNPO1
DING_LUNG_CANCER_EXPRESSION_BY_COPY_NUMBER	0	0.00032	99	AKAP9,BRWD1,C19orf12,KRIT1,NAPG,RASA1,RB1CC1,SEC23IP,TBCA,TERF1,THOC1,ZNF302
MARTORIATI_MDM4_TARGETS_FETAL_LIVER_DN	0	0.00034	502	AGPS,APOM,ATXN2,BDNF,CA2,CCAR1,CEPT1,DDX18,DDX3X,DHX29,ELL2,ERBIN,FAM172A,FUBP1,HNRNPA1,HNRNPH3,IL6ST,LPP,NEMF,OGFRL1,OTUD4,PAFAH1B2,PIK3R1,PJA2,PLN,PNISR,PRPF38B,PTEN,RBM28,RBM5,RCOR3,RSRC2,SELENOI,SFPQ,SLC13A4,SNX2,SPART,SREK1,SUZ12,TIA1,TPR,UGCG,UMPS,USP16,UTP15,XIAP,ZNF624
SENESE_HDAC3_TARGETS_UP	0	0.00034	484	AFF4,AKIRIN1,BCL6,CLDN12,CPEB2,DDX3X,DNAJB14,DST,FUS,GNG12,HSPA4,IL6ST,ITGB8,JMJD1C,LMCD1,MALAT1,MIER3,MTAP,MYO6,NAP1L1,OTUD4,RANBP2,RPAP3,SAV1,SMAD5,SMARCC1,SNAP23,SPRED1,TNFRSF10B,TPR,USP16,USP34,USP53,ZNF41,ZNF451,ZNF644
RODWELL_AGING_KIDNEY_NO_BLOOD_DN	0	0.00035	142	ABCA5,AK2,ALDH6A1,CEP70,ECI2,ENOSF1,GPRASP1,NAA35,PEBP1,PPP2R1B,RHOBTB3,SLK,SOHLH2,SRR,UCHL5
ZWANG_DOWN_BY_2ND_EGF_PULSE	0	0.00037	305	BCL6,C6orf163,CATSPER2,CCDC7,CYP2R1,F8,FAM227A,GAS5,HDHD3,HYLS1,LYRM9,RCOR3,REV1,RSRP1,SESN1,SNORA72,SNORD116-19,SPATA33,SPIN3,STAG3,TAS2R31,USP28,VAMP1,WDR89,ZNF280D,ZNF287,ZNF302,ZNF33A,ZNF354B,ZNF429,ZNF436-AS1,ZNF483,ZNF493,ZNF564,ZNF717
DACOSTA_UV_RESPONSE_VIA_ERCC3_XPCS_DN	1e-05	0.00043	85	ATP8B1,BDNF,CENPC,DST,HERC4,MTAP,PIK3C2A,PTEN,RANBP2,RB1CC1,SOS2,TERF1,TOGARAM1
ZWANG_CLASS_1_TRANSIENTLY_INDUCED_BY_EGF	1e-05	0.00046	531	AFF4,AKIRIN1,ANKRD12,ARHGAP21,ARL13B,ARPP19,CALD1,CHD1,CLDN12,CNN3,CSRP1,DDX59,DST,DUSP4,IL6ST,ITGB6,ITGB8,LDHAL6A,LEKR1,LINS1,LRIG2,LRRFIP1,MAK16,MAPK6,MBLAC2,MIGA1,NOCT,NT5DC3,RNF217,SCHIP1,SHB,SLK,SNORA70,TLR2,UBE3A,VEGFA,WTAP,ZNF57
BRUINS_UVC_RESPONSE_EARLY_LATE	1e-05	0.00069	307	ANAPC15,APLF,B9D1,C12orf29,CALD1,CASP8AP2,CISH,DTWD1,EBAG9,FUBP1,MAP4,MLH3,NASP,P2RY12,PHF3,PPP2R2D,PSMC6,RBM6,SCHIP1,SNAP23,SSB,TGDS,THUMPD2,TMEM223,UBE2W,UIMC1,WDSUB1,YAF2
BROWNE_HCMV_INFECTION_10HR_DN	1e-05	0.00091	54	BDNF,MTUS1,PCF11,PNN,RUNX1,TTC30A,ZSCAN26
NIKOLSKY_BREAST_CANCER_19Q13.1_AMPLICON	1e-05	0.00093	21	ZNF568
MARSON_BOUND_BY_FOXP3_STIMULATED	2e-05	0.00115	959	AKIRIN1,ARG2,ASF1A,BBS4,BIN3,BLOC1S5,BLOC1S6,BNIP2,CATSPER2,CCDC32,CCPG1,CENPC,CEP57L1,CEPT1,CFAP43,CHD1,CISH,COBLL1,COMMD3,CREB1,DNAJB14,EFCAB2,EVI2A,FAM214A,FAM216A,FBXW10,FUBP1,GAS5,GPR18,GSAP,HERC4,HNRNPA1,HNRNPDL,IFNK,INTS12,JAK2,KBTBD3,LETM2,LRP2BP,LYSMD3,MAPK6,MDM1,MIER1,MLH1,MPLKIP,MTMR1,MTRF1L,NASP,NDUFV2,NOCT,OSBPL8,PCSK1,PDCD2,RBM6,RCHY1,RSRP1,SAXO2,SELENOI,SESN1,SFR1,SIAE,SIPA1L1,SLC2…
RODWELL_AGING_KIDNEY_DN	2e-05	0.00115	142	ABCA5,AK2,BBOF1,CEP70,ECI2,ENOSF1,FAXDC2,GPRASP1,NAA35,PEBP1,RHOBTB3,SLK,SOHLH2,SRR,UCHL5
PUIFFE_INVASION_INHIBITED_BY_ASCITES_DN	2e-05	0.0012	144	AK6,BAG1,CALD1,CCNH,CCNL1,GTPBP8,HNRNPDL,NAE1,NAP1L1,NDEL1,NRBF2,PNN,RAB11FIP2,RABGGTB,TAF1D,THOC1,UGCG,ZNF410,ZNHIT6
CREIGHTON_ENDOCRINE_THERAPY_RESISTANCE_4	2e-05	0.0012	304	ADORA1,BBIP1,FRK,GTPBP8,HMGN3,HSPA4,MSI2,NT5DC3,PIK3R1,RBMX,RGS22,RHOBTB3,RPH3AL,SAV1,SFPQ,SLC22A5,SPART,TAF1D
PICCALUGA_ANGIOIMMUNOBLASTIC_LYMPHOMA_DN	2e-05	0.0012	134	AL118516.1,CCNL1,CHD1,CLK1,DDX3X,DNAJB6,DUSP4,JMJD1C,MAP3K8,MGAT4A,MOAP1,PIGA,PTP4A1,RAPGEF6,RSRC2,TSPYL2,ZFC3H1
MASSARWEH_TAMOXIFEN_RESISTANCE_DN	2e-05	0.0012	252	CISH,FAXDC2,FRK,LETM2,LONRF2,NRCAM,PIK3R1,RHOBTB3,SLC22A5,TSPYL2,ZSWIM6
MARTINEZ_RESPONSE_TO_TRABECTEDIN_DN	2e-05	0.00126	263	BLZF1,BTAF1,CCNH,EPS15,FNTA,GCC2,GGPS1,HERC4,JMJD1C,PEX1,PJA2,PPP2R1B,PSMC6,RAB5A,RABGGTB,RPP14,RSRC2,SRSF4,TARDBP,USP3,USP8,YWHAE
PUJANA_CHEK2_PCC_NETWORK	2e-05	0.00138	750	ADNP2,ASF1A,CCNC,CENPC,CTR9,DDX10,DDX18,DDX46,DLEU1,EED,FAM216A,FUBP1,GPR18,HMGN1,HMGN3,HNRNPH1,HSPA4,KATNA1,LARP4B,MAD2L1,MAK16,MED6,MSH6,MTAP,MTF2,NACA,NAE1,NAP1L1,NASP,NCBP1,NCK1,NDUFV2,NPM1,NUP88,PDS5A,PNN,PPP2R1B,PSMA3,PSMA6,PSMC6,RB1CC1,RBBP6,RBMX,SFPQ,SMARCC1,SMN1,SREK1IP1,SRSF10,SRSF11,SSB,SUZ12,TARDBP,TBCA,TCF20,TGDS,TMEM243,UBE2E1,UBE2N,WTAP,YAF2,YWHAE
SEIDEN_ONCOGENESIS_BY_MET	2e-05	0.00156	88	COMMD3,HSPA4,NPM1,PDE8A,PTEN,SMN1,TAF1D
CHOI_ATL_STAGE_PREDICTOR	3e-05	0.00184	41	CCDC90B,COMMD3,HSPA4,MTRF1L,NAP1L1,PLEKHA5,PPP2R2A,R3HDM1,SEC11A,SMIM19,TARDBP,UBE2E1
FISCHER_DREAM_TARGETS	3e-05	0.00187	909	AGPAT5,AHI1,AK2,ARL13B,CASP8AP2,CDR2,CENPC,CEP135,CEP295,CEP57L1,CMC2,COX20,DDX10,DDX46,DLEU1,EBAG9,FAM111A,FAM76B,FANCL,FUS,G2E3,GPSM2,HACD2,HNRNPA1,HNRNPDL,HNRNPH1,HNRNPH3,HYLS1,KATNA1,KIF2A,MAD2L1,MDC1,MDM1,METTL2B,MIS18BP1,MNS1,MSH6,MTF2,NAA15,NAP1L1,NASP,NCBP1,NSMCE4A,NUDCD2,NUP88,ORC2,PCF11,PIGA,PNN,R3HDM1,RAPGEF6,RBBP6,RFC1,RSBN1,RUNX1,SCLT1,SFPQ,SFR1,SMARCC1,SMC5,SMCHD1,SRRM1,SRSF10,SUV39…
GOLDRATH_HOMEOSTATIC_PROLIFERATION	4e-05	0.00229	142	AK6,CREB1,EIF3J,FUBP1,HNRNPA1,NUDCD2,PACRGL,PDCD2,PPA1,PSMC6,RAB18,ROCK1,SFPQ,SMN2,SOS2,TAF1D,UBE2E1,ZRSR2
BLANCO_MELO_COVID19_SARS_COV_2_INFECTION_A594_ACE2_EXPRESSING_CELLS_UP	4e-05	0.00245	514	AGBL3,ANKRD12,ANKRD49,BDKRB2,BHLHE41,C3orf35,CCNL1,CDKN2AIP,CLK4,CNOT4,GNRH1,GPM6B,LINC01881,MAFF,MIER1,MRNIP,NFE2L2,NOCT,PCF11,PCK1,PINLYP,PNN,RBBP6,RSRC2,SMCHD1,TAF1D,WTAP,ZNF436-AS1,ZNF484,ZNF57,ZNF654,ZNF799
REACTOME_CILIUM_ASSEMBLY	4e-05	0.00257	195	AHI1,AKAP9,ARL13B,ATAT1,B9D1,BBIP1,BBS1,BBS4,C2CD3,CC2D2A,CCP110,CEP135,CEP63,CEP70,DYNC2H1,DYNC2LI1,EXOC6,IFT74,IFT88,KIF3A,PCM1,SCLT1,TNPO1,TTC30A,TTC8,YWHAE
BONOME_OVARIAN_CANCER_POOR_SURVIVAL_UP	5e-05	0.00276	31	CCPG1,PDE8A,RB1CC1,REV3L,SRSF11,TAX1BP1
SCHAEFFER_PROSTATE_DEVELOPMENT_AND_CANCER_BOX4_DN	5e-05	0.00287	33	CHD9,GCC2,PSMC6,SFPQ,ZNF664
TIEN_INTESTINE_PROBIOTICS_2HR_DN	6e-05	0.00352	88	AK6,CALD1,EED,EFCAB2,JMJD1C,NCK1,PDHX,PHIP,RCHY1,UBE2D1
YANAGIHARA_ESX1_TARGETS	6e-05	0.00372	29	DYNC2H1,IL6ST,MAP4K5,RHOBTB3,SRSF11,TAF15,TPR
BURTON_ADIPOGENESIS_11	7e-05	0.00387	51	RASA1,ZNF644,ZSCAN26
CHANGOLKAR_H2AFY_TARGETS_DN	7e-05	0.0039	40	C7orf25,ELL2,LUC7L2,NEK4,SECISBP2,TBCEL
TURASHVILI_BREAST_NORMAL_DUCTAL_VS_LOBULAR_UP	7e-05	0.00403	65	MAFF,MAK16,MAP4K5,MTAP,PAWR,PLEKHS1,RBM26-AS1,SMAD5
REACTOME_RHOBTB_GTPASE_CYCLE	8e-05	0.00467	35	MSI2,MYO6,PHIP,RBBP6,RBMX,ROCK1,SPEN,SRRM1,TWF1
STEARMAN_LUNG_CANCER_EARLY_VS_LATE_UP	9e-05	0.0048	126	AGPAT5,ARHGAP21,ATXN2,CAST,CLK1,DDX3X,HNRNPH1,KMT2A,OGN,PDGFA,PNN,RASA1,RNF149,STXBP3,TIA1,TMCO1,WDR48,ZSCAN26
NIKOLSKY_BREAST_CANCER_7Q21_Q22_AMPLICON	9e-05	0.00488	74	AKAP9,CLDN12,CYP3A43,FAM200A,KRIT1,PEX1,SMURF1,ZNF655,ZNF789
REACTOME_MRNA_SPLICING	9e-05	0.00522	187	CCAR1,DDX46,FUS,HNRNPA1,HNRNPH1,NCBP1,PCF11,PDCD7,POLR2A,PPIL4,PPIL6,PPWD1,RBM5,RBMX,SNRNP35,SNRPN,SRRM1,SRSF10,SRSF11,SRSF4,ZRSR2
MITSIADES_RESPONSE_TO_APLIDIN_UP	0.0001	0.00527	428	ARG2,ARMCX3,BCL2L11,BDNF,BHLHE41,BIN3,CCNL1,CCPG1,CDKN2AIP,CENPC,CLK1,CLK4,DDX18,DNAJB6,HDGFL3,MAFF,MTUS1,N4BP2L2,NAP1L1,NDEL1,NEMF,NFE2L2,NRBF2,OTUD4,PDE8A,PFKFB3,PIGA,POLR2A,PTHLH,RABGGTB,RSRC2,RUNX1,SC5D,SFPQ,SMN1,TAF1D,TGDS,TMF1,TRIM33,TSPYL2,UBE2B,UNC50,ZP3
KRIEG_KDM3A_TARGETS_NOT_HYPOXIA	0.0001	0.0054	196	ALG13,BBS4,C7orf25,FANCL,ITGB6,LYRM9,METTL3,MRPS18C,N4BP2L2,SGK2,TAF1D,TMBIM4,UMPS,WDR73,ZNF451,ZNHIT6
DURCHDEWALD_SKIN_CARCINOGENESIS_DN	0.0001	0.00548	262	AFF4,AGPS,CAST,COBLL1,DDX3X,ELL2,LARP4B,MAPK6,NFE2L2,PXK,RUNX1,SCHIP1,SEMA3C,SLC4A7,SMURF1,TNPO1,TPM1,TWF1,UGCG
DAVICIONI_MOLECULAR_ARMS_VS_ERMS_UP	0.00011	0.00589	329	AP5M1,ARPP19,BBIP1,CCNH,CCP110,CELA2B,DST,DTWD1,LRRFIP2,MAPK6,MDC1,MINDY2,MLH3,MORC4,NRCAM,PEBP1,SESN1,SLC30A9,SOS2,SRSF4,STX7,SYNE2,TBCA,TFAP2A,TTC19
RAO_BOUND_BY_SALL4_ISOFORM_A	0.00011	0.00589	184	ADAM20,AFF4,APLF,ARTN,CFAP53,COMMD3,CYP2R1,DYNC2LI1,GNG12,LRIG2,MLH1,OR5P2,PPME1,RHOBTB3,SACM1L,TAS2R14,USP54
PILON_KLF1_TARGETS_UP	0.00011	0.00589	478	ANGPTL3,APOM,C2CD3,CALD1,CCNC,DNM1L,ELL2,EPS15,EXOC6,F2,HERC4,IL1B,KIF2A,KMT2A,KPNA1,LARP4B,LPP,LUC7L2,MALAT1,MIER1,MIS18BP1,NAP1L1,NAPG,OGFRL1,OSBPL1A,RBM5,SEMA4G,SNX14,SREK1IP1,USP8
REACTOME_REVERSIBLE_HYDRATION_OF_CARBON_DIOXIDE	0.00014	0.00742	12	CA2
WEI_MYCN_TARGETS_WITH_E_BOX	0.00015	0.0077	777	AKAP1,ARL5A,BCCIP,BLOC1S6,C12orf29,CA2,CFL2,CHN2,CMC2,DDX10,DDX18,DDX46,ERGIC2,FAM216A,G2E3,GLRX3,GNAO1,HDAC8,HNRNPDL,HSPA4,INO80C,INTS10,KTN1,LONRF2,MAD2L1,MIS18BP1,MRPL39,MRPS18C,N4BP2L1,NAA15,NAE1,NUP88,PSMA3,RABGGTB,REXO2,SCO1,SELENOI,SFPQ,SLC35G2,SLIRP,THUMPD2,TRMT10C,UBE2N,UCHL5,UMPS,XIAP
OSWALD_HEMATOPOIETIC_STEM_CELL_IN_COLLAGEN_GEL_DN	0.00015	0.00783	271	ALG13,ANKRD12,BRWD1,CALD1,CCPG1,CEPT1,CNN3,CREB1,GPR18,HNRNPH1,IFT74,KRIT1,LRRFIP1,MAP4K5,NCAM2,OTUD4,PCM1,RLF,RSRP1,SOS2,SPEN,TM6SF1,TPR,UBE2D1,UBE2W,UGCG,ZNF302,ZNF322
REACTOME_PROCESSING_OF_CAPPED_INTRON_CONTAINING_PRE_MRNA	0.00015	0.00783	240	CCAR1,DDX46,FUS,HNRNPA1,HNRNPH1,METTL3,NCBP1,NUP88,PCF11,PDCD7,POLR2A,PPIL4,PPIL6,PPWD1,RANBP2,RBM5,RBMX,SARNP,SNRNP35,SNRPN,SRRM1,SRSF10,SRSF11,SRSF4,THOC1,THOC2,TPR,WTAP,ZRSR2
NAGASHIMA_NRG1_SIGNALING_DN	0.00016	0.00821	54	AKAP9,N4BP2L2,PTHLH,TIA1,ZNF287
ONKEN_UVEAL_MELANOMA_UP	0.0002	0.00993	775	AHI1,AKAP9,ALG13,ASF1A,BTAF1,CASP8AP2,CNOT4,EBAG9,ENOSF1,FAM216A,FAR2,GPM6B,HNRNPA1,HNRNPDL,HTATIP2,JMJD1C,LRRFIP1,LUC7L2,MBD2,MLH3,MYO6,NASP,NDUFB8,NIPA2,NT5DC3,NUP88,PDS5A,PFKFB3,PIGA,PIK3C2A,PIN4,PNISR,PPIP5K2,PSMA3,RAI14,RALGAPA1P1,RB1CC1,RBM28,REV3L,RMDN1,RPGR,SFPQ,SMCHD1,SNRNP35,SNX16,SREK1,SRSF11,SYNE2,TERF1,THUMPD2,TIA1,TMCO1,TNPO1,TPR,TRAF5,TRIM33,UBE2K,UBE2W,UBE3A,VCPKMT,ZNF410,ZNF451,Z…
SCHAEFFER_PROSTATE_DEVELOPMENT_6HR_UP	0.0002	0.01005	156	ACAT1,AGBL3,ARL13B,CAST,CCDC32,EBAG9,HNRNPDL,KTN1,LRRC17,MTERF2,OGN,PLEKHS1,PSMC6,PTEN,SESN1,USP16
KAUFFMANN_DNA_REPAIR_GENES	0.00021	0.01009	228	CCNH,ERCC6,FANCL,LIG4,MAD2L1,MBD2,MLH1,MLH3,MSH6,POLI,POLK,POLN,RAD9B,REV1,REV3L,RFC1,TERF1,UBE2B,UBE2N,XPA
WAMUNYOKOLI_OVARIAN_CANCER_LMP_DN	0.00021	0.01009	198	ARMCX1,BLOC1S6,BNIP2,BTF3L4,CALD1,CBR4,CFL2,FAM13B,GPRASP1,GPRASP2,LONRF2,MAP3K8,PROCR,RAB11FIP2,RCHY1,RSRP1,SEC11A,ZKSCAN8,ZNF483,ZNF512
GENTILE_UV_RESPONSE_CLUSTER_D4	0.00022	0.0107	53	DDX3X,DICER1,KRIT1,MAPK6,RBM5,SPEN
FORTSCHEGGER_PHF8_TARGETS_UP	0.00024	0.01177	268	BBOF1,BCL2L11,BNIP2,DCAF17,DDX3X,ECM2,FBXW10,FUBP1,HMGB3P1,NEK10,NEK4,NMNAT1,PCSK1,PDHX,PTP4A1,RCOR3,RIMKLB,SMC5,SUZ12,TNPO1,VAMP1,VEGFA,XIAP,ZP3
KIM_WT1_TARGETS_UP	0.00025	0.01216	216	BBS4,BIN3,CA2,CALD1,MAFF,MSH6,MTMR1,OTUD4,PDGFA,PTHLH,RAI14,RGPD5,SHB,SLC35G2
KIM_MYCN_AMPLIFICATION_TARGETS_DN	0.00026	0.01243	107	ASTE1,CCNL1,CEP70,CFAP70,FAM111A,GOLGB1,ITGB8,KIAA0753,NME5,PLEKHA5,TMBIM4,ZDHHC23,ZNF595
OKUMURA_INFLAMMATORY_RESPONSE_LPS	0.00027	0.01253	178	ARG2,BCL2L11,CEP135,GSAP,JAK2,MAST4,MTF2,N6AMT1,NAP1L1,RAPGEF6,RCHY1,RUNX1,SLC4A7,TCF20,THOC1,UBE2B,VCPKMT
KIM_MYC_AMPLIFICATION_TARGETS_DN	0.00028	0.01302	96	FAM111A,LPP,MYO6,PATJ,RIMKLB,TMBIM4,ZSWIM6
VANTVEER_BREAST_CANCER_ESR1_UP	0.00031	0.01457	145	APPL2,BAG1,CISH,DNALI1,HNRNPA1,IL6ST,LONRF2,MAST4,MYO5C,TMBIM4,TOGARAM1,UGCG
SPIELMAN_LYMPHOBLAST_EUROPEAN_VS_ASIAN_DN	0.00032	0.01465	581	ARL5A,BAG1,CAPN7,CCNC,CCNH,CCT6B,CREB1,CUL5,DLEU1,ECI2,EPOR,EVI2A,FMR1,GMPR2,ILK,KIF2A,MED6,MLH1,MLH3,MTF2,NCK1,NFE2L2,NME6,PDHX,PPA1,PPP2R2A,PSMA3,PTEN,RBM5,RFC1,RPP14,SCAF11,SFPQ,SNRPN,TAX1BP1,TGDS,TRIM13,UBE2K,UBE2N,UCHL5,USP16,USP8,VPS4B,VRK2,XIAP,YAF2
SENESE_HDAC2_TARGETS_UP	0.00032	0.01477	113	CA2,CCNJ,DNAJB14,HACD2,IL6ST,MTAP,PPP2R1B,RAB5A,SNAP23,TNFRSF10B,TPR,TWF1,USP16
KEGG_NITROGEN_METABOLISM	0.00037	0.01694	23	CA2
YAO_TEMPORAL_RESPONSE_TO_PROGESTERONE_CLUSTER_2	0.00038	0.01706	56	AKAP9,CLK1,CLK4,DTD2,FUBP1,GNAO1,HGD,TARDBP,TTC14
WP_JOUBERT_SYNDROME	0.00039	0.01722	76	AHI1,ARL13B,ARR3,B9D1,BBS1,BBS4,CC2D2A,CCP110,KIAA0586,MYO6,PCM1,TTC8
BURTON_ADIPOGENESIS_12	0.00041	0.01823	29	CAPN7,CASP8AP2,FAM76B,KIF2A,POLN,RSRP1,SRSF10,ZNF638
EHLERS_ANEUPLOIDY_UP	0.00046	0.0204	38	CAST,CCP110,CLK4,PTEN,RABGGTB,RPF2,SCAF11,SPART
FEVR_CTNNB1_TARGETS_DN	0.0005	0.02198	546	CA2,CASP8AP2,CCP110,CNN3,CREB1,CYP2C9,CYP3A43,DCAF17,DHX36,EED,EIF2S3,G2E3,GJB3,GLRX3,HMGN1,LPP,LUC7L,MIS18BP1,MRPS22,MSH6,MSI2,MTF2,NAA15,NACA,NAP1L1,NASP,NSMCE4A,PIK3R1,PNN,PSMA6,PTEN,RB1CC1,RBMXL1,RFC1,RGS12,RHOBTB3,ROCK1,RPGR,RSRC2,SARNP,SCLT1,SFPQ,SLC4A7,SOS2,SRRM1,SSB,TERF1,THOC1,TTC30A,UCHL5,VRK2,WTAP,ZNF548,ZNHIT6
FARMER_BREAST_CANCER_APOCRINE_VS_LUMINAL	0.00052	0.0226	319	AGPS,ANKLE2,BAG1,CHN2,DNALI1,ERGIC2,FAR2,HDGFL3,HGD,IL6ST,MORC4,MTUS1,PNISR,SREK1,SUZ12,SWAP70,TRAF5,VEGFA
REACTOME_RHOBTB1_GTPASE_CYCLE	0.00052	0.0226	23	MYO6,RBBP6,RBMX,ROCK1,SPEN,SRRM1
SMID_BREAST_CANCER_LUMINAL_A_UP	0.00053	0.02278	84	FAXDC2,LRRC17,OGN,OMD,PTHLH,RUNX1
SMID_BREAST_CANCER_LUMINAL_B_UP	0.00055	0.02306	165	B9D1,CACNA1D,CHN2,DNALI1,EPOR,IL6ST,NAIP,RABEP1,UGCG
NAGASHIMA_NRG1_SIGNALING_UP	0.00055	0.02306	171	AKIRIN1,ARG2,CCNL1,DST,DUSP4,HERC4,MAFF,MAP3K8,NAP1L1,NDEL1,PCF11,PFKFB3,TNFRSF10B,VEGFA
KOINUMA_TARGETS_OF_SMAD2_OR_SMAD3	0.00063	0.02665	819	ABCA5,AGPS,ARHGAP21,BCL2L11,BLZF1,CALD1,CAST,CCP110,CHD9,COBLL1,DENR,DST,EIF4A2,ELL2,FAM76B,FANK1,FUBP1,GNG12,HNRNPH1,HNRNPH3,INO80C,JMJD1C,KIAA0753,KMT2C,KPNA1,MALAT1,MAPK6,MAST4,MDC1,OSBPL1A,PAWR,PPA1,PPP2R2D,PTHLH,PTP4A1,RABL2B,RGPD5,RGS12,RUNX1,SAV1,SFR1,SMURF1,SNAP23,SNX7,SPRED1,STAM2,SYNE2,TAX1BP1,TFAP2A,TNPO1,UBE2D1,WDR89
MINGUEZ_LIVER_CANCER_VASCULAR_INVASION_DN	0.00065	0.02713	21	MASP2,PCK1,PIK3R1
REACTOME_ORGANELLE_BIOGENESIS_AND_MAINTENANCE	0.00066	0.02743	271	AHI1,AKAP9,ARL13B,ATAT1,B9D1,BBIP1,BBS1,BBS4,C2CD3,CC2D2A,CCP110,CEP135,CEP63,CEP70,CHD9,CREB1,DYNC2H1,DYNC2LI1,EXOC6,IFT74,IFT88,KIF3A,PCM1,SCLT1,TNPO1,TTC30A,TTC8,YWHAE
WP_DNA_REPAIR_PATHWAYS_FULL_NETWORK	0.00073	0.03004	120	CCNH,ERCC6,FANCL,LIG4,MLH1,MSH6,POLI,POLK,REV1,REV3L,RFC1,WDR48,XPA
LINDGREN_BLADDER_CANCER_CLUSTER_2A_DN	0.00074	0.03004	137	CFL2,CNN3,EVI2A,FAM120AOS,FAM200B,KIF2A,LIG4,RAB21,RIMKLB,UGCG,VCPKMT,ZMAT1
REACTOME_NONHOMOLOGOUS_END_JOINING_NHEJ	0.00074	0.03004	35	LIG4,MDC1,UBE2N,UIMC1
MCLACHLAN_DENTAL_CARIES_DN	0.00075	0.03047	80	CA2,OMD,PCDH9,PHIP,POLI,SESN1,XIST
DOANE_BREAST_CANCER_ESR1_UP	0.00078	0.03117	109	CACNA1D,DNALI1,DUSP4,IFT74,MAST4,MYO6,SEMA3C,UGCG
WP_OXIDATION_BY_CYTOCHROME_P450	0.0008	0.03171	63	CYP2C8,CYP2C9,CYP2G1P,CYP2R1,CYP3A43,CYP4V2
VECCHI_GASTRIC_CANCER_EARLY_DN	0.00081	0.0321	371	ALDH6A1,ANGPTL1,ARMCX1,CCPG1,CFL2,CYP2C9,ELL2,ERBIN,FAM214A,GNAO1,GPM6B,HDGFL3,LONRF2,LRRC17,MEP1B,MFSD4A,NME5,NTN4,OMD,PCDH9,PLN,RBP2,SNRPN,SPART
REACTOME_METABOLISM_OF_RNA	0.00082	0.03215	663	APOBEC3H,CCAR1,CCNH,CNOT4,DDX46,EIF4A2,FUS,HNRNPA1,HNRNPH1,METTL3,NCBP1,NUP88,PCF11,PDCD7,POLR2A,PPIL4,PPIL6,PPP2R2A,PPWD1,PSMA3,PSMA6,PSMC6,PSMD6,RANBP2,RBM28,RBM5,RBMX,RPL26,RPP14,RPS10,RPS25,RPS4Y2,SARNP,SMN1,SMN2,SNRNP35,SNRPN,SRRM1,SRSF10,SRSF11,SRSF4,THOC1,THOC2,TNPO1,TPR,TRMT10C,TRMT44,TYW5,UTP15,WTAP,ZBTB8OS,ZRSR2
YAGI_AML_SURVIVAL	0.00085	0.03326	123	BTAF1,EED,GNG12,KIF2A,PHACTR4,TBCE,TIA1,UBE2D1
MULLIGHAN_NPM1_MUTATED_SIGNATURE_1_UP	0.00086	0.03326	258	AHI1,AK2,BEX3,CEP135,CNOT4,DST,FBXO28,GNRHR,KIF3A,NCAM2,NFE2L2,RBM5,SC5D,SCHIP1,TMCO1,UBE2K,ZNF322
ZWANG_CLASS_3_TRANSIENTLY_INDUCED_BY_EGF	0.00087	0.03348	226	BLZF1,CCNL1,CPEB2,ELL2,IL1B,MACC1,MAFF,MAP3K8,NAP1L1,PFKFB3,PTP4A1,RIMKLB,RN7SL600P,RUNX1,SEMA3C,STK38L,UGCG,ZSWIM6
CREIGHTON_ENDOCRINE_THERAPY_RESISTANCE_1	0.00089	0.03428	521	ABI2,ARMC10,ARMCX1,BBIP1,CA2,CISH,DST,ECI2,FAM120AOS,FAXDC2,GAS5,GPRASP2,LMBR1,LRRFIP2,MAP4,METTL3,MIS18BP1,MSI2,NRCAM,PAWR,PTEN,RBMX,RHOBTB3,SYTL2,WDR89,XIST
WANG_RECURRENT_LIVER_CANCER_DN	0.00091	0.03461	16	ELL2,PTP4A1
REACTOME_PROTEIN_LOCALIZATION	0.00094	0.03558	159	AGPS,CMC2,COX17,DNAJC19,ECI2,GDAP1,HSCB,NDUFB8,PEX1,UBE2D1,VAPA,ZFAND6
LINDGREN_BLADDER_CANCER_CLUSTER_3_DN	0.00094	0.03558	221	BBS1,CBR4,CDIP1,CHD9,DST,LINC01138,MAST4,NDST2,NPM1,POLI,PTPN13,RGS12,RPS25,SNRPN,SYTL2,WDR73,ZNF33B,ZNF655,ZSWIM6
ACEVEDO_LIVER_CANCER_UP	0.00101	0.03777	940	ABLIM3,AFF4,ANGEL2,ANKRD49,ARPP19,ASF1A,BLOC1S5,BTAF1,C7orf25,CUL5,CWF19L2,DHX29,DHX36,DNAJC19,DTWD1,EIF2B2,ENOSF1,ERGIC2,FAM120AOS,FAM214A,FBXO28,GGPS1,GPRASP2,HNRNPH3,IFT74,JAM3,KLHL2,LMBR1,MDC1,METTL3,MPLKIP,MPV17L,NFE2L2,NGLY1,NUDCD2,PDCD7,PDE12,PEX1,PHF3,PHIP,PNN,POLR3E,PSMA6,PSMD6,PTP4A1,RAB18,RB1CC1,RBM6,RBMX,RHOBTB3,RMDN1,RSRP1,SEC23IP,SMARCC1,SNX2,SPDYE3,SWAP70,TAF12,TATDN1,TMCO1,TMED7,T…
MILI_PSEUDOPODIA_CHEMOTAXIS_UP	0.0011	0.04081	83	BBIP1,COX20,GXYLT1,NAP1L1,SSB
BENPORATH_NANOG_TARGETS	0.00129	0.04763	957	AKIRIN1,ANKRD49,APOM,ARMCX1,CA2,CALD1,CCT6B,CEPT1,CNMD,CNN3,COMMD3,CYP2R1,DCUN1D5,DDX18,DNAJB14,ELL2,FANCL,FAXDC2,FUS,GNG12,GXYLT1,HNRNPA1,HSPA4,INO80C,INTS12,LMCD1,METTL8,MINDY2,MLH1,MTMR1,NDUFAF7,NEMF,NKTR,OSBPL1A,PEX1,PLEKHA3,PNISR,PPP2R1B,PPP2R3C,PTCD3,R3HDM1,RAB5A,RASA1,RSRC2,SAV1,SC5D,SECISBP2,SEMA3C,SLIRP,SNRPN,SPART,SPRED1,SRSF4,STXBP2,TAF12,TCF20,TERF1,TIA1,TMEM135,TNPO1,UBE2W,UIMC1,USP1…
WILCOX_RESPONSE_TO_PROGESTERONE_UP	0.00133	0.0489	151	C7orf25,CDKN2AIP,EVI2A,FAXDC2,HMGN3,IFT74,MAP3K8,MDM1,MTF2,PDS5A,PTHLH,SC5D,TTC30A
GINESTIER_BREAST_CANCER_20Q13_AMPLIFICATION_UP	0.00134	0.04911	108	BLOC1S6,DNAJB14,DNAL1,FNIP1,PTPN13,RHOBTB3,SLC4A7,SMAD5,TMBIM4,TPR
REACTOME_XENOBIOTICS	0.00135	0.04921	24	CYP2C8,CYP2C9,CYP3A43
AMIT_DELAYED_EARLY_GENES	0.00138	0.04974	18	MAFF
WEBER_METHYLATED_HCP_IN_FIBROBLAST_UP	0.00139	0.05013	6	PHF7
POOLA_INVASIVE_BREAST_CANCER_DN	0.00143	0.05089	130	CACNA1D,DST,PDGFA,PIK3R1,RABEP1
WP_MRNA_PROCESSING	0.00143	0.05089	133	Manuscript Suppl Table 1, 2
SESTO_RESPONSE_TO_UV_C5	0.00146	0.05174	46	EPS15,NFE2L2,RASA1,SHB,SLK
REACTOME_ERYTHROCYTES_TAKE_UP_CARBON_DIOXIDE_AND_RELEASE_OXYGEN	0.00149	0.05227	13	CA2
TOYOTA_TARGETS_OF_MIR34B_AND_MIR34C	0.00153	0.05328	447	ANKLE2,ARHGEF26,ARL13B,BCAP29,BCCIP,BDNF,DENR,DNM1L,DPY19L1P1,FAR2,FUS,GPSM2,HDAC8,HYLS1,KRIT1,LUC7L,MIS18BP1,MNS1,MTERF2,PATJ,PITHD1,RAPGEF6,SACM1L,SPDYE3,SREK1IP1,SRSF10,SRSF4,STK38L,SYNE2,TRIM33,ZNF493
GRYDER_PAX3FOXO1_ENHANCERS_IN_TADS	0.00153	0.05328	986	AGPAT5,ALG13,AP5M1,APLF,BBIP1,BCCIP,BTAF1,CCNC,COX16,CSRP1,CTR9,DDX10,DICER1,DNAJB6,DNM3,ECI2,FAM151B,FAM229B,FAR2,FUBP1,GDAP1,GNG12,HSPA4,ILK,ITGB8,LARP1B,LMCD1,LRRFIP1,LRRFIP2,MAPK6,MLH1,MRPS18C,MSH6,MSI2,MYO9A,N4BP2L2,NACA,NAPG,NFE2L2,NPM1,PCM1,PEBP1,PPIL4,PSMD6,RCHY1,REXO2,RGPD4,RIMKLB,RNF149,RPF2,RSL1D1,RUNX1,SHB,SIPA1L1,SLIRP,SMC5,SPICE1,SRSF10,SSB,SUCLG2,TBCA,TCF20,TMBIM4,TNFRSF10B,TNPO1,U…
ZHENG_FOXP3_TARGETS_IN_T_LYMPHOCYTE_UP	0.00156	0.05378	12	CC2D2A,VRK2
JOHNSTONE_PARVB_TARGETS_1_DN	0.00156	0.05378	59	CDKN2AIP,DNAJB14,FUS,ITGB8,NAA15,UBA6,UBE2K
TIEN_INTESTINE_PROBIOTICS_24HR_UP	0.00162	0.05532	548	AGPAT5,AP5M1,CALD1,CAST,COX17,DDX3X,DDX46,DENR,DHX29,DICER1,EED,ENOSF1,FAM111A,FUS,HACD2,HMGN3,HNRNPH3,HTATIP2,KRIT1,MAD2L1,MORC4,MRPS22,MSH6,NAE1,NASP,NDUFV2,PDCD5,PDHX,PFKFB3,PIN4,PNN,PPP2R1B,PSMA6,PSMC6,SC5D,SFPQ,SLIRP,TARDBP,TNPO1,TPM1,UBE2D1,UBE2N,UBE4A,UMPS,UNC50
RODRIGUES_THYROID_CARCINOMA_DN	0.00171	0.05808	77	DICER1,ITGB8,RNF217,SYTL2,UGCG
DAZARD_RESPONSE_TO_UV_SCC_UP	0.00174	0.05892	102	ANAPC15,CCNC,DYNC2LI1,EIF2S3,IL1B,NAP1L1,NEK4,SKP1,SRSF10,TMED7,TWF1,UBE2E1,UPK1B
BIDUS_METASTASIS_UP	0.00175	0.05895	216	ARPP19,HNRNPDL,HNRNPH3,HULC,IFT74,LCA5L,MAD2L1,MED14,MNS1,NAP1L1,PTP4A1,RABGGTB,RLIM,SFPQ,STRN3,TARDBP,YWHAE
REACTOME_SYNTHESIS_OF_GLYCOSYLPHOSPHATIDYLINOSITOL_GPI	0.00181	0.06051	18	PIGA
WANG_SMARCE1_TARGETS_DN	0.00183	0.06067	377	AK2,BBIP1,BDKRB2,BDNF,CLK4,DUSP4,FAM216A,GLRX3,HSPA4,IFT74,MAD2L1,MAPK6,MTAP,NAA15,NDUFV2,NSMCE4A,NTN4,OGFRL1,PDCD2,PDCD5,PDS5A,PIGA,PNISR,PNN,PTP4A1,RASA1,SACM1L,SEMA3C,SLC4A7,SMN1,TARDBP,TMEM14B,TPM1,UCHL5,VPS4B
KARLSSON_TGFB1_TARGETS_UP	0.00183	0.06067	121	GJB3,LMLN,MAK16,NAA15,NAE1,PPA1,PTP4A1,RPF2,RSL1D1,SLTM,SNX7,TPM1
LINDGREN_BLADDER_CANCER_CLUSTER_1_UP	0.00184	0.06067	112	BBS1,CASP8AP2,CAST,CBR4,CDIP1,GNPDA2,INTS10,PHF3,PIK3R1,XPA,ZMAT1
GAUSSMANN_MLL_AF4_FUSION_TARGETS_C_UP	0.00188	0.0616	168	BNIP2,BTF3L4,CCAR1,ERBIN,ERGIC2,MALAT1,MAP4K5,MFSD8,NCK1,NEMF,NKTR,PHIP,PRPF38B,PTHLH,SACM1L,SRSF11,USP3,ZNF182
DELYS_THYROID_CANCER_DN	0.00192	0.06263	231	ALDH6A1,FAXDC2,HGD,HSPA12A,MDM1,OGN,PLN,UCHL5,ZNF302
NAKAMURA_BRONCHIAL_AND_BRONCHIOLAR_EPITHELIA	0.00195	0.06319	7
REACTOME_HIV_TRANSCRIPTION_INITIATION	0.00203	0.06527	47	CCNH,POLR2A,TAF12,TAF15
SILIGAN_TARGETS_OF_EWS_FLI1_FUSION_UP	0.00203	0.06527	15	NAA35,RHOBTB3
REACTOME_MECP2_REGULATES_TRANSCRIPTION_OF_NEURONAL_LIGANDS	0.00227	0.07247	8	BDNF,CREB1
HOOI_ST7_TARGETS_DN	0.00232	0.07354	116	EXOC6,GPR160,ITGB8,PHEX
MILI_PSEUDOPODIA	0.00242	0.07617	47	BBIP1,SSB
GARGALOVIC_RESPONSE_TO_OXIDIZED_PHOSPHOLIPIDS_TURQUOISE_UP	0.00242	0.07617	82	AFF4,ANKRD12,DNAJB6,PTP4A1,SLC4A7,TNPO1
REACTOME_REPRODUCTION	0.00254	0.07942	84	ADAM20,CATSPER2,CATSPERB,MLH1,MLH3,STAG3,SYNE2,TERF1,TEX12,ZP3
LU_AGING_BRAIN_UP	0.00255	0.07945	256	CALD1,CAST,CLK1,CSRP1,ECM2,GNG12,HNRNPH3,HP,LPP,NFE2L2,PCF11,PEX1,PHF3,PIK3C2A,PTPN13,RHOBTB3,SMC5,SNAP23,TWF1,VEGFA
NIKOLSKY_BREAST_CANCER_6P24_P22_AMPLICON	0.00273	0.08442	21
MASSARWEH_RESPONSE_TO_ESTRADIOL	0.00277	0.08521	62	RHOBTB3
KEGG_PROTEIN_EXPORT	0.00287	0.0881	24	SEC11A
SARTIPY_NORMAL_AT_INSULIN_RESISTANCE_DN	0.00296	0.09037	19	RSRP1
NOUZOVA_TRETINOIN_AND_H4_ACETYLATION	0.00299	0.09037	133	ASTE1,BBS4,BLZF1,FBXO38,GOLGB1,MIPOL1,PNISR,PPP2R3C,PSMA3,PSMA6,RSRC2,THOC1
CHANDRAN_METASTASIS_DN	0.00299	0.09037	310	AHI1,ARL5A,ARMCX1,BBOF1,CFL2,DNALI1,EIF3J,GSTO2,IDNK,ITGB8,JAM3,ME3,NSMCE4A,OGN,SEMA3C,SLMAP,TMEM199,ZNF483
REACTOME_MEIOTIC_SYNAPSIS	0.00302	0.09042	33	STAG3,SYNE2,TERF1,TEX12
KEGG_DRUG_METABOLISM_CYTOCHROME_P450	0.00302	0.09042	71	CYP2C8,CYP2C9,CYP3A43,GSTO2
REACTOME_ANCHORING_OF_THE_BASAL_BODY_TO_THE_PLASMA_MEMBRANE	0.00304	0.09044	95	AHI1,AKAP9,B9D1,C2CD3,CC2D2A,CCP110,CEP135,CEP63,CEP70,PCM1,SCLT1,YWHAE
BLANCO_MELO_COVID19_SARS_COV_2_LOW_MOI_INFECTION_A594_ACE2_EXPRESSING_CELLS_UP	0.00311	0.0923	164	BHLHE41,CCNL1,CLK1,LINS1,MAFF,MALAT1,PCF11,RLF,SNORA48,ZNF57,ZNF654
REACTOME_RHOBTB2_GTPASE_CYCLE	0.00319	0.09413	23	MSI2,MYO6,PHIP,RBMX,SRRM1,TWF1
PLASARI_TGFB1_TARGETS_10HR_DN	0.00324	0.09486	250	EVI2A,IL6ST,LRRN3,MALAT1,MSH6,MTERF2,OGN,PCDH9,PHIP,PIK3R1,PTEN,SESN1,SLC16A4
CADWELL_ATG16L1_TARGETS_DN	0.00325	0.09486	62	C15orf40,CCDC32,FUBP1,NFE2L2,THOC1,USP53
CREIGHTON_ENDOCRINE_THERAPY_RESISTANCE_5	0.00326	0.09486	480	ATP8B1,BRWD1,CCPG1,CFL2,COBLL1,CPEB2,ELL2,EPS15,FNTA,GPR160,HACD2,LINC01138,MAPK6,MIGA1,MTUS1,NCAM2,PDE8A,PLEKHA3,PLEKHS1,PLPP5,PSMD6,PTPN13,SC5D,SPRED1,STK38L,STRN3,SWAP70,THOC2,TMEM135,TMEM199,TMF1,TNFRSF10B,TRAF5,UBE2N,USP16,ZDHHC23
KOBAYASHI_EGFR_SIGNALING_6HR_DN	0.00341	0.09833	17	DUSP4,MAFF,VEGFA
SENGUPTA_NASOPHARYNGEAL_CARCINOMA_DN	0.00341	0.09833	341	AK9,B9D1,BBOF1,CC2D2A,CCDC181,CFAP43,CFAP53,DNAAF4,DNAL1,DNALI1,EFCAB2,FAM229B,FAM81B,FANK1,LRRIQ3,MFSD4A,NBEA,OMG,PIH1D2,PPIL6,SAXO2,SPATA33,SPEF2,TEX9,TRIM13,UPK1B
BENPORATH_SOX2_TARGETS	0.00344	0.09878	711	AKIRIN1,AP5M1,BTF3L4,CA2,COMMD3,FAM76B,FAXDC2,FUS,GDAP1,GGPS1,GXYLT1,HIF1AN,HNRNPA1,INO80C,MDC1,MINDY2,MLH1,MTF2,MYO9A,NCBP1,NDUFB8,NEMF,NKTR,OSBPL1A,PCF11,PIN4,PLEKHA3,PLPP5,PNISR,POLR3E,PPP2R1B,PPP2R3C,RAB5A,RASA1,RCOR3,RSRC2,SAV1,SC5D,SFPQ,SNRPN,SPRED1,SRSF4,STXBP2,TAF12,TAF15,TCF20,TIA1,UBE2W,UIMC1,VCPKMT,ZNF664,ZNF770,ZSCAN2
PID_TELOMERASE_PATHWAY	0.00347	0.09913	67	TERF1,UBE3A,YWHAE
KEGG_GLYCOSYLPHOSPHATIDYLINOSITOL_GPI_ANCHOR_BIOSYNTHESIS	0.00357	0.10074	25	PIGA
RODRIGUES_NTN1_AND_DCC_TARGETS	0.00358	0.10074	34	KMT2E,MALAT1
IKEDA_MIR1_TARGETS_UP	0.00359	0.10074	54	ARHGAP21,BDNF,CNN3,DDX3X,GNPDA2,RSBN1,SPRED1
KYNG_ENVIRONMENTAL_STRESS_RESPONSE_DN	0.00359	0.10074	17	CEPT1
IWANAGA_E2F1_TARGETS_INDUCED_BY_SERUM	0.00384	0.10722	22	FAM111A,GXYLT1
KEGG_STARCH_AND_SUCROSE_METABOLISM	0.00388	0.10722	52	AMY1B,AMY2B
KYNG_NORMAL_AGING_DN	0.00389	0.10722	16	LIG4,PTEN
GAZDA_DIAMOND_BLACKFAN_ANEMIA_PROGENITOR_DN	0.0039	0.10722	66	IBTK,IFT74,NAP1L1,SMC5,TAX1BP1,ZNF84
CHIARADONNA_NEOPLASTIC_TRANSFORMATION_CDC25_UP	0.00393	0.10722	121	NAP1L1,NOCT,PCF11,PTEN,TAF1D
DACOSTA_UV_RESPONSE_VIA_ERCC3_TTD_DN	0.00393	0.10722	83	BTAF1,DST,HERC4,PIK3C2A,RB1CC1,TOGARAM1
CHIANG_LIVER_CANCER_SUBCLASS_UNANNOTATED_UP	0.00394	0.10722	86	ELL2,GSAP,LRRFIP2,PIK3R1,SMURF1,SRSF4,UBE2B
OSWALD_HEMATOPOIETIC_STEM_CELL_IN_COLLAGEN_GEL_UP	0.00401	0.1085	215	ADNP2,ANGEL2,BRD4,FUS,GPR183,HNRNPA1,HNRNPDL,IL1B,MAFF,NAP1L1,PAFAH1B2,RHOBTB3,RUNX1,SEC23IP,SRRM1,SSB,TFAP2A
NICK_RESPONSE_TO_PROC_TREATMENT_DN	0.00406	0.10959	26	EIF2S3,FUBP1,HDGFL3,MAFF
KEGG_RNA_DEGRADATION	0.00421	0.11308	57	CNOT4
MONNIER_POSTRADIATION_TUMOR_ESCAPE_DN	0.00427	0.11403	367	ACAT1,ARTN,BCL2L11,CAST,CCDC38,CCDC90B,CEP57L1,CEP70,COX20,FAM111A,FRK,GJB3,GSTO2,HSCB,HTATIP2,KMT2C,LRRC17,LRTOMT,MINDY2,NAE1,NAIP,OGN,PDGFA,RCOR3,RMDN1,RNF217,SGK2,SNX14,SOS2,SPICE1,STEAP2,STX7,ZFAND6
MIKKELSEN_NPC_ICP_WITH_H3K4ME3	0.00435	0.11584	437	BBS1,BLZF1,CALD1,CC2D2A,CD99L2,CWF19L2,DNALI1,DYNC2LI1,FAM111A,FAM214A,GPR183,IDNK,KATNAL2,LRRN3,MTERF2,PCDH9,PPP2R3C,RAI14,TLR2,ZNF182,ZNF354B,ZNF429
PEDRIOLI_MIR31_TARGETS_DN	0.0044	0.11669	406	AK9,AKR1C2,BHLHE41,CEP135,CFAP70,CHD9,CWF19L2,GSAP,IDNK,MBLAC2,N4BP2L1,NRCAM,SIAE,SMIM19,SPIN3,TLR2,TMEM243,UGCG,VPS4B,ZFAND6,ZMAT1,ZNF343,ZNF568
KEGG_SNARE_INTERACTIONS_IN_VESICULAR_TRANSPORT	0.00444	0.1172	38	SNAP23,STX7,VAMP1
REACTOME_ESTABLISHMENT_OF_SISTER_CHROMATID_COHESION	0.00463	0.12136	11	ESCO1,PDS5A
REACTOME_RNA_POLYMERASE_II_TRANSCRIPTION_TERMINATION	0.00465	0.12136	66	NCBP1,PCF11,SARNP,SRRM1,SRSF11,SRSF4,THOC1,THOC2
IGARASHI_ATF4_TARGETS_DN	0.00466	0.12136	97	AP5M1,DICER1,EPS15,FRK,KPNA1,SUCLG2
LIU_SOX4_TARGETS_UP	0.00482	0.1251	136	DDX18,DICER1,DST,KIAA0586,PDE8A,PDGFA,PDS5A,PPP2R1B,RB1CC1,RGPD5,SWAP70,VRK2,ZFAND6
PUJANA_BREAST_CANCER_WITH_BRCA1_MUTATED_DN	0.00504	0.13026	9	TBCA
NIKOLSKY_BREAST_CANCER_8Q12_Q22_AMPLICON	0.0051	0.13084	130	GDAP1,RGS22,SNX16,TERF1,UBE2W
REACTOME_GLUTAMATE_NEUROTRANSMITTER_RELEASE_CYCLE	0.0051	0.13084	24
BECKER_TAMOXIFEN_RESISTANCE_DN	0.00515	0.13158	54	AGPS,OSBPL1A,SEMA3C
WALLACE_PROSTATE_CANCER_RACE_DN	0.00527	0.13388	87	AC068888.1,CBR4,EIF2S3,ENOSF1,FRK,NAIP,RABEP1,ZNF322,ZNF654
CLIMENT_BREAST_CANCER_COPY_NUMBER_DN	0.00536	0.13563	8	MTUS1,PPP2R1B
REACTOME_DNA_REPAIR	0.00547	0.13792	285	CCNH,ERCC6,FANCL,HMGN1,INO80C,LIG4,MDC1,MLH1,MSH6,POLI,POLK,POLN,POLR2A,RAD9B,RCHY1,REV1,REV3L,RFC1,TERF1,UBE2B,UBE2N,UIMC1,WDR48,XPA
EPPERT_PROGENITOR	0.00551	0.13831	134	CCNJ,LRRFIP2,NCBP1,RMDN1,TPM1,TPR,UMPS
VANHARANTA_UTERINE_FIBROID_WITH_7Q_DELETION_UP	0.00559	0.13984	66	DDX10,ERCC6,PCF11,PTP4A1,RBBP6,VEZT
DESERT_PERIVENOUS_HEPATOCELLULAR_CARCINOMA_SUBCLASS_UP	0.00578	0.14416	152	CTR9,HGD,PDHX,RAB11FIP2,RB1CC1,STAM2,TBCE,ZNF189
SMID_BREAST_CANCER_RELAPSE_IN_BRAIN_DN	0.00602	0.14901	80	DNALI1,IL6ST,MAST4,N4BP2L2
KEGG_SPLICEOSOME	0.00603	0.14901	127	DDX46,HNRNPA1,HNRNPA1L2,NCBP1,PRPF38B,RBMX,SRSF10,SRSF4,THOC1,THOC2
MARTINEZ_RESPONSE_TO_TRABECTEDIN	0.0062	0.15223	50	DDX10,LPP,UVRAG
REACTOME_E3_UBIQUITIN_LIGASES_UBIQUITINATE_TARGET_PROTEINS	0.00621	0.15223	44	CTR9,UBE2B,UBE2D1,UBE2E1,UBE2N
CAFFAREL_RESPONSE_TO_THC_8HR_5_UP	0.00631	0.15425	14	GOLGB1,USP3
WP_GENOTOXICITY_PATHWAY	0.00635	0.15463	55	CCP110,GXYLT1,LRRFIP2,SMAD5
KEGG_METABOLISM_OF_XENOBIOTICS_BY_CYTOCHROME_P450	0.00639	0.15473	69	AKR1C2,CYP2C8,CYP2C9,CYP3A43,GSTO2
IVANOVA_HEMATOPOIESIS_STEM_CELL_LONG_TERM	0.00641	0.15473	210	ADAM22,AKAP9,GDAP1,JAM3,LPP,MYO5C,NBEA,NT5DC3,PCDH9,PEBP1,PLN,PROCR,SLTM
KYNG_WERNER_SYNDROM_DN	0.00649	0.15615	18	PTEN
BROWNE_HCMV_INFECTION_12HR_DN	0.00655	0.15654	96	CBR4,ECM2,HNRNPH3,LRRC17,MAST4,PTP4A1,RUNX1,SIPA1L1,UGCG
KIM_GERMINAL_CENTER_T_HELPER_UP	0.00656	0.15654	62	BCL6,DNAJB6,LPP,PAWR,PRPF38B,TMBIM4,ZNF638
XU_GH1_AUTOCRINE_TARGETS_DN	0.00667	0.15858	128	CA2,GDAP1,NBEA,NDUFB8,NRCAM,PPIP5K2,RSL1D1,SEMA3C,SLK,TPM1,XIST
TCGA_GLIOBLASTOMA_COPY_NUMBER_DN	0.00675	0.15985	31	EBPL,OMG,PTEN,TRIM13
CHEOK_RESPONSE_TO_MERCAPTOPURINE_UP	0.00696	0.16422	12	CBR4,NME6,SNX2
REACTOME_PI3K_EVENTS_IN_ERBB4_SIGNALING	0.00705	0.16572	10	PIK3R1
GHANDHI_DIRECT_IRRADIATION_UP	0.00708	0.16592	103	GPATCH2L,IL1B,SESN1,SMC5,TNFRSF10B,TNFRSF10C
REACTOME_MEIOSIS	0.00718	0.16747	58	MLH1,MLH3,STAG3,SYNE2,TERF1,TEX12
KEGG_BASAL_TRANSCRIPTION_FACTORS	0.00722	0.16785	35	TAF12
REACTOME_TRANSLATION_OF_REPLICASE_AND_ASSEMBLY_OF_THE_REPLICATION_TRANSCRIPTION_COMPLEX	0.00728	0.16861	13	UVRAG
SMID_BREAST_CANCER_RELAPSE_IN_LUNG_DN	0.00734	0.16909	38	DNALI1,LRRN3,TBC1D19
WANG_RESPONSE_TO_GSK3_INHIBITOR_SB216763_UP	0.00735	0.16909	386	ALG13,AMY2B,ANKRD20A8P,ANKRD26,EVI2A,KMT2C,LIG4,MALAT1,MGAT4A,NAIP,NCAM2,PSTPIP2,RCOR3,RSRP1,SCARNA9,SNORD116-24,SNORD116-3,SNORD116-8,SNRPN,ST8SIA6,TAF12,TAF1D,VEGFA,ZNF251,ZNF280D,ZNF429
BARRIER_COLON_CANCER_RECURRENCE_UP	0.00748	0.17103	41	AHI1,CNPY2,ERGIC2,HGD,NDEL1,THOC2
SMITH_TERT_TARGETS_UP	0.00749	0.17103	141	ABI2,CCNH,DDX10,MLH1,NUP88,PIGA,PPP2R2A,PPWD1,R3HDM1,SRSF11,UVRAG
[truncated: 5,981 more rows]
