# Supplementary material for: Multimodal genome-wide survey of progressing and non-progressing breast ductal carcinoma in-situ
Source: Breast Cancer Res. 2024 Dec 4;26:178. doi: 10.1186/s13058-024-01927-1 (PMC11616160; doi:10.1186/s13058-024-01927-1)
Supplement: Supplementary file 4 — Supplementary Material 4 [file 13058_2024_1927_MOESM4_ESM.xlsx]

## Sheet: antiCorrelated
Pathway	p-val	FDR	N
GOCC_NUCLEAR_BODY	0	0	810
GOBP_CHROMATIN_ORGANIZATION	0	0	710
GOMF_NUCLEOSIDE_TRIPHOSPHATASE_REGULATOR_ACTIVITY	0	0	503
GOCC_NUCLEAR_SPECK	0	0	402
GOMF_ATPASE_ACTIVITY	0	0	469
GOBP_COVALENT_CHROMATIN_MODIFICATION	0	0	455
GOCC_MICROTUBULE_ORGANIZING_CENTER	0	0	779
GOBP_MRNA_PROCESSING	0	0	529
GOMF_CHROMATIN_BINDING	0	0	535
GOMF_GTPASE_ACTIVATOR_ACTIVITY	0	0	273
GOMF_HELICASE_ACTIVITY	0	0	155
GOCC_CENTROSOME	0	0	595
GOBP_RNA_SPLICING	0	0	470
GOMF_HISTONE_BINDING	0	0	237
GOBP_REGULATION_OF_CHROMOSOME_ORGANIZATION	0	0	266
GOCC_CENTRIOLE	0	0	133
GOBP_DNA_CONFORMATION_CHANGE	0	0	275
GOMF_GUANYL_NUCLEOTIDE_EXCHANGE_FACTOR_ACTIVITY	0	0	194
GOBP_HISTONE_METHYLATION	0	0	127
GOBP_RNA_SPLICING_VIA_TRANSESTERIFICATION_REACTIONS	0	0	377
GOBP_CILIUM_ORGANIZATION	0	0	381
GOMF_OLFACTORY_RECEPTOR_ACTIVITY	0	0	408
GOBP_MACROMOLECULE_METHYLATION	0	0	290
HP_ABNORMAL_CORPUS_CALLOSUM_MORPHOLOGY	0	0	771
GOBP_POSITIVE_REGULATION_OF_GTPASE_ACTIVITY	0	0	405
GOBP_REGULATION_OF_GENE_EXPRESSION_EPIGENETIC	0	0	136
HP_DELAYED_SPEECH_AND_LANGUAGE_DEVELOPMENT	0	0	776
GOBP_MRNA_METABOLIC_PROCESS	0	0	857
HP_ABNORMALITY_OF_THE_PALPEBRAL_FISSURES	0	0	701
HP_INCREASED_BODY_WEIGHT	0	0	432
GOBP_CHROMATIN_REMODELING	0	0	176
GOMF_MODIFICATION_DEPENDENT_PROTEIN_BINDING	0	0	157
GOBP_SENSORY_PERCEPTION_OF_SMELL	0	0	432
GOBP_CELL_PROJECTION_ASSEMBLY	0	0	566
GOBP_REGULATION_OF_GTPASE_ACTIVITY	0	0	479
GOMF_TRANSCRIPTION_COREGULATOR_ACTIVITY	0	0	473
HP_VENTRICULOMEGALY	0	0	600
HP_UPSLANTED_PALPEBRAL_FISSURE	0	0	238
HP_ABNORMALITY_OF_THE_FOREHEAD	0	0	922
GOBP_PEPTIDYL_LYSINE_MODIFICATION	0	0	383
GOBP_REGULATION_OF_MRNA_PROCESSING	0	0	139
GOBP_PROTEIN_METHYLATION	0	0	162
GOBP_POSITIVE_REGULATION_OF_CHROMOSOME_ORGANIZATION	0	0	160
GOBP_PROTEIN_CONTAINING_COMPLEX_LOCALIZATION	0	0	276
GOBP_MICROTUBULE_CYTOSKELETON_ORGANIZATION	0	0	576
GOBP_PEPTIDYL_LYSINE_METHYLATION	0	0	116
GOBP_DNA_PACKAGING	0	0	165
HP_ABNORMALITY_OF_THE_CEREBRAL_VENTRICLES	0	0	766
GOBP_MICROTUBULE_BASED_PROCESS	0	0	823
HP_ABNORMALITY_OF_REFRACTION	0	0	525
HP_LARGE_FACE	0	0	241
HP_JOINT_HYPERMOBILITY	0	0	301
HP_CRYPTORCHIDISM	0	0	669
GOBP_REGULATION_OF_MRNA_METABOLIC_PROCESS	0	0	327
GOBP_METHYLATION	0	0	342
HP_NEPHRONOPHTHISIS	0	0	34
HP_FEEDING_DIFFICULTIES_IN_INFANCY	0	0	505
HP_ABNORMAL_URETER_PHYSIOLOGY	0	1e-05	169
GOMF_RNA_HELICASE_ACTIVITY	0	1e-05	76
HP_ABNORMAL_FACIAL_SHAPE	0	1e-05	991
GOBP_CHROMATIN_ORGANIZATION_INVOLVED_IN_REGULATION_OF_TRANSCRIPTION	0	1e-05	87
GOMF_PROTEIN_SERINE_KINASE_ACTIVITY	0	1e-05	245
HP_THICK_EYEBROW	0	1e-05	114
GOMF_ENZYME_ACTIVATOR_ACTIVITY	0	1e-05	530
HP_THIN_VERMILION_BORDER	0	1e-05	332
GOMF_METHYLATED_HISTONE_BINDING	0	2e-05	72
GOBP_CENTRIOLE_ASSEMBLY	0	2e-05	45
GOBP_DETECTION_OF_CHEMICAL_STIMULUS	0	2e-05	485
HP_ABNORMALITY_OF_PELVIC_GIRDLE_BONE_MORPHOLOGY	0	2e-05	530
GOBP_REGULATION_OF_HISTONE_METHYLATION	0	2e-05	58
GOBP_ESTABLISHMENT_OF_RNA_LOCALIZATION	0	2e-05	198
GOBP_MICROTUBULE_ORGANIZING_CENTER_ORGANIZATION	0	2e-05	139
GOBP_CHROMATIN_ASSEMBLY_OR_DISASSEMBLY	0	2e-05	147
GOBP_POSITIVE_REGULATION_OF_HISTONE_METHYLATION	0	2e-05	35
HP_ABNORMALITY_OF_THE_CEREBRAL_SUBCORTEX	0	2e-05	989
GOBP_NEGATIVE_REGULATION_OF_GENE_EXPRESSION_EPIGENETIC	0	2e-05	59
HP_ABNORMALITY_OF_THE_CALVARIA	0	2e-05	869
HP_FEEDING_DIFFICULTIES	0	2e-05	930
GOBP_REGULATION_OF_CHROMATIN_ORGANIZATION	0	3e-05	171
HP_ABNORMALITY_OF_UPPER_LIP	0	3e-05	743
GOBP_RNA_EXPORT_FROM_NUCLEUS	0	3e-05	141
HP_HIP_DYSPLASIA	0	3e-05	147
HP_ABNORMAL_TESTIS_MORPHOLOGY	0	3e-05	852
GOBP_RNA_LOCALIZATION	0	3e-05	231
GOBP_REGULATION_OF_RNA_SPLICING	0	3e-05	144
HP_APLASIA_HYPOPLASIA_OF_THE_CEREBELLUM	0	3e-05	294
HP_GRAY_MATTER_HETEROTOPIA	0	3e-05	97
GOBP_CELLULAR_RESPONSE_TO_DNA_DAMAGE_STIMULUS	0	4e-05	831
GOBP_CENTROSOME_DUPLICATION	0	4e-05	71
GOCC_NUCLEAR_PERIPHERY	0	4e-05	127
GOBP_POSITIVE_REGULATION_OF_CHROMATIN_ORGANIZATION	0	4e-05	97
GOCC_CELL_LEADING_EDGE	0	5e-05	409
HP_SHORT_FOOT	0	5e-05	123
HP_SLOPING_FOREHEAD	0	5e-05	156
GOMF_PEPTIDE_N_ACETYLTRANSFERASE_ACTIVITY	0	6e-05	52
HP_ABNORMAL_RENAL_MEDULLA_MORPHOLOGY	0	6e-05	49
HP_ABNORMALITY_OF_THE_PHILTRUM	0	6e-05	555
GOBP_NEGATIVE_REGULATION_OF_TRANSCRIPTION_BY_RNA_POLYMERASE_II	0	6e-05	859
HP_HYPERACTIVITY	0	7e-05	431
HP_ABNORMALITY_OF_NEURONAL_MIGRATION	0	7e-05	433
GOCC_CHROMOSOMAL_REGION	0	7e-05	318
HP_ATTENTION_DEFICIT_HYPERACTIVITY_DISORDER	0	8e-05	292
GOBP_REGULATION_OF_DNA_TEMPLATED_TRANSCRIPTION_ELONGATION	0	8e-05	51
HP_ABNORMAL_EYEBROW_MORPHOLOGY	0	8e-05	512
HP_INTELLECTUAL_DISABILITY_SEVERE	0	9e-05	381
HP_ABNORMALLY_LOW_PITCHED_VOICE	0	9e-05	14
HP_GENERALIZED_HYPOTONIA	0	0.0001	959
HP_HIGHLY_ARCHED_EYEBROW	0	0.0001	167
HP_PROMINENT_NASAL_BRIDGE	0	0.0001	183
HP_AUTISTIC_BEHAVIOR	0	0.00011	525
GOCC_CHROMOSOME_CENTROMERIC_REGION	0	0.00012	192
HP_POSTERIORLY_ROTATED_EARS	0	0.00013	357
GOBP_MRNA_TRANSPORT	0	0.00014	150
GOBP_REGULATION_OF_MRNA_SPLICING_VIA_SPLICEOSOME	0	0.00014	100
GOBP_NON_MOTILE_CILIUM_ASSEMBLY	0	0.00014	52
GOBP_DNA_METABOLIC_PROCESS	0	0.00016	897
HP_ABNORMAL_PALMAR_DERMATOGLYPHICS	0	0.00016	202
HP_PROMINENT_NOSE	0	0.00016	75
GOMF_ODORANT_BINDING	0	0.00017	103
GOBP_ORGANELLE_ASSEMBLY	0	0.00018	842
GOCC_FIBRILLAR_CENTER	0	0.00018	137
HP_HYPOPLASIA_OF_THE_CORPUS_CALLOSUM	0	0.00018	464
HP_LOW_SET_POSTERIORLY_ROTATED_EARS	0	0.00019	227
GOMF_CYTOSKELETAL_PROTEIN_BINDING	0	0.0002	961
GOMF_REGULATORY_RNA_BINDING	0	0.0002	42
HP_ASTIGMATISM	0	0.00022	155
HP_STAGE_5_CHRONIC_KIDNEY_DISEASE	0	0.00024	90
HP_ABNORMAL_CONJUGATE_EYE_MOVEMENT	0	0.00024	927
HP_APLASIA_HYPOPLASIA_INVOLVING_BONES_OF_THE_FEET	0	0.00025	264
GOBP_DNA_REPAIR	0	0.00025	537
GOCC_CONDENSED_CHROMOSOME	0	0.00027	210
GOBP_POSITIVE_REGULATION_OF_DNA_TEMPLATED_TRANSCRIPTION_ELONGATION	0	0.00027	26
HP_PROMINENT_DIGIT_PAD	0	0.00027	38
GOCC_CILIARY_BASAL_BODY	0	0.00028	147
HP_ABNORMAL_LOWER_LIMB_BONE_MORPHOLOGY	0	0.00028	634
HP_INTELLECTUAL_DISABILITY_MILD	0	0.00029	343
GOMF_DNA_DEPENDENT_ATPASE_ACTIVITY	0	0.00032	50
GOMF_PEPTIDE_LYSINE_N_ACETYLTRANSFERASE_ACTIVITY	0	0.00033	45
GOMF_LYSINE_ACETYLATED_HISTONE_BINDING	0	0.00035	21
HP_MYOPIA	0	0.00035	342
HP_ABNORMAL_DERMATOGLYPHICS	0	0.00038	240
GOBP_SENSORY_PERCEPTION_OF_CHEMICAL_STIMULUS	0	0.00038	500
GOMF_TRANSCRIPTION_FACTOR_BINDING	0	0.00039	625
GOCC_CYTOPLASMIC_STRESS_GRANULE	0	0.00039	73
HP_ABNORMALITY_OF_THE_URETER	0	0.0004	284
HP_ABNORMALITY_OF_HINDBRAIN_MORPHOLOGY	0	0.0004	804
GOBP_ALTERNATIVE_MRNA_SPLICING_VIA_SPLICEOSOME	0	0.0004	73
HP_ABNORMALITY_OF_LONG_BONE_MORPHOLOGY	0	0.00041	620
GOMF_PROTEIN_SERINE_THREONINE_KINASE_ACTIVITY	0	0.00042	424
HP_ABNORMAL_FINGERTIP_MORPHOLOGY	0	0.00045	73
GOBP_PROTEIN_ACETYLATION	0	0.00045	198
GOBP_CILIARY_BASAL_BODY_PLASMA_MEMBRANE_DOCKING	0	0.00046	94
GOBP_POSITIVE_REGULATION_OF_INTERFERON_BETA_PRODUCTION	0	0.00046	33
GOBP_DETECTION_OF_STIMULUS_INVOLVED_IN_SENSORY_PERCEPTION	0	0.00046	513
HP_ABNORMAL_INTERNAL_GENITALIA	0	0.00046	469
HP_ABNORMALITY_OF_THE_CEREBRAL_CORTEX	0	0.00046	398
GOMF_HISTONE_LYSINE_N_METHYLTRANSFERASE_ACTIVITY	0	0.00047	43
HP_KYPHOSIS	1e-05	0.00047	417
HP_ABNORMAL_LOCATION_OF_EARS	1e-05	0.00049	707
GOBP_DNA_METHYLATION_DEPENDENT_HETEROCHROMATIN_ASSEMBLY	1e-05	0.00052	18
HP_ABNORMAL_JAW_MORPHOLOGY	1e-05	0.00053	927
HP_ABNORMAL_NASAL_BRIDGE_MORPHOLOGY	1e-05	0.00053	910
HP_THIN_UPPER_LIP_VERMILION	1e-05	0.00054	238
HP_SMALL_HAND	1e-05	0.00058	103
HP_DOWNSLANTED_PALPEBRAL_FISSURES	1e-05	0.00059	431
GOMF_CATALYTIC_ACTIVITY_ACTING_ON_DNA	1e-05	0.00059	196
GOBP_MRNA_EXPORT_FROM_NUCLEUS	1e-05	0.00061	112
HP_ABNORMAL_LIP_MORPHOLOGY	1e-05	0.00062	907
HP_ABNORMALITY_OF_UPPER_LIP_VERMILLION	1e-05	0.00063	346
GOBP_NUCLEAR_EXPORT	1e-05	0.00064	200
HP_ABNORMALITY_OF_THE_CURVATURE_OF_THE_CORNEA	1e-05	0.00064	264
HP_CONE_SHAPED_EPIPHYSIS	1e-05	0.00065	70
HP_ABNORMAL_HAIR_WHORL	1e-05	0.00065	45
GOCC_SPINDLE	1e-05	0.00067	370
GOBP_REGULATION_OF_HISTONE_MODIFICATION	1e-05	0.00068	138
GOMF_TRANSCRIPTION_COACTIVATOR_ACTIVITY	1e-05	0.00069	254
GOBP_REGULATION_OF_SMALL_GTPASE_MEDIATED_SIGNAL_TRANSDUCTION	1e-05	0.00073	317
GOBP_DOSAGE_COMPENSATION	1e-05	0.00083	16
GOMF_DNA_BINDING_TRANSCRIPTION_REPRESSOR_ACTIVITY	1e-05	0.00087	305
HP_APLASIA_HYPOPLASIA_INVOLVING_BONES_OF_THE_LOWER_LIMBS	1e-05	0.00087	333
GOBP_REGULATION_OF_CENTRIOLE_REPLICATION	1e-05	0.00087	21
GOBP_SISTER_CHROMATID_COHESION	1e-05	0.0009	60
GOMF_ZINC_ION_BINDING	1e-05	0.00096	789
HP_TRUNCAL_OBESITY	1e-05	0.00097	47
GOBP_REGULATION_OF_DNA_METABOLIC_PROCESS	1e-05	0.00099	330
GOCC_CENTRIOLAR_SATELLITE	1e-05	0.00105	105
GOBP_RNA_3_END_PROCESSING	1e-05	0.00106	148
GOBP_SISTER_CHROMATID_SEGREGATION	1e-05	0.00109	197
GOMF_RNA_POLYMERASE_II_TRANSCRIPTION_COREPRESSOR_BINDING	1e-05	0.00113	18
HP_CLINODACTYLY	1e-05	0.00113	463
HP_PROSTATE_NEOPLASM	1e-05	0.00113	30
HP_PHTHISIS_BULBI	1e-05	0.00113	13
GOMF_RNA_POLYMERASE_II_TRANSCRIPTION_COREGULATOR_BINDING	2e-05	0.00121	24
HP_ABNORMALITY_OF_THE_FEMALE_GENITALIA	2e-05	0.00126	513
HP_PREMATURE_OVARIAN_INSUFFICIENCY	2e-05	0.00127	61
GOBP_ORGANELLE_LOCALIZATION	2e-05	0.00128	644
HP_SYNDACTYLY	2e-05	0.00128	356
HP_DOLICHOCEPHALY	2e-05	0.00133	168
HP_SMOOTH_PHILTRUM	2e-05	0.00135	143
HP_LONG_PHILTRUM	2e-05	0.00136	337
GOBP_CYTOSOLIC_TRANSPORT	2e-05	0.0014	159
GOCC_PERICENTRIOLAR_MATERIAL	2e-05	0.00141	19
GOMF_TRANSCRIPTION_COREPRESSOR_ACTIVITY	2e-05	0.00144	179
HP_INTELLECTUAL_DISABILITY_MODERATE	2e-05	0.0015	222
GOMF_DNA_HELICASE_ACTIVITY	2e-05	0.00151	73
HP_HIGH_FOREHEAD	2e-05	0.00151	252
HP_SEVERE_MUSCULAR_HYPOTONIA	2e-05	0.00151	106
HP_AGENESIS_OF_CORPUS_CALLOSUM	2e-05	0.00151	283
HP_SINGLE_TRANSVERSE_PALMAR_CREASE	2e-05	0.00151	160
GOMF_TRANSCRIPTION_COREPRESSOR_BINDING	2e-05	0.00151	30
HP_ABNORMALITY_OF_THE_EXTERNAL_NOSE	2e-05	0.00154	803
GOBP_GOLGI_ORGANIZATION	2e-05	0.00157	148
GOBP_HISTONE_H3_K36_METHYLATION	2e-05	0.0017	15
GOBP_REGULATION_OF_TRANSCRIPTION_ELONGATION_FROM_RNA_POLYMERASE_II_PROMOTER	3e-05	0.00178	30
GOBP_HETEROCHROMATIN_ORGANIZATION	3e-05	0.00188	49
GOBP_REGULATION_OF_CELL_CYCLE_PROCESS	3e-05	0.00188	761
GOBP_DOUBLE_STRAND_BREAK_REPAIR	3e-05	0.0019	242
HP_DELAYED_GROSS_MOTOR_DEVELOPMENT	3e-05	0.00197	261
GOBP_PROTEIN_LOCALIZATION_TO_CILIUM	3e-05	0.00197	59
HP_ABNORMALITY_OF_TOE	3e-05	0.00202	599
HP_CHRONIC_KIDNEY_DISEASE	3e-05	0.00206	122
GOMF_MIRNA_BINDING	3e-05	0.00207	30
HP_BRAIN_ATROPHY	3e-05	0.00216	690
HP_PRENATAL_MOVEMENT_ABNORMALITY	3e-05	0.00216	196
GOCC_VESICLE_TETHERING_COMPLEX	3e-05	0.00216	70
GOCC_INTRACELLULAR_PROTEIN_CONTAINING_COMPLEX	3e-05	0.00216	716
HP_ATROPHY_DEGENERATION_AFFECTING_THE_CENTRAL_NERVOUS_SYSTEM	3e-05	0.00216	774
GOBP_CHROMOSOME_SEGREGATION	3e-05	0.00219	329
GOCC_HISTONE_METHYLTRANSFERASE_COMPLEX	3e-05	0.00221	68
HP_SLEEP_DISTURBANCE	3e-05	0.00223	474
HP_ABNORMALITY_OF_FINGER	4e-05	0.00228	991
GOMF_MICROTUBULE_BINDING	4e-05	0.00229	266
HP_SEVERE_EXPRESSIVE_LANGUAGE_DELAY	4e-05	0.00229	9
GOBP_POST_GOLGI_VESICLE_MEDIATED_TRANSPORT	4e-05	0.0023	101
GOBP_INTERFERON_BETA_PRODUCTION	4e-05	0.0023	51
HP_HYPERTELORISM	4e-05	0.00231	656
GOBP_PROTEIN_TRANSPORT_ALONG_MICROTUBULE	4e-05	0.00238	64
GOMF_TRANSFERASE_ACTIVITY_TRANSFERRING_PHOSPHORUS_CONTAINING_GROUPS	4e-05	0.0024	849
GOBP_SPLICEOSOMAL_COMPLEX_ASSEMBLY	4e-05	0.0024	74
HP_CAFE_AU_LAIT_SPOT	4e-05	0.00243	130
GOBP_INTRACILIARY_TRANSPORT	4e-05	0.00244	49
HP_NASAL_SPEECH	4e-05	0.00251	108
HP_RENAL_CYST	4e-05	0.0026	234
HP_HIGH_PALATE	5e-05	0.00271	630
GOCC_CILIARY_TRANSITION_FIBER	5e-05	0.00271	9
HP_CONVEX_NASAL_RIDGE	5e-05	0.00273	64
GOCC_TRANSCRIPTIONALLY_ACTIVE_CHROMATIN	5e-05	0.00274	20
HP_MOTOR_DELAY	5e-05	0.00278	648
GOMF_PROTEIN_KINASE_ACTIVITY	5e-05	0.00285	555
GOBP_DNA_TEMPLATED_TRANSCRIPTION_ELONGATION	5e-05	0.00285	110
GOBP_REGULATION_OF_ORGANELLE_ASSEMBLY	5e-05	0.00289	181
GOBP_SMALL_GTPASE_MEDIATED_SIGNAL_TRANSDUCTION	5e-05	0.00293	497
HP_SMALL_FACE	5e-05	0.00293	122
GOBP_NEGATIVE_REGULATION_OF_MRNA_METABOLIC_PROCESS	5e-05	0.00294	81
GOBP_CHROMATIN_SILENCING	5e-05	0.00299	41
HP_GASTROSTOMY_TUBE_FEEDING_IN_INFANCY	5e-05	0.00309	115
GOCC_SPLICEOSOMAL_COMPLEX	6e-05	0.00318	187
GOCC_COHESIN_COMPLEX	6e-05	0.00318	15
HP_ABNORMAL_CARDIAC_SEPTUM_MORPHOLOGY	6e-05	0.00323	567
HP_ABNORMALITY_OF_THE_NASAL_TIP	6e-05	0.00333	292
HP_CEREBELLAR_HYPOPLASIA	6e-05	0.00337	216
HP_ROUND_FACE	6e-05	0.00339	91
HP_NARROW_FOREHEAD	6e-05	0.00345	120
HP_STEREOTYPY	6e-05	0.00353	206
GOCC_SPINDLE_POLE	6e-05	0.00357	162
GOBP_NUCLEAR_CHROMOSOME_SEGREGATION	7e-05	0.00375	268
GOBP_POSITIVE_REGULATION_OF_HYDROLASE_ACTIVITY	7e-05	0.00375	761
GOBP_INTRACILIARY_RETROGRADE_TRANSPORT	7e-05	0.00379	10
GOBP_POSITIVE_REGULATION_OF_ORGANELLE_ORGANIZATION	7e-05	0.00383	564
HP_EPISODIC_TACHYPNEA	7e-05	0.00384	35
GOCC_PML_BODY	7e-05	0.00384	103
HP_CEREBRAL_HYPOPLASIA	7e-05	0.00404	44
HP_TUBE_FEEDING	8e-05	0.00405	201
GOBP_REGULATION_OF_ALTERNATIVE_MRNA_SPLICING_VIA_SPLICEOSOME	8e-05	0.00411	57
GOMF_TUBULIN_BINDING	8e-05	0.00416	364
GOBP_HISTONE_H4_ACETYLATION	8e-05	0.00416	68
GOCC_CILIARY_TRANSITION_ZONE	8e-05	0.0043	63
GOBP_PEPTIDYL_LYSINE_ACETYLATION	8e-05	0.0043	168
GOBP_ACTIVATION_OF_GTPASE_ACTIVITY	8e-05	0.00431	114
HP_INCREASED_HEAD_CIRCUMFERENCE	8e-05	0.00441	415
HP_REGIONAL_ABNORMALITY_OF_SKIN	8e-05	0.00441	375
GOBP_HISTONE_H3_K4_METHYLATION	9e-05	0.00443	52
HP_GASTROESOPHAGEAL_REFLUX	9e-05	0.00443	373
HP_POSTNATAL_GROWTH_RETARDATION	9e-05	0.00444	173
GOCC_INTEGRATOR_COMPLEX	9e-05	0.00445	28
GOBP_POSITIVE_REGULATION_OF_MRNA_METABOLIC_PROCESS	9e-05	0.00451	83
GOMF_NUCLEAR_HORMONE_RECEPTOR_BINDING	9e-05	0.00461	139
HP_ABNORMALITY_OF_SKELETAL_MATURATION	9e-05	0.00474	342
HP_ABNORMALITY_OF_THE_NASAL_ALAE	9e-05	0.00474	603
GOMF_KINASE_ACTIVITY	9e-05	0.00474	719
GOMF_RNA_POLYMERASE_BINDING	0.0001	0.00501	69
HP_ABNORMALITY_OF_THE_OVARY	0.0001	0.00515	235
GOBP_PEPTIDYL_LYSINE_TRIMETHYLATION	0.0001	0.00518	42
HP_HYPERMETROPIA	0.0001	0.00523	201
GOBP_REGULATION_OF_CHROMATIN_ASSEMBLY	0.00011	0.00539	18
HP_APLASIA_HYPOPLASIA_AFFECTING_BONES_OF_THE_AXIAL_SKELETON	0.00011	0.00539	784
GOCC_PROTEIN_ACETYLTRANSFERASE_COMPLEX	0.00011	0.00546	94
GOBP_POSITIVE_REGULATION_OF_MRNA_CATABOLIC_PROCESS	0.00011	0.0055	51
GOCC_TRANSFERASE_COMPLEX	0.00011	0.00558	750
GOBP_HISTONE_H3_K4_TRIMETHYLATION	0.00012	0.00568	17
HP_TACHYPNEA	0.00012	0.00591	66
HP_ABNORMALITY_OF_MUSCLE_SIZE	0.00012	0.00599	598
GOBP_HISTONE_H3_K4_MONOMETHYLATION	0.00013	0.00612	8
GOMF_DNA_BINDING_TRANSCRIPTION_FACTOR_BINDING	0.00013	0.00614	371
GOBP_INTRACILIARY_TRANSPORT_INVOLVED_IN_CILIUM_ASSEMBLY	0.00013	0.00623	38
HP_SPEECH_APRAXIA	0.00013	0.00629	44
GOBP_RNA_DESTABILIZATION	0.00013	0.00639	35
GOMF_LYSINE_N_METHYLTRANSFERASE_ACTIVITY	0.00013	0.00644	57
HP_ABNORMALITY_OF_GLOBE_LOCATION	0.00014	0.00657	875
GOBP_CENTRIOLE_CENTRIOLE_COHESION	0.00014	0.00657	14
GOBP_REGULATION_OF_TELOMERE_MAINTENANCE	0.00014	0.0066	78
HP_ABNORMAL_PALATE_MORPHOLOGY	0.00014	0.00662	947
GOBP_TYPE_I_INTERFERON_PRODUCTION	0.00014	0.00669	124
GOMF_TRANSCRIPTION_COREGULATOR_BINDING	0.00014	0.00672	61
HP_SHORT_ATTENTION_SPAN	0.00014	0.00677	391
GOBP_POSITIVE_REGULATION_OF_TRANSCRIPTION_ELONGATION_FROM_RNA_POLYMERASE_II_PROMOTER	0.00015	0.00715	12
GOBP_MRNA_3_END_PROCESSING	0.00015	0.00715	97
GOBP_REGULATION_OF_DNA_METHYLATION_DEPENDENT_HETEROCHROMATIN_ASSEMBLY	0.00015	0.00715	12
HP_HYPOPLASIA_OF_THE_FRONTAL_LOBES	0.00016	0.00718	31
GOMF_RNA_POLYMERASE_II_C_TERMINAL_DOMAIN_BINDING	0.00016	0.0074	8
HP_ABNORMAL_UPPER_LIMB_BONE_MORPHOLOGY	0.00016	0.00741	399
GOBP_REGULATION_OF_RNA_EXPORT_FROM_NUCLEUS	0.00016	0.00745	13
GOBP_CYTOSKELETON_DEPENDENT_INTRACELLULAR_TRANSPORT	0.00017	0.00785	191
HP_ABNORMALITY_OF_LATERAL_VENTRICLE	0.00017	0.00788	96
GOBP_HISTONE_H3_K9_MODIFICATION	0.00018	0.00794	44
GOBP_NUCLEAR_TRANSPORT	0.00018	0.00796	342
GOMF_MOTOR_ACTIVITY	0.00018	0.00801	128
HP_ABNORMAL_CARDIAC_ATRIUM_MORPHOLOGY	0.00018	0.00812	417
GOBP_NUCLEOSOME_ORGANIZATION	0.00018	0.00814	111
GOCC_METHYLTRANSFERASE_COMPLEX	0.00019	0.00857	95
HP_ABNORMALITY_OF_MOUTH_SIZE	0.00019	0.00857	333
HP_ABNORMAL_PROSTATE_MORPHOLOGY	0.0002	0.00906	38
GOBP_MICROTUBULE_BASED_TRANSPORT	0.00021	0.00925	182
HP_ABNORMAL_THORAX_MORPHOLOGY	0.00021	0.00929	763
GOBP_PHOSPHATIDYLINOSITOL_3_PHOSPHATE_BIOSYNTHETIC_PROCESS	0.00021	0.00929	14
GOMF_UBIQUITIN_LIKE_PROTEIN_TRANSFERASE_ACTIVITY	0.00021	0.00936	440
GOBP_HISTONE_H3_K9_METHYLATION	0.00021	0.00936	33
GOCC_CDC73_PAF1_COMPLEX	0.00022	0.00945	8
GOCC_TRANSCRIPTION_REGULATOR_COMPLEX	0.00022	0.0095	402
GOBP_MRNA_METHYLATION	0.00022	0.00969	16
HP_POLYDACTYLY	0.00023	0.00969	223
HP_SHORT_DIGIT	0.00023	0.00969	525
GOBP_NUCLEOBASE_CONTAINING_COMPOUND_TRANSPORT	0.00023	0.00969	249
HP_HEPATIC_FIBROSIS	0.00023	0.00969	114
GOBP_HISTONE_H3_K27_METHYLATION	0.00023	0.00978	15
GOBP_POSITIVE_REGULATION_OF_TYPE_I_INTERFERON_PRODUCTION	0.00024	0.01004	75
HP_ABNORMALITY_OF_THE_CHEEK	0.00024	0.01006	207
GOMF_DYNEIN_LIGHT_INTERMEDIATE_CHAIN_BINDING	0.00024	0.01009	27
GOCC_MITOTIC_SPINDLE	0.00024	0.01009	155
HP_WIDE_MOUTH	0.00025	0.01054	155
GOBP_MEMBRANE_DOCKING	0.00026	0.01078	180
GOMF_RNA_POLYMERASE_II_SPECIFIC_DNA_BINDING_TRANSCRIPTION_FACTOR_BINDING	0.00026	0.0108	268
GOMF_FOUR_WAY_JUNCTION_DNA_BINDING	0.00026	0.01087	17
HP_SKELETAL_MUSCLE_ATROPHY	0.00026	0.01097	468
HP_HAND_POLYDACTYLY	0.00027	0.01097	158
HP_ABNORMALITY_OF_THE_PINNA	0.00027	0.01097	663
GOMF_GTPASE_BINDING	0.00027	0.01099	214
GOBP_POSITIVE_REGULATION_OF_INTERFERON_ALPHA_PRODUCTION	0.00027	0.01112	22
GOBP_MRNA_MODIFICATION	0.00027	0.01119	25
GOBP_REGULATION_OF_CILIUM_ASSEMBLY	0.00028	0.01136	54
HP_HYPOPLASIA_OF_PENIS	0.00028	0.01136	416
GOBP_NEGATIVE_REGULATION_OF_RNA_CATABOLIC_PROCESS	0.00028	0.01146	62
GOMF_N_ACETYLTRANSFERASE_ACTIVITY	0.00028	0.01146	71
GOMF_PHOSPHATASE_BINDING	0.0003	0.01196	193
GOBP_SYNAPTIC_VESICLE_ENDOSOMAL_PROCESSING	0.0003	0.01205	10
GOCC_DNA_PACKAGING_COMPLEX	0.0003	0.01205	24
HP_LARYNGOMALACIA	0.00031	0.01239	60
GOBP_REGULATION_OF_ESTABLISHMENT_OR_MAINTENANCE_OF_CELL_POLARITY	0.00031	0.01245	24
GOCC_MISMATCH_REPAIR_COMPLEX	0.00031	0.01245	12
GOMF_TELOMERIC_DNA_BINDING	0.00031	0.01252	36
GOCC_RNA_POLYMERASE_COMPLEX	0.00032	0.01256	101
HP_ABNORMALITY_OF_MOUTH_SHAPE	0.00033	0.01294	228
HP_RECEPTIVE_LANGUAGE_DELAY	0.00033	0.01303	30
GOBP_POSITIVE_REGULATION_OF_DNA_METHYLATION_DEPENDENT_HETEROCHROMATIN_ASSEMBLY	0.00034	0.01339	9
GOCC_RIBONUCLEOPROTEIN_GRANULE	0.00035	0.01363	241
GOMF_HISTONE_METHYLTRANSFERASE_ACTIVITY_H3_K36_SPECIFIC	0.00035	0.01364	11
HP_RETINAL_DEGENERATION	0.00036	0.01391	221
GOBP_HISTONE_H3_K36_TRIMETHYLATION	0.00036	0.01412	6
GOCC_INTRACILIARY_TRANSPORT_PARTICLE_A	0.00036	0.01412	7
GOBP_PROTEIN_ACYLATION	0.00037	0.01441	240
HP_ABNORMAL_STERNUM_MORPHOLOGY	0.00037	0.01443	375
HP_DUPLICATION_INVOLVING_BONES_OF_THE_FEET	0.00038	0.01467	103
GOBP_NEGATIVE_REGULATION_OF_CENTRIOLE_REPLICATION	0.00038	0.01467	7
GOMF_ACTIN_BINDING	0.00038	0.01474	431
GOBP_PALLIUM_DEVELOPMENT	0.00039	0.01486	150
GOCC_POLYMERIC_CYTOSKELETAL_FIBER	0.00039	0.01501	724
GOBP_PROTEIN_LOCALIZATION_TO_MICROTUBULE_ORGANIZING_CENTER	0.0004	0.01532	35
GOBP_CELL_DIVISION	0.00041	0.01553	584
HP_BIPARIETAL_NARROWING	0.00042	0.01571	58
HP_GONADAL_NEOPLASM	0.00042	0.01584	93
HP_ABNORMAL_5TH_FINGER_MORPHOLOGY	0.00043	0.01609	378
HP_ABNORMAL_OVARIAN_PHYSIOLOGY	0.00043	0.01633	86
GOBP_GOLGI_TO_PLASMA_MEMBRANE_TRANSPORT	0.00044	0.01647	57
GOBP_SYNAPTIC_VESICLE_RECYCLING_VIA_ENDOSOME	0.00044	0.01649	7
GOCC_WASH_COMPLEX	0.00044	0.01653	13
HP_BROAD_EYEBROW	0.00045	0.01667	17
GOBP_NEGATIVE_REGULATION_OF_MRNA_CATABOLIC_PROCESS	0.00045	0.01668	52
GOMF_AMYLASE_ACTIVITY	0.00045	0.01674	5
HP_ABNORMAL_RENAL_PELVIS_MORPHOLOGY	0.00046	0.01688	200
HP_ABNORMAL_GERM_CELL_MORPHOLOGY	0.00047	0.01733	29
HP_ABNORMALITY_OF_THE_SYNOVIA	0.00048	0.01743	302
GOBP_REGULATION_OF_CHROMATIN_ASSEMBLY_OR_DISASSEMBLY	0.00048	0.01746	23
HP_FACIAL_HYPOTONIA	0.00048	0.01761	36
GOBP_PEPTIDYL_LYSINE_DIMETHYLATION	0.00049	0.01776	21
GOMF_N6_METHYLADENOSINE_CONTAINING_RNA_BINDING	0.0005	0.01811	7
GOBP_DNA_REPLICATION	0.00051	0.01856	276
GOBP_REGULATION_OF_NUCLEOBASE_CONTAINING_COMPOUND_TRANSPORT	0.00051	0.01861	15
GOMF_HORMONE_RECEPTOR_BINDING	0.00052	0.0187	172
GOBP_MONOUBIQUITINATED_PROTEIN_DEUBIQUITINATION	0.00053	0.01896	9
GOCC_INTERMEDIATE_FILAMENT_CYTOSKELETON	0.00053	0.01916	240
GOCC_LAMELLIPODIUM	0.00054	0.01927	194
HP_GENITAL_NEOPLASM	0.00055	0.01952	142
GOBP_DETERMINATION_OF_LIVER_LEFT_RIGHT_ASYMMETRY	0.00055	0.01955	6
GOCC_CAJAL_BODY	0.00055	0.01965	74
HP_FUNCTIONAL_ABNORMALITY_OF_THE_GASTROINTESTINAL_TRACT	0.00056	0.01969	920
HP_APLASIA_HYPOPLASIA_OF_THE_CEREBELLAR_VERMIS	0.00056	0.01969	233
GOMF_HYDROLASE_ACTIVITY_ACTING_ON_ACID_ANHYDRIDES	0.00056	0.01975	873
HP_EPICANTHUS	0.00057	0.01995	466
HP_ABNORMAL_CORNEA_MORPHOLOGY	0.00057	0.01995	617
GOMF_RNA_DEPENDENT_ATPASE_ACTIVITY	0.00057	0.02011	5
GOBP_MRNA_SPLICE_SITE_SELECTION	0.00058	0.02011	46
GOMF_SINGLE_STRANDED_RNA_BINDING	0.00058	0.02037	87
GOMF_CATALYTIC_ACTIVITY_ACTING_ON_RNA	0.00059	0.02047	351
HP_HORIZONTAL_RIBS	0.00061	0.02102	13
GOBP_CELL_CYCLE_G2_M_PHASE_TRANSITION	0.00061	0.02102	270
GOMF_MICROTUBULE_MINUS_END_BINDING	0.00061	0.02102	13
GOCC_NUCLEAR_CHROMOSOME	0.00061	0.02102	216
HP_ABNORMAL_FINGER_PHALANX_MORPHOLOGY	0.00061	0.02103	618
GOBP_MAINTENANCE_OF_DNA_METHYLATION	0.00061	0.02105	7
HP_ABNORMALITY_OF_THE_MIDFACE	0.00062	0.02124	520
GOCC_H3_HISTONE_ACETYLTRANSFERASE_COMPLEX	0.00063	0.02163	10
GOCC_SWI_SNF_SUPERFAMILY_TYPE_COMPLEX	0.00064	0.02165	74
GOCC_TRANSCRIPTION_ELONGATION_FACTOR_COMPLEX	0.00064	0.02183	52
HP_ABNORMAL_LARYNX_MORPHOLOGY	0.00064	0.02183	104
HP_BRACHYDACTYLY	0.00065	0.02189	317
HP_NEONATAL_HYPOTONIA	0.00066	0.02233	179
GOBP_VESICLE_MEDIATED_TRANSPORT_TO_THE_PLASMA_MEMBRANE	0.00066	0.02233	86
HP_ABNORMALITY_OF_DENTAL_ERUPTION	0.00067	0.02262	212
GOBP_PROTEIN_DNA_COMPLEX_SUBUNIT_ORGANIZATION	0.0007	0.02352	208
GOBP_ORGANELLE_FISSION	0.00071	0.02366	474
HP_RELATIVE_MACROCEPHALY	0.00071	0.02366	63
HP_ABNORMAL_RENAL_MORPHOLOGY	0.00071	0.02366	904
HP_MACROTIA	0.00072	0.02373	217
HP_SOMATIC_MUTATION	0.00072	0.02373	160
GOBP_MICROTUBULE_ANCHORING	0.00072	0.02373	25
HP_FACIAL_HYPERTRICHOSIS	0.00072	0.02373	130
GOBP_RNA_SECONDARY_STRUCTURE_UNWINDING	0.00073	0.02393	8
HP_PATENT_FORAMEN_OVALE	0.00073	0.02401	66
GOBP_REGULATION_OF_SISTER_CHROMATID_COHESION	0.00074	0.02418	21
GOCC_RUFFLE	0.00075	0.02436	174
HP_PRIMARY_PERITONEAL_CARCINOMA	0.00075	0.02436	14
GOBP_POSITIVE_REGULATION_OF_CELL_CYCLE_PROCESS	0.00076	0.02461	292
GOMF_DNA_SECONDARY_STRUCTURE_BINDING	0.00076	0.02476	35
GOBP_SPINDLE_ORGANIZATION	0.00077	0.02506	180
GOMF_DNA_DIRECTED_DNA_POLYMERASE_ACTIVITY	0.00078	0.02509	23
GOBP_POSITIVE_REGULATION_OF_HISTONE_H3_K9_METHYLATION	0.0008	0.02576	8
HP_JOINT_LAXITY	0.0008	0.02576	202
HP_EXTERNAL_GENITAL_HYPOPLASIA	0.0008	0.02576	515
GOBP_REGULATION_OF_MRNA_EXPORT_FROM_NUCLEUS	0.00081	0.02606	5
GOBP_PROTEIN_DEMETHYLATION	0.00083	0.02645	33
GOCC_KINETOCHORE	0.00083	0.02656	134
GOBP_DNA_TOPOLOGICAL_CHANGE	0.00084	0.02679	9
GOBP_SNRNA_PROCESSING	0.00085	0.02694	36
GOBP_DNA_GEOMETRIC_CHANGE	0.00085	0.02701	112
GOBP_HISTONE_DEACETYLATION	0.00086	0.02726	76
HP_INCISOR_MACRODONTIA	0.00087	0.02757	31
HP_ABNORMALITY_OF_THE_PALM	0.00088	0.02761	351
HP_ABNORMAL_GLIAL_CELL_MORPHOLOGY	0.00088	0.02772	144
HP_MULTICYSTIC_KIDNEY_DYSPLASIA	0.00089	0.0278	109
HP_RETINAL_DYSTROPHY	0.0009	0.02804	327
HP_CEREBELLAR_MALFORMATION	0.0009	0.02804	337
HP_PROMINENT_FOREHEAD	0.0009	0.02807	190
GOCC_MRNA_EDITING_COMPLEX	0.00091	0.0284	8
GOBP_REGULATION_OF_HISTONE_H3_K36_METHYLATION	0.00091	0.0284	7
HP_ABNORMALITY_OF_THE_CHIN	0.00093	0.02868	290
HP_OVARIAN_NEOPLASM	0.00093	0.02872	64
HP_BROAD_NASAL_TIP	0.00093	0.02872	134
HP_HYPERTONIA	0.00093	0.02875	939
GOCC_KINESIN_COMPLEX	0.00094	0.0288	50
HP_ABNORMAL_AGGRESSIVE_IMPULSIVE_OR_VIOLENT_BEHAVIOR	0.00095	0.02919	303
GOMF_PHOSPHATIDYLINOSITOL_PHOSPHATE_PHOSPHATASE_ACTIVITY	0.00096	0.02919	31
HP_ABNORMALITY_OF_THE_ULNA	0.00096	0.02919	138
HP_PTOSIS	0.00096	0.02934	631
GOCC_BBSOME	0.00097	0.02953	8
GOBP_TELOMERE_ORGANIZATION	0.00098	0.02969	145
GOCC_SUPRAMOLECULAR_POLYMER	0.00099	0.02999	955
HP_PERIVENTRICULAR_HETEROTOPIA	0.00102	0.0308	30
GOBP_HISTONE_H4_K20_METHYLATION	0.00102	0.0308	9
HP_ABNORMAL_SKIN_MORPHOLOGY_OF_THE_PALM	0.00103	0.03088	267
HP_ABNORMALITY_OF_THE_LENS	0.00103	0.03088	706
GOCC_CYTOPLASMIC_REGION	0.00103	0.03088	247
GOBP_PLUS_END_DIRECTED_ORGANELLE_TRANSPORT_ALONG_MICROTUBULE	0.00106	0.03162	7
HP_ABNORMALITY_OF_THE_VOICE	0.00107	0.03199	429
HP_CONGENITAL_HEPATIC_FIBROSIS	0.00109	0.0324	42
HP_DOWNTURNED_CORNERS_OF_MOUTH	0.00109	0.03242	134
HP_DELAYED_ABILITY_TO_WALK	0.0011	0.03272	145
HP_ABNORMAL_PENIS_MORPHOLOGY	0.00111	0.03292	623
GOBP_MICROTUBULE_ORGANIZING_CENTER_LOCALIZATION	0.00112	0.033	30
HP_ABNORMAL_INVOLUNTARY_EYE_MOVEMENTS	0.00113	0.03321	936
GOMF_PROTEIN_METHYLTRANSFERASE_ACTIVITY	0.00113	0.03324	81
GOMF_PROTEIN_DEMETHYLASE_ACTIVITY	0.00113	0.03328	29
GOMF_TRANSFERASE_ACTIVITY_TRANSFERRING_ONE_CARBON_GROUPS	0.00116	0.03404	218
GOBP_MICROTUBULE_BASED_MOVEMENT	0.00117	0.03414	355
GOMF_STRUCTURAL_CONSTITUENT_OF_NUCLEAR_PORE	0.00117	0.03414	28
GOMF_HISTONE_METHYLTRANSFERASE_ACTIVITY	0.00118	0.03428	53
HP_RETROGNATHIA	0.00118	0.03432	258
HP_EPILEPTIC_SPASM	0.0012	0.03484	173
GOBP_GONADAL_MESODERM_DEVELOPMENT	0.00121	0.03509	8
HP_SMALL_SCROTUM	0.00121	0.03509	22
GOMF_PROTEIN_ADP_RIBOSYLASE_ACTIVITY	0.00122	0.03514	16
HP_POSITIONAL_FOOT_DEFORMITY	0.00123	0.03535	361
HP_POSTAXIAL_POLYDACTYLY	0.00124	0.03577	126
HP_TALL_CHIN	0.00125	0.03597	7
GOBP_MITOTIC_SISTER_CHROMATID_COHESION	0.00129	0.03682	26
HP_MALE_REPRODUCTIVE_SYSTEM_NEOPLASM	0.00129	0.03686	58
GOBP_NUCLEAR_TRANSCRIBED_MRNA_POLY_A_TAIL_SHORTENING	0.0013	0.03709	31
HP_GENERALIZED_AMYOTROPHY	0.0013	0.03709	70
GOBP_REGULATION_OF_CELLULAR_COMPONENT_BIOGENESIS	0.00131	0.03709	925
HP_MOLAR_TOOTH_SIGN_ON_MRI	0.00131	0.03709	33
GOMF_DOUBLE_STRANDED_RNA_BINDING	0.00131	0.03709	76
HP_ABNORMALITY_OF_REPRODUCTIVE_SYSTEM_PHYSIOLOGY	0.00131	0.0371	710
GOBP_ATTACHMENT_OF_SPINDLE_MICROTUBULES_TO_KINETOCHORE	0.00132	0.03734	35
GOCC_INTRACILIARY_TRANSPORT_PARTICLE	0.00133	0.03749	26
GOMF_HISTONE_METHYLTRANSFERASE_ACTIVITY_H4_K20_SPECIFIC	0.00135	0.03798	5
GOCC_NUCLEAR_CYCLIN_DEPENDENT_PROTEIN_KINASE_HOLOENZYME_COMPLEX	0.00136	0.03798	12
GOMF_THYROID_HORMONE_RECEPTOR_BINDING	0.00136	0.03798	29
GOCC_RNA_POLYMERASE_II_HOLOENZYME	0.00136	0.03801	77
GOMF_H3_HISTONE_ACETYLTRANSFERASE_ACTIVITY	0.00139	0.03862	8
HP_NON_MOTOR_SEIZURE	0.00139	0.03862	168
HP_ABNORMAL_LUNG_MORPHOLOGY	0.00141	0.03914	948
HP_ABNORMALITY_OF_THE_LARYNX	0.00142	0.03944	166
HP_BILE_DUCT_PROLIFERATION	0.00143	0.03944	15
HP_AGANGLIONIC_MEGACOLON	0.00147	0.04066	112
GOCC_CILIUM	0.00149	0.04092	615
GOMF_MRNA_METHYLTRANSFERASE_ACTIVITY	0.00149	0.04099	12
GOMF_SH3_DOMAIN_BINDING	0.00149	0.04102	128
GOCC_RNAI_EFFECTOR_COMPLEX	0.00151	0.0413	16
HP_AGGRESSIVE_BEHAVIOR	0.00151	0.04143	200
HP_ABNORMALITY_OF_MALE_INTERNAL_GENITALIA	0.00154	0.0421	56
GOBP_POSITIVE_REGULATION_OF_ORGANELLE_ASSEMBLY	0.00154	0.0421	62
GOBP_PROTEIN_AUTOPHOSPHORYLATION	0.00156	0.04248	225
GOCC_CIS_GOLGI_NETWORK	0.00158	0.04281	69
HP_FULL_CHEEKS	0.00159	0.04312	118
GOBP_POSITIVE_REGULATION_OF_DOUBLE_STRAND_BREAK_REPAIR	0.0016	0.04314	38
GOCC_MICROTUBULE_ORGANIZING_CENTER_ATTACHMENT_SITE	0.00162	0.04386	10
GOBP_CHROMOSOME_CONDENSATION	0.00164	0.04406	32
GOBP_REGULATION_OF_CENTROSOME_CYCLE	0.00164	0.04406	47
GOBP_DNA_RECOMBINATION	0.00164	0.04406	271
HP_RENAL_INSUFFICIENCY	0.00164	0.04406	336
GOBP_MAINTENANCE_OF_CELL_NUMBER	0.00167	0.04466	147
GOBP_NEGATIVE_REGULATION_OF_ORGANELLE_ASSEMBLY	0.00168	0.04491	41
GOBP_MAINTENANCE_OF_SISTER_CHROMATID_COHESION	0.00172	0.04567	11
GOBP_GOLGI_VESICLE_TRANSPORT	0.00172	0.04567	364
HP_SMALL_CEREBRAL_CORTEX	0.00173	0.046	8
GOBP_CENTRIOLE_ELONGATION	0.00175	0.04626	7
HP_SHYNESS	0.00175	0.04626	10
GOBP_HISTONE_DEUBIQUITINATION	0.00175	0.04626	23
GOMF_LIGASE_ACTIVITY	0.00176	0.0465	128
HP_APRAXIA	0.00177	0.04657	199
GOBP_ACTIN_FILAMENT_BASED_PROCESS	0.00177	0.04657	772
GOCC_CARBOXY_TERMINAL_DOMAIN_PROTEIN_KINASE_COMPLEX	0.00178	0.04662	20
HP_SPINAL_DEFORMITIES	0.00178	0.04663	19
GOCC_TRANSCRIPTION_REPRESSOR_COMPLEX	0.0018	0.04702	73
HP_ABNORMALITY_OF_ESOPHAGUS_PHYSIOLOGY	0.00181	0.04729	657
GOBP_VESICLE_TETHERING_TO_GOLGI	0.00182	0.04747	6
HP_SHORT_PHILTRUM	0.00184	0.04774	189
HP_AREFLEXIA	0.00185	0.04805	235
GOBP_ESTABLISHMENT_OF_ORGANELLE_LOCALIZATION	0.00185	0.04805	427
HP_ABNORMAL_ANATOMIC_LOCATION_OF_THE_HEART	0.00188	0.04854	114
HP_DIALEPTIC_SEIZURE	0.00189	0.04884	192
GOCC_HISTONE_DEACETYLASE_COMPLEX	0.0019	0.04884	75
GOMF_DNA_POLYMERASE_ACTIVITY	0.00193	0.04955	30
HP_ABNORMAL_CORTICAL_BONE_MORPHOLOGY	0.00193	0.04955	67
GOMF_CHROMATIN_DNA_BINDING	0.00194	0.04961	86
HP_WIDE_NASAL_BRIDGE	0.00194	0.04961	487
GOBP_G_QUADRUPLEX_DNA_UNWINDING	0.00194	0.04961	7
HP_ABNORMALITY_OF_THE_CEREBELLAR_VERMIS	0.00195	0.0497	268
GOBP_REGULATION_OF_MAINTENANCE_OF_SISTER_CHROMATID_COHESION	0.00196	0.04978	7
GOBP_HISTONE_H3_K27_DEMETHYLATION	0.00197	0.04979	5
GOMF_HISTONE_DEMETHYLASE_ACTIVITY_H3_K27_SPECIFIC	0.00197	0.04979	5
HP_ABNORMAL_FEAR_ANXIETY_RELATED_BEHAVIOR	0.00197	0.04979	341
HP_SANDAL_GAP	0.00197	0.04979	74
HP_MACRODONTIA	0.00197	0.04982	44
HP_INCOMITANT_STRABISMUS	0.00201	0.05063	33
HP_DYSPLASTIC_CORPUS_CALLOSUM	0.00201	0.05063	28
GOBP_FOCAL_ADHESION_ASSEMBLY	0.00202	0.05065	85
HP_ABNORMALITY_OF_THE_PYLORUS	0.00202	0.05067	123
HP_JOINT_HYPERFLEXIBILITY	0.00203	0.05088	173
GOCC_TRANSFERASE_COMPLEX_TRANSFERRING_PHOSPHORUS_CONTAINING_GROUPS	0.00204	0.05088	244
GOBP_DETERMINATION_OF_PANCREATIC_LEFT_RIGHT_ASYMMETRY	0.00205	0.05101	5
GOBP_REGULATION_OF_RESPONSE_TO_DNA_DAMAGE_STIMULUS	0.00206	0.05101	210
HP_EMG_NEUROPATHIC_CHANGES	0.00206	0.05101	43
GOBP_ADHERENS_JUNCTION_MAINTENANCE	0.00206	0.05101	6
GOBP_POSITIVE_REGULATION_OF_HISTONE_H3_K4_METHYLATION	0.00206	0.05101	18
GOBP_NEGATIVE_REGULATION_OF_CENTROSOME_DUPLICATION	0.00206	0.05101	11
GOBP_SNRNA_METABOLIC_PROCESS	0.00207	0.05107	46
GOMF_RNA_POLYMERASE_CORE_ENZYME_BINDING	0.00209	0.05162	53
GOMF_DNA_BINDING_TRANSCRIPTION_ACTIVATOR_ACTIVITY	0.0021	0.05167	444
HP_DIAPHRAGMATIC_EVENTRATION	0.00213	0.05233	11
GOBP_HISTONE_H3_K4_DIMETHYLATION	0.00214	0.05236	6
GOMF_MICROTUBULE_MOTOR_ACTIVITY	0.00215	0.05252	69
GOBP_RETROGRADE_TRANSPORT_ENDOSOME_TO_GOLGI	0.00216	0.0527	87
HP_ABNORMALITY_OF_THE_HEPATIC_VASCULATURE	0.00216	0.05271	59
GOMF_HISTONE_METHYLTRANSFERASE_ACTIVITY_H3_K27_SPECIFIC	0.00217	0.05282	5
GOBP_STRESS_GRANULE_ASSEMBLY	0.00219	0.05321	23
GOBP_CEREBRAL_CORTEX_DEVELOPMENT	0.00219	0.05327	102
HP_SEVERE_POSTNATAL_GROWTH_RETARDATION	0.00221	0.05364	32
HP_MOTOR_NEURON_ATROPHY	0.00224	0.0541	56
GOBP_VESICLE_CYTOSKELETAL_TRAFFICKING	0.00225	0.05439	72
GOCC_CELL_CORTEX	0.00226	0.05443	283
GOMF_MISMATCHED_DNA_BINDING	0.00226	0.05443	14
GOBP_TRANSCRIPTION_ELONGATION_FROM_RNA_POLYMERASE_II_PROMOTER	0.00227	0.05452	84
GOCC_FLEMMING_BODY	0.00229	0.05494	35
HP_TAPERED_FINGER	0.00229	0.05494	107
GOBP_NEGATIVE_REGULATION_OF_CHROMATIN_BINDING	0.00232	0.05546	8
HP_ABNORMALITY_OF_THE_KNEE	0.00232	0.05546	319
GOMF_STRUCTURAL_CONSTITUENT_OF_PRESYNAPTIC_ACTIVE_ZONE	0.00235	0.0561	5
GOBP_TRANSPORT_ALONG_MICROTUBULE	0.00237	0.05631	152
GOBP_REGULATION_OF_DOUBLE_STRAND_BREAK_REPAIR	0.00237	0.05631	79
HP_ABNORMALITY_OF_THE_BLADDER	0.00237	0.05631	417
HP_DEVIATION_OF_THE_HAND_OR_OF_FINGERS_OF_THE_HAND	0.00238	0.0564	402
GOCC_CENTRIOLAR_SUBDISTAL_APPENDAGE	0.00246	0.05826	10
HP_TONIC_SEIZURE	0.00247	0.05833	82
GOBP_DETECTION_OF_STIMULUS	0.00248	0.05859	683
GOBP_NEGATIVE_REGULATION_OF_DNA_METABOLIC_PROCESS	0.0025	0.05885	104
GOCC_MICROTUBULE	0.00251	0.05904	418
GOMF_PROTEIN_PHOSPHATASE_2A_BINDING	0.00252	0.05916	31
GOMF_RNA_POLYMERASE_II_C_TERMINAL_DOMAIN_PHOSPHOSERINE_BINDING	0.00252	0.05916	5
GOBP_RNA_POLYADENYLATION	0.00254	0.05939	43
GOCC_AP_1_ADAPTOR_COMPLEX	0.00255	0.0596	6
HP_ABNORMALITY_OF_DIGESTIVE_SYSTEM_MORPHOLOGY	0.00256	0.05979	935
GOBP_CYTOPLASMIC_MICROTUBULE_ORGANIZATION	0.00258	0.06002	62
GOBP_POSITIVE_REGULATION_OF_CHROMATIN_ASSEMBLY_OR_DISASSEMBLY	0.0026	0.06049	12
HP_Y_LINKED_INHERITANCE	0.00261	0.06059	14
HP_ABNORMALITY_OF_THE_METAPHYSIS	0.00262	0.06059	206
GOBP_REGULATION_OF_CELL_PROJECTION_ASSEMBLY	0.00262	0.06059	181
HP_HYPOREFLEXIA	0.00264	0.06101	339
HP_THORACOLUMBAR_SCOLIOSIS	0.00265	0.06109	26
GOMF_SUMO_BINDING	0.00269	0.06186	15
HP_RENAL_HYPOPLASIA	0.0027	0.06199	96
GOBP_NEGATIVE_REGULATION_OF_DNA_REPLICATION	0.00271	0.06213	33
GOBP_HISTONE_H3_K4_DEMETHYLATION_TRIMETHYL_H3_K4_SPECIFIC	0.00272	0.06232	5
GOBP_POSITIVE_REGULATION_OF_CELL_CYCLE	0.00272	0.06235	384
GOBP_SOMATIC_DIVERSIFICATION_OF_IMMUNE_RECEPTORS	0.00276	0.063	72
GOBP_DNA_METHYLATION	0.00277	0.06326	71
GOMF_MICROFILAMENT_MOTOR_ACTIVITY	0.00281	0.06403	29
GOMF_OXIDIZED_DNA_BINDING	0.00286	0.06507	11
HP_ABNORMAL_NEURON_MORPHOLOGY	0.0029	0.06584	71
GOBP_REGULATION_OF_MRNA_CATABOLIC_PROCESS	0.00292	0.06623	203
GOMF_RNA_POLYMERASE_II_REPRESSING_TRANSCRIPTION_FACTOR_BINDING	0.00293	0.06627	35
HP_THICK_HAIR	0.00293	0.06627	16
HP_BULBOUS_NOSE	0.00294	0.06627	137
HP_ABNORMALITY_OF_LOWER_LIMB_JOINT	0.00295	0.06641	587
HP_POSTAXIAL_HAND_POLYDACTYLY	0.00295	0.06641	91
GOBP_INTRACELLULAR_STEROID_HORMONE_RECEPTOR_SIGNALING_PATHWAY	0.00296	0.0666	112
GOCC_LEADING_EDGE_MEMBRANE	0.00298	0.06675	172
HP_ASTROCYTOMA	0.00304	0.06799	22
HP_CENTRAL_NERVOUS_SYSTEM_CYST	0.00305	0.06824	162
HP_RETINAL_COLOBOMA	0.00307	0.06851	30
HP_ORAL_PHARYNGEAL_DYSPHAGIA	0.00307	0.06851	68
GOCC_MIDBODY	0.0031	0.06888	185
HP_POLYCYSTIC_KIDNEY_DYSPLASIA	0.0031	0.06888	44
HP_SMALL_NAIL	0.00319	0.0707	140
HP_ABNORMALITY_OF_LOWER_LIMB_METAPHYSES	0.00319	0.0707	20
GOBP_PROTEIN_LOCALIZATION_TO_CHROMOSOME	0.0032	0.0707	87
GOCC_MEIOTIC_COHESIN_COMPLEX	0.00321	0.07085	7
HP_ABNORMALITY_OF_THE_1ST_METACARPAL	0.00323	0.07115	31
GOBP_MICROTUBULE_NUCLEATION	0.00324	0.07144	30
GOBP_MIRNA_CATABOLIC_PROCESS	0.00326	0.07176	7
GOBP_MEMBRANE_FISSION	0.00327	0.07176	15
HP_THORACIC_HYPOPLASIA	0.00329	0.07208	129
GOBP_NEGATIVE_REGULATION_OF_I_KAPPAB_KINASE_NF_KAPPAB_SIGNALING	0.00331	0.07238	47
GOCC_NUCLEAR_PORE	0.00331	0.07244	84
GOCC_CLATHRIN_COATED_PIT	0.00336	0.07329	71
HP_PREAXIAL_FOOT_POLYDACTYLY	0.00336	0.07329	14
HP_MYELOID_LEUKEMIA	0.00339	0.07388	18
HP_POLYMICROGYRIA	0.00342	0.07441	228
HP_LONG_EYELASHES	0.00343	0.07445	93
HP_APLASIA_HYPOPLASIA_OF_THE_EARLOBES	0.0035	0.07565	41
HP_GLIOBLASTOMA_MULTIFORME	0.0035	0.07565	22
GOCC_MICROTUBULE_MINUS_END	0.00351	0.07565	7
GOBP_MITOTIC_NUCLEAR_DIVISION	0.00351	0.07565	292
GOBP_HISTONE_H4_DEACETYLATION	0.00352	0.07591	11
GOBP_MIRNA_METABOLIC_PROCESS	0.00354	0.07621	25
HP_ABNORMAL_DIAPHYSIS_MORPHOLOGY	0.00356	0.0765	264
GOBP_MITOTIC_SISTER_CHROMATID_SEGREGATION	0.00357	0.07653	162
GOMF_MISMATCH_REPAIR_COMPLEX_BINDING	0.00359	0.07682	10
GOMF_DNA_TOPOISOMERASE_ACTIVITY	0.00359	0.07682	7
HP_ABNORMAL_SPACED_INCISORS	0.0036	0.07682	9
GOMF_DYNEIN_INTERMEDIATE_CHAIN_BINDING	0.00364	0.0777	26
HP_ABNORMALITY_OF_THE_FOREARM	0.00366	0.07785	205
HP_SMALL_FOREHEAD	0.00369	0.07837	7
GOBP_VESICLE_LOCALIZATION	0.0037	0.0784	221
HP_GENU_VALGUM	0.0037	0.0784	124
HP_ABNORMALITY_OF_THE_GLABELLA	0.00373	0.07891	18
GOBP_GOLGI_TO_ENDOSOME_TRANSPORT	0.00377	0.07968	15
HP_VOLVULUS	0.00381	0.08042	14
GOMF_RETINOIC_ACID_RECEPTOR_BINDING	0.00382	0.08063	26
GOBP_REGULATION_OF_DNA_REPLICATION	0.00387	0.08145	105
GOBP_CELLULAR_RESPONSE_TO_GROWTH_HORMONE_STIMULUS	0.00388	0.08145	25
GOBP_NEGATIVE_REGULATION_OF_DNA_RECOMBINATION	0.00388	0.08145	28
HP_HYPOCALCEMIC_TETANY	0.00389	0.08157	5
HP_ABNORMAL_PROXIMAL_PHALANX_MORPHOLOGY_OF_THE_HAND	0.00391	0.08185	25
HP_THICK_NASAL_ALAE	0.00392	0.08185	19
GOBP_MITOTIC_G2_DNA_DAMAGE_CHECKPOINT	0.00395	0.08239	23
GOCC_APICAL_JUNCTION_COMPLEX	0.00398	0.08288	136
HP_DILATION_OF_LATERAL_VENTRICLES	0.00399	0.08314	73
HP_CHOREA	0.00402	0.0834	240
GOBP_HISTONE_H2B_UBIQUITINATION	0.00402	0.0834	12
GOBP_REGULATION_OF_DENDRITIC_SPINE_DEVELOPMENT	0.00406	0.08407	60
GOCC_CCR4_NOT_COMPLEX	0.00406	0.08407	16
GOBP_ESTABLISHMENT_OF_PROTEIN_LOCALIZATION_TO_PLASMA_MEMBRANE	0.0041	0.08446	55
GOBP_CEREBELLAR_PURKINJE_CELL_DIFFERENTIATION	0.0041	0.08446	10
GOCC_HETEROCHROMATIN	0.0041	0.08446	67
GOBP_NUCLEOSOME_POSITIONING	0.0041	0.08446	6
GOBP_RECOMBINATIONAL_REPAIR	0.00412	0.08475	131
HP_NARROW_PALATE	0.00416	0.08535	157
HP_MICROPENIS	0.00417	0.08545	235
HP_FUNCTIONAL_ABNORMALITY_OF_THE_MIDDLE_EAR	0.00422	0.08644	347
GOMF_UBIQUITIN_LIKE_PROTEIN_LIGASE_ACTIVITY	0.00431	0.0881	298
GOMF_NUCLEOSOME_BINDING	0.00432	0.08818	53
GOBP_NON_RECOMBINATIONAL_REPAIR	0.00434	0.08838	86
HP_PREAXIAL_POLYDACTYLY	0.00434	0.08838	70
GOBP_RNA_METHYLATION	0.00436	0.08866	81
HP_APLASIA_HYPOPLASIA_OF_THE_LUNGS	0.00437	0.08866	136
HP_SHORT_TOE	0.00438	0.08875	108
HP_ABNORMAL_SPERM_HEAD_MORPHOLOGY	0.00439	0.08875	14
GOCC_MRE11_COMPLEX	0.0044	0.08896	7
GOBP_NEGATIVE_REGULATION_OF_PROTEIN_CONTAINING_COMPLEX_DISASSEMBLY	0.00441	0.08896	78
GOBP_INTERFERON_ALPHA_PRODUCTION	0.00448	0.09033	28
HP_CEREBELLAR_DYSPLASIA	0.00449	0.09044	18
GOBP_MAINTENANCE_OF_GASTROINTESTINAL_EPITHELIUM	0.00459	0.09227	21
HP_ABNORMAL_MAST_CELL_MORPHOLOGY	0.00462	0.09278	8
GOCC_CILIARY_TIP	0.00463	0.09278	44
GOCC_ATPASE_COMPLEX	0.00464	0.09284	103
HP_ABNORMALITY_OF_THE_LOWER_URINARY_TRACT	0.00465	0.09292	692
HP_REDUCED_TENDON_REFLEXES	0.00465	0.09292	501
GOCC_MITOTIC_SPINDLE_POLE	0.00467	0.09301	34
GOMF_HISTONE_DEACETYLASE_BINDING	0.00467	0.09301	112
GOBP_INTRACELLULAR_RECEPTOR_SIGNALING_PATHWAY	0.00468	0.09307	271
HP_BREAST_CARCINOMA	0.0047	0.09325	63
GOBP_ATP_DEPENDENT_CHROMATIN_REMODELING	0.00471	0.09325	74
HP_RESPIRATORY_TRACT_INFECTION	0.00472	0.09325	553
GOBP_CELL_SUBSTRATE_JUNCTION_ORGANIZATION	0.00472	0.09325	106
GOMF_PROTEIN_C_TERMINUS_BINDING	0.00472	0.09325	184
HP_ABNORMAL_HUMERUS_MORPHOLOGY	0.00473	0.09325	6
GOCC_GUANYL_NUCLEOTIDE_EXCHANGE_FACTOR_COMPLEX	0.00475	0.09353	13
HP_ABNORMAL_ARACHNOID_MATER_MORPHOLOGY	0.00477	0.09373	27
GOMF_BASAL_TRANSCRIPTION_MACHINERY_BINDING	0.0048	0.0943	65
GOBP_POSITIVE_REGULATION_OF_DENDRITIC_CELL_CYTOKINE_PRODUCTION	0.00482	0.09456	8
GOBP_PROTEIN_MODIFICATION_BY_SMALL_PROTEIN_CONJUGATION	0.00483	0.09471	921
HP_ROD_CONE_DYSTROPHY	0.00487	0.09525	213
GOBP_GOLGI_RIBBON_FORMATION	0.00489	0.09559	13
HP_ABNORMALITY_OF_UPPER_LIMB_EPIPHYSIS_MORPHOLOGY	0.00491	0.09589	50
HP_OVERGROWTH	0.00495	0.09652	30
HP_ESOPHAGEAL_CARCINOMA	0.005	0.09724	10
GOMF_PROTEIN_PHOSPHATASE_BINDING	0.00503	0.0976	148
HP_ABNORMALITY_OF_THE_BREAST	0.00503	0.0976	362
HP_WEIGHT_LOSS	0.00503	0.0976	274
HP_ABNORMAL_EMOTION_AFFECT_BEHAVIOR	0.00507	0.0982	493
HP_ABNORMAL_ESOPHAGUS_MORPHOLOGY	0.00511	0.09878	175
GOCC_CELL_CORTEX_REGION	0.00513	0.09896	41
HP_INTESTINAL_MALROTATION	0.00513	0.09896	130
GOBP_DNA_DEPENDENT_DNA_REPLICATION_MAINTENANCE_OF_FIDELITY	0.00515	0.09906	48
HP_ABNORMALITY_OF_THE_UPPER_RESPIRATORY_TRACT	0.00515	0.09906	375
GOBP_CELL_CYCLE_PHASE_TRANSITION	0.00518	0.09953	617
HP_CAESARIAN_SECTION	0.0052	0.09968	7
HP_SPARSE_SCALP_HAIR	0.00522	0.09993	99
HP_ABNORMAL_NIPPLE_MORPHOLOGY	0.00523	0.09993	189
HP_ERYTHROID_HYPERPLASIA	0.00523	0.09993	9
HP_UNDERDEVELOPED_SUPRAORBITAL_RIDGES	0.00524	0.09993	56
HP_ABNORMALITY_OF_EPIPHYSIS_MORPHOLOGY	0.00525	0.1001	232
GOBP_NEGATIVE_REGULATION_OF_DNA_TEMPLATED_TRANSCRIPTION_ELONGATION	0.00526	0.10017	17
GOBP_ACTIVATION_OF_JNKK_ACTIVITY	0.00528	0.10039	10
HP_ABNORMAL_RETINAL_MORPHOLOGY	0.00533	0.10114	868
GOBP_REGULATION_OF_RIBONUCLEOPROTEIN_COMPLEX_LOCALIZATION	0.00534	0.10114	6
GOBP_REGULATION_OF_DNA_RECOMBINATION	0.00534	0.10114	88
HP_FRONTAL_CORTICAL_ATROPHY	0.0054	0.10206	29
GOBP_POSITIVE_REGULATION_OF_DNA_METABOLIC_PROCESS	0.00543	0.10264	194
GOBP_REGULATION_OF_CHROMOSOME_SEGREGATION	0.00545	0.10273	87
GOMF_CENTROMERIC_DNA_BINDING	0.00559	0.10537	6
HP_ABNORMALITY_OF_THE_FONTANELLES_OR_CRANIAL_SUTURES	0.00562	0.10577	364
HP_LOWER_EXTREMITY_JOINT_DISLOCATION	0.00563	0.10584	264
HP_ABNORMALITY_OF_THE_SUPERIOR_CEREBELLAR_PEDUNCLE	0.00564	0.10588	10
GOMF_ATP_DEPENDENT_MICROTUBULE_MOTOR_ACTIVITY_MINUS_END_DIRECTED	0.00565	0.10588	18
HP_TRACHEOMALACIA	0.00566	0.10596	38
GOBP_HISTONE_H3_DEACETYLATION	0.00568	0.10621	19
HP_DEEPLY_SET_EYE	0.00569	0.10621	185
GOCC_LATERAL_ELEMENT	0.0057	0.10624	13
GOMF_ACETYLTRANSFERASE_ACTIVITY	0.00572	0.10646	94
GOBP_CELL_MORPHOGENESIS	0.00576	0.1071	994
GOBP_ACTIN_FILAMENT_BASED_TRANSPORT	0.00584	0.10844	21
GOBP_DNA_DOUBLE_STRAND_BREAK_PROCESSING	0.00585	0.10849	25
GOMF_ATP_DEPENDENT_MICROTUBULE_MOTOR_ACTIVITY	0.00586	0.10856	35
HP_THYROID_DYSGENESIS	0.00589	0.1091	6
GOBP_NEGATIVE_REGULATION_OF_TELOMERE_MAINTENANCE	0.00593	0.10963	34
HP_INTRAUTERINE_GROWTH_RETARDATION	0.00596	0.11011	493
HP_CUTIS_MARMORATA	0.00599	0.11035	70
GOBP_REGULATION_OF_FC_GAMMA_RECEPTOR_SIGNALING_PATHWAY_INVOLVED_IN_PHAGOCYTOSIS	0.00599	0.11035	7
HP_THORACOLUMBAR_KYPHOSCOLIOSIS	0.00602	0.11064	7
GOMF_PHOSPHATIDYLINOSITOL_MONOPHOSPHATE_PHOSPHATASE_ACTIVITY	0.00604	0.11087	17
GOCC_BASAL_CORTEX	0.00604	0.11087	5
HP_ABNORMALITY_OF_THE_UTERUS	0.00605	0.11087	208
GOBP_HISTONE_H3_ACETYLATION	0.00606	0.11092	60
GOBP_POSITIVE_REGULATION_OF_NUCLEAR_CELL_CYCLE_DNA_REPLICATION	0.00607	0.11092	6
GOCC_CILIARY_PLASM	0.0061	0.11136	119
HP_ABNORMALITY_OF_DENTAL_MORPHOLOGY	0.00618	0.11266	222
HP_LISSENCEPHALY	0.00619	0.11266	150
HP_CONGENITAL_MUSCULAR_DYSTROPHY	0.0062	0.11271	19
GOBP_REGULATION_OF_CELL_MORPHOGENESIS	0.00622	0.11291	300
GOCC_POSTSYNAPTIC_ENDOCYTIC_ZONE	0.00622	0.11291	10
GOMF_REPRESSING_TRANSCRIPTION_FACTOR_BINDING	0.00625	0.11318	69
HP_SQUARE_FACE	0.00626	0.11325	11
HP_VASCULAR_DILATATION	0.00631	0.11381	181
GOBP_REGULATION_OF_HISTONE_H3_K9_METHYLATION	0.00632	0.11381	19
GOCC_TRANSCRIPTION_EXPORT_COMPLEX	0.00632	0.11381	14
HP_CEREBELLAR_CYST	0.00633	0.11381	135
HP_COLON_CANCER	0.00633	0.11381	43
GOBP_INTESTINAL_EPITHELIAL_STRUCTURE_MAINTENANCE	0.00635	0.11395	7
HP_ABNORMALITY_OF_THE_BRAINSTEM_WHITE_MATTER	0.00635	0.11395	12
HP_FINGER_CLINODACTYLY	0.0064	0.1147	312
GOCC_PHOSPHORYLASE_KINASE_COMPLEX	0.00641	0.1147	5
HP_OCULOMOTOR_APRAXIA	0.00645	0.11529	86
GOBP_DENDRITIC_SPINE_DEVELOPMENT	0.00647	0.11556	98
GOBP_NEGATIVE_REGULATION_OF_TYPE_B_PANCREATIC_CELL_APOPTOTIC_PROCESS	0.00648	0.1156	6
GOBP_INTERKINETIC_NUCLEAR_MIGRATION	0.00652	0.11617	5
GOBP_REGULATION_OF_MICROTUBULE_BASED_PROCESS	0.00656	0.11663	223
HP_ABNORMALITY_OF_THE_CERVICAL_SPINE	0.0066	0.1172	364
HP_MEDIAL_FLARING_OF_THE_EYEBROW	0.0066	0.1172	26
GOBP_PROTEIN_MONO_ADP_RIBOSYLATION	0.00662	0.11743	12
HP_APLASIA_HYPOPLASIA_OF_THE_HALLUX	0.00663	0.11743	52
GOBP_DYNAMIN_FAMILY_PROTEIN_POLYMERIZATION_INVOLVED_IN_MEMBRANE_FISSION	0.00665	0.11743	8
HP_ABNORMAL_CLAVICLE_MORPHOLOGY	0.00666	0.11743	109
HP_UNUSUAL_INFECTION	0.00666	0.11743	786
HP_HERNIA	0.00671	0.11827	468
GOBP_SPINDLE_ASSEMBLY	0.00672	0.11835	112
GOCC_MLL3_4_COMPLEX	0.00674	0.11843	13
GOMF_N_METHYLTRANSFERASE_ACTIVITY	0.00675	0.11849	93
HP_ABNORMALITY_OF_THE_HYPOTHALAMUS_PITUITARY_AXIS	0.00678	0.11898	344
HP_APLASIA_HYPOPLASIA_OF_THE_PHALANGES_OF_THE_THUMB	0.00681	0.11927	40
GOBP_CELL_MATRIX_ADHESION	0.00682	0.11939	224
GOCC_CHROMOSOME_TELOMERIC_REGION	0.00686	0.11984	137
HP_LONG_CLAVICLES	0.00687	0.11986	14
HP_SHORT_PALPEBRAL_FISSURE	0.00688	0.11986	96
HP_TERATOMA	0.00689	0.1199	6
GOBP_DETERMINATION_OF_DIGESTIVE_TRACT_LEFT_RIGHT_ASYMMETRY	0.00689	0.1199	7
HP_ABNORMALITY_OF_RETINAL_PIGMENTATION	0.00691	0.1201	320
GOCC_CONDENSED_CHROMOSOME_CENTROMERIC_REGION	0.00694	0.12017	114
GOBP_MEIOTIC_CELL_CYCLE	0.00694	0.12017	243
HP_SILVER_GRAY_HAIR	0.00695	0.12017	5
GOMF_LIGASE_ACTIVITY_FORMING_CARBON_SULFUR_BONDS	0.00695	0.12017	41
GOBP_N_TERMINAL_PROTEIN_AMINO_ACID_ACETYLATION	0.00696	0.12017	16
GOMF_RNA_STRAND_ANNEALING_ACTIVITY	0.00705	0.12155	5
GOMF_MUTSALPHA_COMPLEX_BINDING	0.00706	0.12155	6
GOMF_SUPERCOILED_DNA_BINDING	0.00706	0.12155	5
HP_THIN_RIBS	0.00709	0.12187	44
GOBP_HISTONE_H3_K9_DEMETHYLATION	0.0071	0.12193	14
HP_DISTAL_AMYOTROPHY	0.00714	0.12244	147
GOCC_RNA_POLYMERASE_II_TRANSCRIPTION_REGULATOR_COMPLEX	0.00715	0.12248	168
GOBP_CYTOKINESIS	0.00716	0.12258	157
HP_PULMONARY_ARTERY_DILATATION	0.00721	0.12324	28
GOMF_CHROMO_SHADOW_DOMAIN_BINDING	0.00723	0.12337	6
GOMF_S_ADENOSYLMETHIONINE_DEPENDENT_METHYLTRANSFERASE_ACTIVITY	0.00725	0.1235	153
GOBP_REPLICATION_FORK_PROCESSING	0.00725	0.1235	39
HP_DOWN_SLOPING_SHOULDERS	0.0073	0.12415	51
HP_ABNORMALITY_OF_FEMUR_MORPHOLOGY	0.00732	0.12435	236
GOCC_GOLGI_CIS_CISTERNA	0.00736	0.12484	29
GOBP_V_D_J_RECOMBINATION	0.00737	0.12497	16
GOBP_REGULATION_OF_TELOMERE_MAINTENANCE_VIA_TELOMERE_LENGTHENING	0.00739	0.1251	59
HP_PUBERTY_AND_GONADAL_DISORDERS	0.0074	0.12516	583
GOBP_REGULATION_OF_SIGNAL_TRANSDUCTION_BY_P53_CLASS_MEDIATOR	0.00741	0.12516	174
GOBP_POSITIVE_REGULATION_OF_SISTER_CHROMATID_COHESION	0.00744	0.12549	8
GOBP_POSITIVE_REGULATION_OF_MUSCLE_TISSUE_DEVELOPMENT	0.00747	0.12592	21
GOMF_PHOSPHATIDYLINOSITOL_3_4_5_TRISPHOSPHATE_BINDING	0.00748	0.12592	39
HP_NEOPLASM_OF_THE_BREAST	0.00749	0.12593	84
HP_APLASIA_HYPOPLASIA_OF_THE_EXTREMITIES	0.0075	0.12593	630
GOBP_MITOTIC_G2_M_TRANSITION_CHECKPOINT	0.00751	0.12593	36
HP_ABNORMALITY_OF_THE_TONGUE	0.00754	0.12643	326
HP_THORACOLUMBAR_KYPHOSIS	0.00761	0.12731	16
HP_DEEP_PHILTRUM	0.00769	0.12843	53
HP_BROAD_BASED_GAIT	0.00769	0.12843	76
GOBP_POSITIVE_REGULATION_OF_RESPONSE_TO_DNA_DAMAGE_STIMULUS	0.0077	0.12843	102
GOMF_SINGLE_STRANDED_DNA_BINDING	0.00772	0.12856	111
GOCC_ADHERENS_JUNCTION	0.00773	0.12856	170
HP_ABNORMALITY_OF_THE_DENTITION	0.00773	0.12856	828
GOMF_ALPHA_TUBULIN_BINDING	0.00775	0.12874	37
GOBP_CIRCADIAN_REGULATION_OF_GENE_EXPRESSION	0.00778	0.12903	67
GOBP_N_TERMINAL_PROTEIN_AMINO_ACID_MODIFICATION	0.00783	0.12978	28
HP_GLIOSIS	0.00791	0.13086	91
HP_PROXIMAL_FEMORAL_METAPHYSEAL_IRREGULARITY	0.00792	0.13099	7
GOBP_GAMETE_GENERATION	0.00798	0.13165	661
GOBP_REGULATION_OF_GENE_SILENCING	0.00798	0.13165	101
HP_ABNORMALITY_OF_THE_PINEAL_GLAND	0.00799	0.13165	12
HP_MISALIGNMENT_OF_TEETH	0.00813	0.13374	288
HP_RENAL_CORTICAL_MICROCYSTS	0.00816	0.13415	5
GOBP_POSITIVE_REGULATION_OF_TRANSCRIPTION_BY_RNA_POLYMERASE_III	0.00823	0.13523	11
HP_ABNORMALITY_OF_INCISOR_MORPHOLOGY	0.00829	0.13598	56
HP_ABNORMAL_INTESTINE_MORPHOLOGY	0.0083	0.13598	738
GOMF_MRNA_BINDING	0.00831	0.13607	465
GOBP_NEGATIVE_REGULATION_OF_CHROMATIN_ORGANIZATION	0.00837	0.13685	52
HP_CUBITUS_VALGUS	0.00839	0.13704	37
GOBP_POSITIVE_REGULATION_OF_SKELETAL_MUSCLE_TISSUE_DEVELOPMENT	0.00842	0.13728	18
HP_DEEP_SET_NAILS	0.00853	0.13898	5
GOBP_KERATINOCYTE_DIFFERENTIATION	0.00856	0.13934	292
GOMF_1_PHOSPHATIDYLINOSITOL_3_KINASE_ACTIVITY	0.00861	0.13986	10
HP_CONGENITAL_NYSTAGMUS	0.00861	0.13986	30
HP_ABNORMAL_FOREARM_BONE_MORPHOLOGY	0.00864	0.14015	87
GOCC_POST_MRNA_RELEASE_SPLICEOSOMAL_COMPLEX	0.00866	0.14017	13
GOBP_NEUROMUSCULAR_JUNCTION_DEVELOPMENT	0.00867	0.14017	47
HP_INCREASED_MUSCLE_GLYCOGEN_CONTENT	0.00868	0.14017	9
GOBP_MITOCHONDRION_DISTRIBUTION	0.00869	0.14017	16
GOCC_PHOTORECEPTOR_CONNECTING_CILIUM	0.00869	0.14017	37
GOBP_EMBRYONIC_HEMOPOIESIS	0.0087	0.14024	23
HP_INFLAMMATION_OF_THE_LARGE_INTESTINE	0.00877	0.14084	61
GOBP_REGULATION_OF_DNA_REPAIR	0.00877	0.14084	122
GOBP_ACTIN_POLYMERIZATION_OR_DEPOLYMERIZATION	0.00877	0.14084	207
HP_ABSENT_SEPTUM_PELLUCIDUM	0.00878	0.14084	99
GOMF_N_ACYLTRANSFERASE_ACTIVITY	0.00881	0.14116	89
GOMF_PHOSPHOSERINE_RESIDUE_BINDING	0.00886	0.14174	9
HP_IMPAIRED_TACTILE_SENSATION	0.00886	0.14174	12
GOBP_GOLGI_TO_PLASMA_MEMBRANE_PROTEIN_TRANSPORT	0.00888	0.14187	38
GOCC_ACTOMYOSIN	0.00891	0.14226	69
HP_UPPER_LIMB_UNDERGROWTH	0.00894	0.14247	82
HP_APLASIA_HYPOPLASIA_INVOLVING_THE_PELVIS	0.00897	0.14247	60
HP_SHORT_SPERM_FLAGELLA	0.00897	0.14247	14
HP_ENLARGED_CISTERNA_MAGNA	0.00897	0.14247	25
GOBP_MAINTENANCE_OF_ANIMAL_ORGAN_IDENTITY	0.00898	0.14247	5
GOBP_NEGATIVE_REGULATION_OF_PLASMA_MEMBRANE_BOUNDED_CELL_PROJECTION_ASSEMBLY	0.009	0.14269	30
GOBP_REGULATION_OF_DENDRITIC_SPINE_MORPHOGENESIS	0.00906	0.14345	45
HP_CEREBRAL_CORTICAL_ATROPHY	0.00909	0.14389	291
GOBP_DNA_MODIFICATION	0.00912	0.14402	116
GOBP_MYELOID_DENDRITIC_CELL_CYTOKINE_PRODUCTION	0.00912	0.14402	5
GOBP_PROTEIN_POLYMERIZATION	0.00913	0.14402	287
GOBP_REGULATION_OF_MEGAKARYOCYTE_DIFFERENTIATION	0.00914	0.14404	54
GOBP_VESICLE_TETHERING	0.0092	0.14456	9
GOMF_3_5_DNA_HELICASE_ACTIVITY	0.0092	0.14456	16
GOBP_NEGATIVE_REGULATION_OF_SISTER_CHROMATID_COHESION	0.00921	0.14456	5
GOBP_FORMATION_OF_TRANSLATION_PREINITIATION_COMPLEX	0.00928	0.14529	10
HP_ABSENT_EARLOBE	0.00928	0.14529	15
GOBP_N_TERMINAL_PEPTIDYL_METHIONINE_ACETYLATION	0.00928	0.14529	7
HP_SHORT_RIBS	0.00929	0.14529	62
GOBP_DENDRITE_DEVELOPMENT	0.00935	0.146	233
GOCC_NSL_COMPLEX	0.00937	0.14626	7
HP_ABNORMALITY_OF_THE_FOOT_MUSCULATURE	0.00938	0.14626	10
HP_PANCREATIC_CYSTS	0.00942	0.14664	29
HP_INFERTILITY	0.00943	0.14664	180
HP_EMBRYONAL_NEOPLASM	0.00951	0.14769	61
GOBP_POSITIVE_REGULATION_OF_TRANSCRIPTION_OF_NOTCH_RECEPTOR_TARGET	0.00952	0.14769	18
HP_APLASIA_HYPOPLASIA_INVOLVING_FOREARM_BONES	0.00955	0.148	95
GOBP_REGULATION_OF_CELL_SUBSTRATE_JUNCTION_ORGANIZATION	0.00957	0.1482	69
HP_HEPATIC_CYSTS	0.0097	0.15003	18
HP_APLASIA_HYPOPLASIA_OF_THE_NAILS	0.00975	0.15044	203
GOBP_POSITIVE_REGULATION_OF_SMOOTHENED_SIGNALING_PATHWAY	0.00975	0.15044	31
HP_ABNORMALITY_OF_THE_INCISOR	0.00975	0.15044	90
GOBP_SUBSTRATE_DEPENDENT_CELL_MIGRATION	0.0098	0.15094	23
GOMF_P53_BINDING	0.00983	0.15127	66
HP_ABNORMAL_RENAL_COLLECTING_SYSTEM_MORPHOLOGY	0.00997	0.15326	21
GOBP_ESTABLISHMENT_OF_CELL_POLARITY	0.00998	0.15326	136
GOBP_POSITIVE_REGULATION_OF_CENTRIOLE_REPLICATION	0.01001	0.15351	6
GOBP_DEMETHYLATION	0.01003	0.15357	72
GOBP_SUPRAMOLECULAR_FIBER_ORGANIZATION	0.01003	0.15357	696
HP_SEVERE_GLOBAL_DEVELOPMENTAL_DELAY	0.01005	0.15374	179
HP_REDUCED_SPERM_MOTILITY	0.01006	0.15374	24
GOCC_NUCLEAR_INCLUSION_BODY	0.01007	0.15374	12
GOBP_NEGATIVE_REGULATION_OF_CELLULAR_RESPONSE_TO_INSULIN_STIMULUS	0.01011	0.15418	39
GOBP_REGULATION_OF_PROTEIN_LOCALIZATION_TO_CILIUM	0.01015	0.15466	7
GOBP_REGULATION_OF_MRNA_3_END_PROCESSING	0.01018	0.15484	28
GOCC_HOPS_COMPLEX	0.01021	0.15513	12
GOBP_REGULATION_OF_PHOSPHATASE_ACTIVITY	0.01022	0.15513	174
HP_APLASIA_HYPOPLASIA_OF_TOE	0.01023	0.15513	142
HP_APLASIA_HYPOPLASIA_INVOLVING_BONES_OF_THE_UPPER_LIMBS	0.01029	0.156	496
HP_CYSTIC_LIVER_DISEASE	0.01032	0.1561	34
GOCC_EXON_EXON_JUNCTION_COMPLEX	0.01032	0.1561	20
GOBP_CELL_AGGREGATION	0.01034	0.15627	22
GOBP_RESPONSE_TO_IONIZING_RADIATION	0.01038	0.15659	138
HP_CARDIAC_DIVERTICULUM	0.0104	0.15676	14
HP_ABNORMAL_HAIR_PATTERN	0.01045	0.15714	287
HP_HYDROCEPHALUS	0.01045	0.15714	339
GOBP_POSITIVE_REGULATION_OF_OXIDATIVE_STRESS_INDUCED_NEURON_DEATH	0.01046	0.15714	5
HP_SPINAL_MUSCULAR_ATROPHY	0.01048	0.15734	23
HP_DISSEMINATED_INTRAVASCULAR_COAGULATION	0.01051	0.15762	21
HP_HETEROPHORIA	0.01057	0.15817	7
GOCC_ESC_E_Z_COMPLEX	0.01057	0.15817	16
GOBP_REGULATION_OF_HISTONE_H3_K27_METHYLATION	0.01058	0.15817	7
GOBP_BLASTOCYST_FORMATION	0.01064	0.15894	35
HP_ABNORMAL_RENAL_ECHOGENICITY	0.01071	0.15979	13
GOMF_DYNACTIN_BINDING	0.01074	0.16004	12
HP_COLITIS	0.01076	0.1602	46
HP_ESOPHAGEAL_VARIX	0.01081	0.16085	29
GOBP_REGULATION_OF_PROTEIN_LOCALIZATION_TO_CHROMATIN	0.01085	0.16122	8
GOBP_REGULATION_OF_CYTOKINESIS	0.01086	0.16122	89
HP_BULL_S_EYE_MACULOPATHY	0.0109	0.16147	7
GOBP_HISTONE_H4_K12_ACETYLATION	0.0109	0.16147	7
HP_SEVERE_HEARING_IMPAIRMENT	0.01091	0.16147	10
GOBP_MICROTUBULE_ANCHORING_AT_MICROTUBULE_ORGANIZING_CENTER	0.01094	0.16167	13
HP_SPASTICITY	0.01094	0.16167	793
HP_CURLY_HAIR	0.01097	0.16173	24
HP_ABNORMAL_SPERM_TAIL_MORPHOLOGY	0.01098	0.16173	17
HP_ABNORMAL_GROWTH_HORMONE_LEVEL	0.01099	0.16173	130
HP_RADIOULNAR_SYNOSTOSIS	0.01099	0.16173	66
GOBP_PRODUCTION_OF_SMALL_RNA_INVOLVED_IN_GENE_SILENCING_BY_RNA	0.01101	0.16173	53
HP_APLASIA_HYPOPLASIA_OF_THE_ULNA	0.01102	0.16173	62
GOMF_POLY_PURINE_TRACT_BINDING	0.01102	0.16173	28
GOBP_DNA_METHYLATION_OR_DEMETHYLATION	0.01104	0.16176	95
HP_ABNORMAL_PANCREAS_MORPHOLOGY	0.01106	0.162	89
GOBP_REGULATION_OF_SKELETAL_MUSCLE_FIBER_DEVELOPMENT	0.01111	0.16236	10
GOBP_FILOPODIUM_ASSEMBLY	0.01111	0.16236	62
GOBP_NLS_BEARING_PROTEIN_IMPORT_INTO_NUCLEUS	0.01115	0.16264	20
HP_PROXIMAL_AMYOTROPHY	0.01115	0.16264	40
GOBP_MANGANESE_ION_TRANSMEMBRANE_TRANSPORT	0.0112	0.16297	9
GOMF_MANGANESE_ION_TRANSMEMBRANE_TRANSPORTER_ACTIVITY	0.0112	0.16297	9
GOBP_PHOSPHATIDYLINOSITOL_DEPHOSPHORYLATION	0.01123	0.163	29
HP_IVORY_EPIPHYSES	0.01123	0.163	6
HP_ABNORMAL_DELIVERY	0.01123	0.163	76
HP_UNILATERAL_RENAL_AGENESIS	0.01125	0.16307	56
GOCC_CONDENSED_NUCLEAR_CHROMOSOME	0.01126	0.16313	84
HP_IMPAIRED_TANDEM_GAIT	0.0113	0.16343	25
HP_ECTOPIC_KIDNEY	0.01132	0.16343	65
GOMF_POLY_G_BINDING	0.01132	0.16343	8
GOCC_PLASMA_MEMBRANE_BOUNDED_CELL_PROJECTION_CYTOPLASM	0.01133	0.16343	205
HP_POSTAXIAL_FOOT_POLYDACTYLY	0.01139	0.16414	48
GOBP_MRNA_CIS_SPLICING_VIA_SPLICEOSOME	0.01142	0.16446	36
GOBP_MALE_GAMETE_GENERATION	0.01145	0.16469	536
HP_SIMPLIFIED_GYRAL_PATTERN	0.01148	0.16484	47
GOBP_REGULATION_OF_GENE_EXPRESSION_BY_GENETIC_IMPRINTING	0.01149	0.16484	16
HP_SLEEP_APNEA	0.01149	0.16484	98
HP_ANAPHYLACTIC_SHOCK	0.01151	0.16487	5
HP_WIDELY_SPACED_MAXILLARY_CENTRAL_INCISORS	0.01156	0.16539	7
HP_SHORT_UPPER_LIP	0.01157	0.16539	12
GOMF_PROTEIN_DOMAIN_SPECIFIC_BINDING	0.01162	0.16594	667
GOCC_COLLAGEN_TYPE_IV_TRIMER	0.01163	0.16595	7
GOMF_HISTONE_DEMETHYLASE_ACTIVITY_H3_K9_SPECIFIC	0.01165	0.16615	13
GOMF_ACTIN_DEPENDENT_ATPASE_ACTIVITY	0.01167	0.16624	24
GOBP_CEREBELLAR_PURKINJE_CELL_LAYER_FORMATION	0.01171	0.16647	12
GOMF_TAU_PROTEIN_KINASE_ACTIVITY	0.01175	0.16647	22
HP_ADVANCED_ERUPTION_OF_TEETH	0.01175	0.16647	36
GOMF_HISTONE_METHYLTRANSFERASE_ACTIVITY_H3_K9_SPECIFIC	0.01176	0.16647	10
GOCC_PARASPECKLES	0.01177	0.16647	6
GOCC_MICROTUBULE_ASSOCIATED_COMPLEX	0.01177	0.16647	154
GOMF_ACTININ_BINDING	0.01178	0.16647	36
HP_CAVUM_SEPTUM_PELLUCIDUM	0.01178	0.16647	22
GOMF_PHOSPHATIDYLINOSITOL_BINDING	0.0118	0.16662	248
GOBP_RIBOSOME_DISASSEMBLY	0.01182	0.16662	8
GOBP_NEGATIVE_REGULATION_OF_HIPPO_SIGNALING	0.01184	0.16662	13
HP_CHOKING_EPISODES	0.01184	0.16662	14
HP_ABNORMAL_GLOMERULAR_BASEMENT_MEMBRANE_MORPHOLOGY	0.01184	0.16662	8
GOCC_CYCLIN_CDK_POSITIVE_TRANSCRIPTION_ELONGATION_FACTOR_COMPLEX	0.01189	0.16704	8
HP_ABNORMALITY_OF_THE_AMNIOTIC_FLUID	0.01197	0.16777	348
HP_ABNORMAL_NASAL_BASE	0.01197	0.16777	14
GOBP_NEGATIVE_REGULATION_OF_CHROMOSOME_ORGANIZATION	0.01198	0.16777	88
GOBP_MEGAKARYOCYTE_DIFFERENTIATION	0.01198	0.16777	71
GOBP_PROTEIN_RETENTION_IN_GOLGI_APPARATUS	0.01208	0.16891	5
GOBP_POSITIVE_REGULATION_OF_PROTEIN_ACETYLATION	0.01217	0.16996	44
HP_NEOPLASM_OF_THE_LIVER	0.01217	0.16996	113
GOCC_PRESYNAPTIC_ACTIVE_ZONE_CYTOPLASMIC_COMPONENT	0.01219	0.16998	13
GOCC_TIGHT_JUNCTION	0.0122	0.16998	123
GOCC_ZONULA_ADHERENS	0.01228	0.17089	8
GOMF_MAP_KINASE_KINASE_KINASE_ACTIVITY	0.01235	0.17162	25
HP_ABNORMALITY_OF_THE_PONS	0.01235	0.17162	73
HP_DEVIATION_OF_THE_HALLUX	0.01236	0.17162	81
GOBP_HISTONE_H2A_ACETYLATION	0.01253	0.17377	17
HP_ABNORMAL_SHAPE_OF_THE_PALPEBRAL_FISSURE	0.01256	0.17401	47
HP_AUTISM	0.01261	0.17455	175
HP_ABNORMAL_SIZE_OF_THE_PALPEBRAL_FISSURES	0.01264	0.17477	265
HP_ABNORMALITY_OF_THE_5TH_TOE	0.01265	0.17478	73
HP_PANCREATIC_ADENOCARCINOMA	0.01267	0.17484	26
GOMF_SIRNA_BINDING	0.01269	0.17498	11
GOBP_POSITIVE_REGULATION_OF_CLATHRIN_DEPENDENT_ENDOCYTOSIS	0.01275	0.17557	5
HP_APLASIA_CUTIS_CONGENITA	0.01277	0.17557	34
HP_UTERUS_DIDELPHYS	0.01277	0.17557	8
GOBP_POSITIVE_REGULATION_OF_SPINDLE_ASSEMBLY	0.01285	0.17651	5
GOBP_REGULATION_OF_PROTEIN_CONTAINING_COMPLEX_DISASSEMBLY	0.01287	0.1766	116
HP_TYPICAL_ABSENCE_SEIZURE	0.01289	0.1766	50
GOBP_NEUROTRANSMITTER_RECEPTOR_INTERNALIZATION	0.01289	0.1766	25
GOBP_REGULATION_OF_NON_MOTILE_CILIUM_ASSEMBLY	0.01293	0.17693	9
HP_ABNORMALITY_OF_THE_OPTIC_NERVE	0.01294	0.17701	742
GOBP_REGULATION_OF_FC_RECEPTOR_MEDIATED_STIMULATORY_SIGNALING_PATHWAY	0.01302	0.17784	11
HP_UPLIFTED_EARLOBE	0.01304	0.17797	11
GOBP_NUCLEOSOME_ASSEMBLY	0.01309	0.17826	74
HP_PROGRESSIVE_MUSCLE_WEAKNESS	0.0131	0.17826	58
HP_THICK_VERMILION_BORDER	0.0131	0.17826	224
HP_CRANIAL_ASYMMETRY	0.01312	0.17843	13
GOCC_RUFFLE_MEMBRANE	0.01314	0.17843	94
GOBP_ACTIN_FILAMENT_ORGANIZATION	0.01315	0.17843	422
GOBP_DNA_LIGATION_INVOLVED_IN_DNA_REPAIR	0.01316	0.17845	5
GOMF_PROTEIN_MEMBRANE_ADAPTOR_ACTIVITY	0.01318	0.17857	24
HP_THICK_CORPUS_CALLOSUM	0.01323	0.17906	8
HP_SENSORY_IMPAIRMENT	0.01329	0.1798	244
HP_ENLARGED_POSTERIOR_FOSSA	0.01331	0.17985	137
HP_HIRSUTISM	0.01336	0.18035	172
GOBP_HISTONE_H3_K14_ACETYLATION	0.01337	0.18035	14
HP_TOE_SYNDACTYLY	0.01343	0.1809	208
GOCC_POSTSYNAPTIC_ENDOCYTIC_ZONE_MEMBRANE	0.01347	0.1813	5
GOBP_HIPPO_SIGNALING	0.01354	0.18215	46
GOMF_UNMETHYLATED_CPG_BINDING	0.01356	0.18216	8
GOMF_METHYL_CPG_BINDING	0.01358	0.18228	24
GOBP_PHOSPHORYLATION_OF_RNA_POLYMERASE_II_C_TERMINAL_DOMAIN	0.01363	0.18261	12
HP_ABNORMALITY_OF_EARLOBE	0.01365	0.18261	81
HP_UNERUPTED_TOOTH	0.01365	0.18261	16
GOBP_MITOCHONDRIAL_FISSION	0.01367	0.18261	40
HP_BOWING_OF_THE_LEGS	0.01368	0.18261	188
GOBP_NCRNA_TRANSCRIPTION	0.01368	0.18261	105
HP_RENAL_TUBULAR_ATROPHY	0.0137	0.18261	17
GOBP_MITOTIC_RECOMBINATION	0.01371	0.18261	24
GOCC_MICROTUBULE_END	0.01371	0.18261	32
HP_DUPLICATED_COLLECTING_SYSTEM	0.01382	0.18391	17
HP_GLIOMA	0.0139	0.18455	44
GOBP_MRNA_TRANSCRIPTION	0.0139	0.18455	15
GOBP_EXTRACELLULAR_TRANSPORT	0.01394	0.185	33
HP_ABNORMAL_B_CELL_SUBSET_DISTRIBUTION	0.01402	0.18589	9
GOMF_GROWTH_HORMONE_RECEPTOR_BINDING	0.01408	0.18626	9
HP_CONGENITAL_MALFORMATION_OF_THE_GREAT_ARTERIES	0.01408	0.18626	380
HP_SELF_INJURIOUS_BEHAVIOR	0.01417	0.18712	158
GOBP_REGULATION_OF_DNA_METHYLATION	0.01418	0.18712	24
HP_HYPOPLASTIC_NIPPLES	0.01419	0.18712	32
HP_KYPHOSCOLIOSIS	0.01419	0.18712	167
GOMF_PHOSPHATIDYLINOSITOL_PHOSPHATE_4_PHOSPHATASE_ACTIVITY	0.01424	0.18764	5
GOBP_CHROMOSOME_ORGANIZATION_INVOLVED_IN_MEIOTIC_CELL_CYCLE	0.01426	0.18768	64
GOMF_UBIQUITIN_LIKE_PROTEIN_BINDING	0.01428	0.18784	99
HP_HYPERLORDOSIS	0.01435	0.18855	175
HP_BUDD_CHIARI_SYNDROME	0.01438	0.18855	5
GOBP_REGULATION_OF_CIRCADIAN_RHYTHM	0.01439	0.18855	117
GOMF_JUN_KINASE_KINASE_KINASE_ACTIVITY	0.01439	0.18855	8
HP_ABNORMALITY_OF_PINEAL_MORPHOLOGY	0.0144	0.18855	8
GOBP_REGULATION_OF_GENE_SILENCING_BY_RNA	0.01443	0.18856	92
GOBP_PROTEIN_LOCALIZATION_TO_CYTOSKELETON	0.01445	0.18856	58
GOBP_MAINTENANCE_OF_ORGANELLE_LOCATION	0.01446	0.18856	10
GOMF_FOUR_WAY_JUNCTION_HELICASE_ACTIVITY	0.01447	0.18856	6
GOBP_HISTONE_H4_K5_ACETYLATION	0.01448	0.18856	16
HP_FINE_HAIR	0.0145	0.18856	67
HP_ABNORMALITY_OF_THE_DIAPHRAGM	0.0145	0.18856	101
HP_ABSENT_SPERM_FLAGELLA	0.01451	0.18856	14
GOBP_NCRNA_EXPORT_FROM_NUCLEUS	0.01453	0.18869	37
HP_ABNORMALITY_OF_THE_SEPTUM_PELLUCIDUM	0.01457	0.18907	127
HP_NYCTALOPIA	0.01466	0.18999	179
HP_PSEUDOEPIPHYSES_OF_THE_METACARPALS	0.01472	0.19061	8
HP_CACHEXIA	0.01474	0.19073	60
HP_NARROW_JAW	0.01477	0.19075	12
GOBP_NEGATIVE_REGULATION_OF_CELLULAR_CATABOLIC_PROCESS	0.01478	0.19075	241
HP_TALL_STATURE	0.01478	0.19075	177
HP_ABNORMAL_FEMORAL_NECK_HEAD_MORPHOLOGY	0.01486	0.19161	160
GOBP_REGULATION_OF_RAS_PROTEIN_SIGNAL_TRANSDUCTION	0.01488	0.19161	189
GOBP_SOMATIC_DIVERSIFICATION_OF_IMMUNOGLOBULINS	0.01489	0.19161	61
GOBP_CLATHRIN_DEPENDENT_ENDOCYTOSIS	0.0149	0.19161	46
GOCC_L_TYPE_VOLTAGE_GATED_CALCIUM_CHANNEL_COMPLEX	0.01493	0.19187	12
GOCC_PERICENTRIC_HETEROCHROMATIN	0.01497	0.19221	19
HP_REDUCED_FORCED_EXPIRATORY_VOLUME_IN_ONE_SECOND	0.01501	0.19236	5
GOCC_P_BODY	0.01501	0.19236	89
HP_2_3_TOE_SYNDACTYLY	0.01505	0.19271	92
GOBP_COHESIN_LOADING	0.01507	0.19272	6
GOBP_PHOSPHATIDYLINOSITOL_METABOLIC_PROCESS	0.01508	0.19272	180
GOBP_STEROID_HORMONE_MEDIATED_SIGNALING_PATHWAY	0.01511	0.19274	133
HP_COLPOCEPHALY	0.01512	0.19274	20
HP_ABNORMAL_FEMALE_REPRODUCTIVE_SYSTEM_PHYSIOLOGY	0.01512	0.19274	303
HP_BROAD_FINGER	0.01515	0.19295	127
HP_ABNORMALITY_OF_THE_ELBOW	0.01525	0.19416	233
GOBP_PROTEIN_LOCALIZATION_TO_CHROMATIN	0.01531	0.19471	25
GOBP_DENDRITIC_CELL_CYTOKINE_PRODUCTION	0.01534	0.19491	13
GOMF_PROMOTER_SPECIFIC_CHROMATIN_BINDING	0.0154	0.19553	56
HP_SHORT_1ST_METACARPAL	0.0155	0.19657	20
HP_ABNORMALITY_OF_THE_NASAL_DORSUM	0.01553	0.19679	211
HP_INCREASED_LACTATE_DEHYDROGENASE_LEVEL	0.01555	0.19679	33
HP_POINTED_CHIN	0.01555	0.19679	80
GOMF_PHOSPHATIDYLINOSITOL_BISPHOSPHATE_PHOSPHATASE_ACTIVITY	0.01561	0.19728	21
GOBP_CEREBELLAR_PURKINJE_CELL_LAYER_MORPHOGENESIS	0.01563	0.19741	16
GOBP_PYRIMIDINE_DIMER_REPAIR	0.01572	0.19834	8
HP_LOWER_LIMB_METAPHYSEAL_IRREGULARITY	0.01575	0.19854	9
HP_EMG_ABNORMALITY	0.01583	0.19939	251
GOBP_TELENCEPHALON_DEVELOPMENT	0.01588	0.19993	225
GOBP_PROTEIN_POLY_ADP_RIBOSYLATION	0.0159	0.19999	8
HP_ABNORMAL_ASTROCYTE_MORPHOLOGY	0.01592	0.2	43
GOBP_CELLULAR_COMPONENT_MORPHOGENESIS	0.01594	0.20018	760
GOBP_REGULATION_OF_TRANSCRIPTION_BY_RNA_POLYMERASE_III	0.01601	0.20086	23
HP_ELEVATED_GAMMA_GLUTAMYLTRANSFERASE_LEVEL	0.01607	0.2012	6
HP_NON_HODGKIN_LYMPHOMA	0.01607	0.2012	35
GOBP_NEURONAL_STEM_CELL_POPULATION_MAINTENANCE	0.01614	0.2019	19
HP_ABNORMALITY_OF_CRANIAL_SUTURES	0.01623	0.20295	283
HP_SPINAL_RIGIDITY	0.01633	0.20399	53
GOBP_DENDRITIC_SPINE_MORPHOGENESIS	0.01639	0.20457	60
GOBP_PROTEIN_LOCALIZATION_TO_CYTOPLASMIC_STRESS_GRANULE	0.01644	0.20503	7
GOMF_MANNOSYL_OLIGOSACCHARIDE_MANNOSIDASE_ACTIVITY	0.01656	0.20589	9
HP_PROXIMAL_FEMORAL_EPIPHYSIOLYSIS	0.01656	0.20589	7
HP_WIDELY_SPACED_TEETH	0.01656	0.20589	76
HP_DELAYED_ERUPTION_OF_TEETH	0.01657	0.20589	165
HP_ABNORMALITY_OF_THE_PREPUTIUM	0.01663	0.20646	32
GOBP_POSITIVE_REGULATION_OF_DENDRITIC_SPINE_DEVELOPMENT	0.01665	0.20646	42
HP_OPTIC_NERVE_HYPOPLASIA	0.01666	0.20646	69
HP_EYELID_MYOCLONUS	0.01671	0.20671	40
HP_ABNORMAL_CONUS_TERMINALIS_MORPHOLOGY	0.01672	0.20671	16
HP_CRANIOFACIAL_ASYMMETRY	0.01672	0.20671	6
HP_ABNORMALITY_OF_UPPER_LIMB_JOINT	0.01673	0.20675	448
HP_MILDLY_ELEVATED_CREATINE_KINASE	0.01675	0.20675	61
GOMF_STEROID_HORMONE_RECEPTOR_BINDING	0.01682	0.20737	76
HP_OPEN_OPERCULUM	0.01683	0.20737	5
GOCC_CHROMATIN_SILENCING_COMPLEX	0.01689	0.20777	9
HP_ABSENT_PALMAR_CREASE	0.0169	0.20777	10
HP_DECREASED_FERTILITY	0.01692	0.20777	252
GOBP_NEGATIVE_REGULATION_OF_CILIUM_ASSEMBLY	0.01692	0.20777	14
GOCC_COMPLEX_OF_COLLAGEN_TRIMERS	0.01693	0.20777	21
HP_ACCESSORY_ORAL_FRENULUM	0.01699	0.20827	14
HP_PARTIAL_AGENESIS_OF_THE_CORPUS_CALLOSUM	0.017	0.20827	42
GOBP_UTERUS_MORPHOGENESIS	0.01703	0.20836	6
HP_GAZE_EVOKED_NYSTAGMUS	0.01703	0.20836	41
HP_ABNORMAL_MIDDLE_PHALANX_MORPHOLOGY_OF_THE_HAND	0.01707	0.20848	54
HP_IMPAIRED_PAIN_SENSATION	0.01707	0.20848	54
GOBP_POSITIVE_REGULATION_OF_FC_GAMMA_RECEPTOR_SIGNALING_PATHWAY_INVOLVED_IN_PHAGOCYTOSIS	0.01709	0.20851	5
HP_ABNORMAL_LUMBAR_SPINE_MORPHOLOGY	0.01714	0.209	23
HP_ABNORMAL_SHAPE_OF_THE_FRONTAL_REGION	0.0172	0.20948	335
HP_RENAL_CORTICAL_CYSTS	0.01725	0.20994	18
HP_SHORT_MIDDLE_PHALANX_OF_FINGER	0.01727	0.21003	41
HP_DISTAL_MUSCLE_WEAKNESS	0.01729	0.21007	172
HP_ABNORMALITY_OF_THE_SUPRAORBITAL_RIDGES	0.01732	0.21021	94
GOBP_MRNA_CLEAVAGE	0.01733	0.21021	21
HP_FOCAL_EMOTIONAL_SEIZURE	0.01738	0.21041	39
GOMF_UBIQUITIN_LIKE_MODIFIER_ACTIVATING_ENZYME_ACTIVITY	0.01741	0.21041	10
HP_APLASIA_HYPOPLASIA_OF_THE_OPTIC_NERVE	0.01741	0.21041	83
HP_HYPOVENTILATION	0.01742	0.21041	52
GOCC_MRNA_CLEAVAGE_FACTOR_COMPLEX	0.01742	0.21041	22
HP_HYPOTELORISM	0.01743	0.21041	102
HP_NEOPLASM_OF_THE_ORAL_CAVITY	0.01745	0.21046	48
GOBP_CELL_PROLIFERATION_IN_FOREBRAIN	0.01747	0.21055	25
GOBP_RNA_DEPENDENT_DNA_BIOSYNTHETIC_PROCESS	0.01758	0.21164	69
GOBP_PRIMARY_MIRNA_PROCESSING	0.0176	0.21176	13
GOCC_MRNA_CLEAVAGE_AND_POLYADENYLATION_SPECIFICITY_FACTOR_COMPLEX	0.01767	0.2124	18
HP_ABNORMAL_RIB_CAGE_MORPHOLOGY	0.01769	0.2125	332
GOMF_INSULIN_RECEPTOR_BINDING	0.01777	0.21331	22
HP_ABNORMAL_CHROMOSOME_MORPHOLOGY	0.01781	0.21345	5
GOBP_POSITIVE_REGULATION_OF_CILIUM_ASSEMBLY	0.01781	0.21345	21
GOBP_CRD_MEDIATED_MRNA_STABILIZATION	0.01783	0.21351	5
HP_RETINAL_ATROPHY	0.0179	0.21414	94
HP_MASTOCYTOSIS	0.01795	0.2146	6
GOCC_EQUATORIAL_MICROTUBULE_ORGANIZING_CENTER	0.01799	0.2149	5
GOBP_NEGATIVE_REGULATION_OF_LAMELLIPODIUM_ORGANIZATION	0.01805	0.21539	6
GOBP_REGULATION_OF_BLOOD_BRAIN_BARRIER_PERMEABILITY	0.01808	0.21553	7
HP_INTELLECTUAL_DISABILITY_PROFOUND	0.01814	0.21602	148
GOBP_TELOMERE_MAINTENANCE_VIA_TELOMERE_LENGTHENING	0.01815	0.21602	79
GOMF_MUSCLE_ALPHA_ACTININ_BINDING	0.01816	0.21602	15
GOBP_EPITHELIAL_STRUCTURE_MAINTENANCE	0.01818	0.21612	28
GOBP_EPITHELIAL_CILIUM_MOVEMENT_INVOLVED_IN_DETERMINATION_OF_LEFT_RIGHT_ASYMMETRY	0.01821	0.21627	10
GOMF_E_BOX_BINDING	0.01823	0.21629	46
HP_DEPRESSED_NASAL_BRIDGE	0.01825	0.21635	495
HP_GENERALIZED_NEONATAL_HYPOTONIA	0.01832	0.21698	19
GOCC_SITE_OF_POLARIZED_GROWTH	0.01834	0.21712	183
HP_LONG_FINGERS	0.01841	0.21774	233
GOBP_PROTEIN_LOCALIZATION_TO_CILIARY_MEMBRANE	0.01842	0.21774	12
HP_INTERMITTENT_CLAUDICATION	0.01844	0.2178	7
GOBP_REGULATION_OF_RRNA_PROCESSING	0.01851	0.21831	14
HP_TYPE_1_MUSCLE_FIBER_PREDOMINANCE	0.01852	0.21831	46
GOCC_INTERMEDIATE_FILAMENT	0.01856	0.21862	199
GOBP_RESPONSE_TO_CAMPTOTHECIN	0.01868	0.21985	5
GOBP_PROTEIN_POLYUBIQUITINATION	0.01874	0.22044	330
HP_SPORADIC	0.01886	0.22168	102
GOMF_DYNEIN_COMPLEX_BINDING	0.01891	0.22201	22
GOMF_ALPHA_ACTININ_BINDING	0.01893	0.22209	27
GOBP_SECRETORY_GRANULE_LOCALIZATION	0.01896	0.22235	12
GOBP_POSITIVE_REGULATION_OF_POSTTRANSCRIPTIONAL_GENE_SILENCING	0.019	0.22257	30
GOBP_NEGATIVE_REGULATION_OF_ORGANELLE_ORGANIZATION	0.01902	0.22264	333
GOMF_DEMETHYLASE_ACTIVITY	0.01905	0.22281	39
GOBP_SIGNAL_TRANSDUCTION_BY_P53_CLASS_MEDIATOR	0.0191	0.22323	260
HP_WIDE_INTERMAMILLARY_DISTANCE	0.01919	0.22415	97
GOBP_REGULATION_OF_AXON_GUIDANCE	0.01926	0.2247	14
HP_CENTRALLY_NUCLEATED_SKELETAL_MUSCLE_FIBERS	0.01929	0.22495	27
HP_CONGENITAL_CONTRACTURE	0.01935	0.22539	144
GOBP_REGULATION_OF_ACTIN_FILAMENT_LENGTH	0.0194	0.22586	178
HP_KELOIDS	0.01946	0.22624	7
HP_ELONGATED_SUPERIOR_CEREBELLAR_PEDUNCLE	0.01947	0.22624	8
HP_STARING_GAZE	0.01948	0.22624	17
GOBP_REGULATION_OF_DEPHOSPHORYLATION	0.01957	0.22692	208
HP_ABNORMAL_LOWER_MOTOR_NEURON_MORPHOLOGY	0.01958	0.22692	24
HP_LIMITED_WRIST_MOVEMENT	0.01959	0.22692	13
GOBP_PROTEIN_K48_LINKED_UBIQUITINATION	0.01967	0.22768	60
HP_RIMMED_VACUOLES	0.01968	0.22769	29
HP_ABNORMAL_UTERUS_MORPHOLOGY	0.01972	0.22791	123
GOCC_FHF_COMPLEX	0.01976	0.22811	5
GOBP_CORTICAL_ACTIN_CYTOSKELETON_ORGANIZATION	0.01977	0.22811	38
HP_LYMPHOMA	0.01981	0.22838	98
HP_PES_CAVUS	0.01982	0.22838	259
HP_ABNORMALITY_OF_BODY_MASS_INDEX	0.01987	0.22849	8
HP_OPEN_MOUTH	0.01987	0.22849	101
HP_ABNORMAL_NEURAL_TUBE_MORPHOLOGY	0.01989	0.22849	177
GOBP_TYPE_B_PANCREATIC_CELL_APOPTOTIC_PROCESS	0.01989	0.22849	10
GOMF_POLYSOME_BINDING	0.01993	0.22876	6
GOBP_REGULATION_OF_CHROMATIN_BINDING	0.02008	0.23016	22
HP_GENERALIZED_HIRSUTISM	0.02008	0.23016	93
GOBP_POSITIVE_REGULATION_OF_NEURON_MIGRATION	0.02016	0.23064	15
GOMF_CYTOSKELETON_NUCLEAR_MEMBRANE_ANCHOR_ACTIVITY	0.02016	0.23064	5
HP_APLASIA_OF_THE_PROXIMAL_PHALANGES_OF_THE_HAND	0.02017	0.23064	7
GOCC_ACTIN_CYTOSKELETON	0.0202	0.23076	489
GOBP_PROTEIN_AUTO_ADP_RIBOSYLATION	0.02034	0.23218	11
HP_NARROW_PALM	0.02045	0.23321	15
GOBP_SKELETAL_MYOFIBRIL_ASSEMBLY	0.02049	0.23349	8
GOMF_CADHERIN_BINDING	0.0207	0.23578	312
HP_ABNORMALITY_OF_BONE_MARROW_CELL_MORPHOLOGY	0.02076	0.23622	171
HP_DILATED_FOURTH_VENTRICLE	0.02082	0.23664	128
GOMF_NUCLEAR_RECEPTOR_BINDING	0.02083	0.23664	96
HP_CORNEAL_SCARRING	0.02086	0.23682	15
HP_METRORRHAGIA	0.02107	0.23895	17
HP_MICROPHALLUS	0.02109	0.23895	13
GOBP_POSITIVE_REGULATION_OF_TELOMERE_MAINTENANCE	0.0211	0.23895	51
GOBP_HOMOLOGOUS_RECOMBINATION	0.02111	0.23895	58
GOBP_ATTACHMENT_OF_MITOTIC_SPINDLE_MICROTUBULES_TO_KINETOCHORE	0.02121	0.23987	15
HP_SACROCOCCYGEAL_TERATOMA	0.02126	0.24021	5
GOMF_CHROMATIN_INSULATOR_SEQUENCE_BINDING	0.02133	0.2409	5
GOCC_CILIARY_ROOTLET	0.02136	0.24101	10
GOBP_CELLULAR_RESPONSE_TO_OXYGEN_GLUCOSE_DEPRIVATION	0.02138	0.24107	6
HP_ARTERIOVENOUS_MALFORMATION	0.02144	0.24151	54
GOBP_MIRNA_LOADING_ONTO_RISC_INVOLVED_IN_GENE_SILENCING_BY_MIRNA	0.02148	0.24177	7
GOBP_LIPID_PHOSPHORYLATION	0.02164	0.24347	70
HP_OROTICACIDURIA	0.0217	0.24396	6
GOCC_SEX_CHROMOSOME	0.02172	0.24399	20
HP_WADDLING_GAIT	0.02176	0.24423	109
GOMF_EXORIBONUCLEASE_ACTIVITY	0.02187	0.2452	39
GOBP_DNA_METHYLATION_ON_CYTOSINE	0.0219	0.2452	5
GOBP_INTRACELLULAR_MRNA_LOCALIZATION	0.0219	0.2452	12
GOBP_PROTEIN_DEMANNOSYLATION	0.02198	0.24594	19
GOBP_REGULATION_OF_HISTONE_H3_K4_METHYLATION	0.02201	0.24614	27
GOMF_ANNEALING_ACTIVITY	0.02211	0.2467	13
HP_ABNORMALITY_OF_THE_PULMONARY_ARTERY	0.02214	0.2467	118
HP_DEATH_IN_INFANCY	0.02214	0.2467	160
HP_ABNORMAL_CONSUMPTION_BEHAVIOR	0.02216	0.2467	113
HP_INTERMITTENT_EPISODES_OF_RESPIRATORY_INSUFFICIENCY_DUE_TO_MUSCLE_WEAKNESS	0.02218	0.2467	13
HP_ACCESSORY_SPLEEN	0.02218	0.2467	25
GOBP_NEGATIVE_REGULATION_OF_MRNA_PROCESSING	0.02219	0.2467	29
HP_ABNORMALITY_OF_THE_MUSCULATURE_OF_THE_UPPER_ARM	0.0222	0.2467	11
GOBP_PHOSPHATIDYLINOSITOL_BIOSYNTHETIC_PROCESS	0.02231	0.24775	114
HP_DEATH_IN_EARLY_ADULTHOOD	0.02235	0.248	29
GOBP_G2_DNA_DAMAGE_CHECKPOINT	0.02239	0.24828	35
HP_LARGE_FOR_GESTATIONAL_AGE	0.02245	0.24862	43
GOCC_COSTAMERE	0.02247	0.24862	18
HP_BRACHYCEPHALY	0.02247	0.24862	199
GOBP_SPERM_AXONEME_ASSEMBLY	0.0225	0.24875	21
GOBP_POSITIVE_REGULATION_BY_HOST_OF_VIRAL_TRANSCRIPTION	0.02252	0.24882	16
GOBP_NEGATIVE_REGULATION_OF_VIRAL_RELEASE_FROM_HOST_CELL	0.02256	0.2489	14
GOBP_NCRNA_3_END_PROCESSING	0.02257	0.2489	49
HP_BROAD_LONG_BONES	0.02262	0.24936	147
HP_BLEPHAROPHIMOSIS	0.02271	0.25009	133
HP_MICROVESICULAR_HEPATIC_STEATOSIS	0.0228	0.2509	11
GOBP_DENDRITE_MORPHOGENESIS	0.02289	0.25175	138
GOBP_CEREBELLAR_PURKINJE_CELL_LAYER_DEVELOPMENT	0.02295	0.25216	23
GOBP_NEUROTRANSMITTER_RECEPTOR_TRANSPORT	0.02306	0.25322	44
GOBP_RESPONSE_TO_GROWTH_HORMONE	0.0231	0.25325	39
GOCC_SPECTRIN	0.02311	0.25325	9
GOBP_PROTEIN_DEGLYCOSYLATION	0.02311	0.25325	26
HP_PATENT_DUCTUS_ARTERIOSUS	0.02333	0.25519	259
HP_SPINAL_DYSRAPHISM	0.02333	0.25519	159
HP_ABSENT_TOE	0.02334	0.25519	89
HP_ABNORMALITY_OF_THE_METACARPAL_BONES	0.0234	0.25545	188
HP_MOTOR_SEIZURE	0.0234	0.25545	295
HP_PORTAL_FIBROSIS	0.02352	0.25657	8
GOBP_SMOOTHENED_SIGNALING_PATHWAY	0.02358	0.257	125
GOCC_SEMAPHORIN_RECEPTOR_COMPLEX	0.0236	0.25702	11
GOBP_REGULATION_OF_CYTOSKELETON_ORGANIZATION	0.02364	0.25732	494
HP_THORACIC_KYPHOSIS	0.0237	0.25773	39
HP_RENAL_CORTICOMEDULLARY_CYSTS	0.02373	0.2578	8
GOCC_FILOPODIUM	0.02377	0.2578	100
HP_ABNORMAL_ANTERIOR_HORN_CELL_MORPHOLOGY	0.02378	0.2578	15
GOBP_POSITIVE_REGULATION_OF_DNA_RECOMBINATION	0.0238	0.2578	42
HP_INTERMITTENT_DIARRHEA	0.02381	0.2578	17
GOBP_HISTONE_H3_K23_ACETYLATION	0.02383	0.2578	5
GOMF_HISTONE_ACETYLTRANSFERASE_ACTIVITY_H3_K23_SPECIFIC	0.02383	0.2578	5
HP_ABNORMALITY_OF_RENAL_RESORPTION	0.02396	0.25907	13
GOBP_ASTRAL_MICROTUBULE_ORGANIZATION	0.02403	0.25949	10
HP_OLIVOPONTOCEREBELLAR_ATROPHY	0.02404	0.25949	7
HP_METAPHYSEAL_CHONDRODYSPLASIA	0.02409	0.25962	12
HP_WEAKNESS_OF_MUSCLES_OF_RESPIRATION	0.02412	0.25962	100
GOBP_MACROMOLECULE_DEACYLATION	0.02414	0.25962	107
GOBP_CELL_PART_MORPHOGENESIS	0.02415	0.25962	675
GOBP_SOMATIC_DIVERSIFICATION_OF_IMMUNE_RECEPTORS_VIA_SOMATIC_MUTATION	0.02415	0.25962	16
GOBP_POSITIVE_REGULATION_OF_CHROMOSOME_SEPARATION	0.02416	0.25962	17
HP_ABNORMAL_VAS_DEFERENS_MORPHOLOGY	0.02424	0.26033	5
HP_ACEPHALIC_SPERMATOZOA	0.02429	0.26066	5
GOBP_PLATELET_DERIVED_GROWTH_FACTOR_RECEPTOR_SIGNALING_PATHWAY	0.02459	0.26367	55
GOMF_RIBONUCLEOPROTEIN_COMPLEX_BINDING	0.02461	0.26369	133
GOBP_NEGATIVE_REGULATION_OF_CYTOSKELETON_ORGANIZATION	0.02465	0.26375	149
GOBP_CIRCADIAN_RHYTHM	0.02465	0.26375	211
GOBP_DNA_INTEGRITY_CHECKPOINT	0.02469	0.26394	153
HP_BILATERAL_SINGLE_TRANSVERSE_PALMAR_CREASES	0.0247	0.26394	72
HP_ABNORMALITY_OF_LIMB_EPIPHYSIS_MORPHOLOGY	0.02476	0.26426	100
GOBP_REGULATION_OF_POSTSYNAPTIC_MEMBRANE_NEUROTRANSMITTER_RECEPTOR_LEVELS	0.02477	0.26426	58
GOBP_DNA_BIOSYNTHETIC_PROCESS	0.02503	0.26692	184
GOBP_POSITIVE_REGULATION_OF_CIRCADIAN_RHYTHM	0.02511	0.26744	17
GOMF_VITAMIN_D_RECEPTOR_BINDING	0.02512	0.26744	15
GOBP_GROWTH_HORMONE_RECEPTOR_SIGNALING_PATHWAY_VIA_JAK_STAT	0.02528	0.26884	14
GOBP_REGULATION_OF_CELL_CYCLE_PHASE_TRANSITION	0.02529	0.26884	456
HP_ABNORMALITY_OF_THE_URETHRA	0.02531	0.26889	367
HP_SUPERNUMERARY_SPLEENS	0.02533	0.26889	80
GOBP_REGULATION_OF_COHESIN_LOADING	0.02538	0.269	5
HP_ABNORMALITY_OF_THE_BILIARY_SYSTEM	0.0254	0.269	322
GOBP_ASYMMETRIC_CELL_DIVISION	0.02542	0.269	17
HP_SCAPULAR_WINGING	0.02543	0.269	72
HP_APLASIA_HYPOPLASIA_OF_THE_RADIUS	0.02543	0.269	80
GOCC_RNA_CAP_BINDING_COMPLEX	0.02548	0.26933	12
GOMF_RETINOID_X_RECEPTOR_BINDING	0.02558	0.27024	17
HP_ABNORMALITY_OF_THE_CHOANAE	0.02561	0.27028	118
GOMF_NADPLUS_ADP_RIBOSYLTRANSFERASE_ACTIVITY	0.02566	0.27062	24
HP_TALIPES_EQUINOVARUS	0.02571	0.27096	291
GOBP_NUCLEAR_MIGRATION	0.02575	0.27122	19
HP_PECTUS_EXCAVATUM	0.02581	0.2717	249
GOMF_HISTONE_METHYLTRANSFERASE_ACTIVITY_H3_K4_SPECIFIC	0.02593	0.27269	16
GOCC_SITE_OF_DNA_DAMAGE	0.02605	0.27376	84
HP_PSEUDOEPIPHYSES	0.02611	0.2742	15
GOCC_NUCLEAR_ENVELOPE	0.02614	0.27432	451
GOCC_ISWI_TYPE_COMPLEX	0.02619	0.27453	11
HP_BRONCHOMALACIA	0.0262	0.27453	16
GOBP_REGULATION_OF_PROTEIN_DEPOLYMERIZATION	0.02639	0.27642	82
HP_PRIMITIVE_NEUROECTODERMAL_TUMOR	0.02644	0.27661	51
HP_ABNORMALITY_OF_THE_ENDOMETRIUM	0.02645	0.27661	24
HP_TRIANGULAR_FACE	0.02649	0.2768	119
GOMF_ARMADILLO_REPEAT_DOMAIN_BINDING	0.02654	0.2771	10
GOBP_REGULATION_OF_RAB_PROTEIN_SIGNAL_TRANSDUCTION	0.02667	0.27832	7
GOBP_FIBROBLAST_APOPTOTIC_PROCESS	0.02672	0.27851	21
HP_APLASIA_HYPOPLASIA_OF_THE_FEMUR	0.02673	0.27851	54
GOMF_PHOSPHATIDYLINOSITOL_KINASE_ACTIVITY	0.02682	0.27926	17
GOBP_NUCLEAR_TRANSCRIBED_MRNA_CATABOLIC_PROCESS_DEADENYLATION_DEPENDENT_DECAY	0.02691	0.28001	73
GOBP_TUBULIN_DEACETYLATION	0.027	0.28077	11
HP_APLASIA_CUTIS_CONGENITA_OF_SCALP	0.02704	0.28102	15
HP_SKELETAL_DYSPLASIA	0.02722	0.2826	170
HP_CARCINOMA	0.02734	0.28373	11
GOBP_NEGATIVE_REGULATION_OF_TYPE_I_INTERFERON_PRODUCTION	0.02739	0.28383	45
HP_NATAL_TOOTH	0.02739	0.28383	30
HP_APLASIA_HYPOPLASIA_OF_THE_PHALANGES_OF_THE_HAND	0.02741	0.28383	228
GOBP_SNRNA_TRANSCRIPTION	0.02745	0.28399	75
GOBP_NCRNA_PROCESSING	0.02748	0.28412	386
HP_MALE_INFERTILITY	0.02753	0.28445	101
GOCC_PRESPLICEOSOME	0.02756	0.2846	17
HP_FATIGUE	0.02761	0.28474	340
GOCC_TRANSCRIPTION_FACTOR_TFIIH_HOLO_COMPLEX	0.02765	0.28474	12
HP_ABNORMAL_PULSE	0.02766	0.28474	5
GOMF_POLY_A_BINDING	0.02766	0.28474	22
GOBP_REGULATION_OF_SMOOTHENED_SIGNALING_PATHWAY	0.02769	0.28474	73
GOCC_BASEMENT_MEMBRANE_COLLAGEN_TRIMER	0.0277	0.28474	9
HP_TREMOR_BY_ANATOMICAL_SITE	0.02771	0.28474	66
HP_PROTRUDING_TONGUE	0.02777	0.2851	33
HP_POLYHYDRAMNIOS	0.02786	0.28587	219
HP_ABNORMAL_B_CELL_MORPHOLOGY	0.02788	0.2859	38
GOBP_RDNA_HETEROCHROMATIN_ASSEMBLY	0.02796	0.28628	10
GOBP_VESICLE_TARGETING	0.02796	0.28628	92
HP_ABNORMAL_TONGUE_MORPHOLOGY	0.02804	0.28691	264
GOBP_POSITIVE_REGULATION_OF_MAMMARY_GLAND_EPITHELIAL_CELL_PROLIFERATION	0.0284	0.29009	8
HP_CHOREOATHETOSIS	0.0284	0.29009	89
GOBP_REGULATION_OF_MRNA_POLYADENYLATION	0.02841	0.29009	17
GOCC_AP_TYPE_MEMBRANE_COAT_ADAPTOR_COMPLEX	0.02853	0.29109	39
HP_APLASIA_OF_THE_PHALANGES_OF_THE_HAND	0.02855	0.29109	13
HP_ABNORMAL_VENTRICULAR_SEPTUM_MORPHOLOGY	0.0286	0.29109	390
HP_HYPERCHLOREMIC_ACIDOSIS	0.02863	0.29109	13
GOBP_MICROTUBULE_ANCHORING_AT_CENTROSOME	0.02864	0.29109	11
GOBP_PROTEIN_GERANYLGERANYLATION	0.02864	0.29109	7
HP_SPARSE_LATERAL_EYEBROW	0.02865	0.29109	22
HP_BROAD_DISTAL_PHALANX_OF_FINGER	0.02873	0.2916	22
GOBP_DETECTION_OF_OTHER_ORGANISM	0.02876	0.2916	19
GOMF_INTRONIC_TRANSCRIPTION_REGULATORY_REGION_SEQUENCE_SPECIFIC_DNA_BINDING	0.02877	0.2916	10
HP_DECREASED_SERUM_IRON	0.02878	0.2916	6
GOBP_HISTONE_H4_K16_ACETYLATION	0.02884	0.292	21
GOBP_PROTEIN_K63_LINKED_UBIQUITINATION	0.02888	0.29213	57
GOBP_POSITIVE_REGULATION_OF_HEMATOPOIETIC_STEM_CELL_PROLIFERATION	0.02889	0.29213	6
HP_ARTHROGRYPOSIS_MULTIPLEX_CONGENITA	0.02894	0.29249	114
GOCC_MRNA_CAP_BINDING_COMPLEX	0.02902	0.29282	10
GOBP_ENDOSOMAL_TRANSPORT	0.02906	0.29282	230
GOBP_REGULATION_OF_INSULIN_RECEPTOR_SIGNALING_PATHWAY	0.02909	0.29282	69
HP_APLASIA_HYPOPLASIA_OF_THE_PUBIC_BONE	0.0291	0.29282	16
GOMF_3_PHOSPHOADENOSINE_5_PHOSPHOSULFATE_BINDING	0.0291	0.29282	9
HP_PROTRUDING_EAR	0.02913	0.29282	163
GOBP_CELL_AGING	0.02913	0.29282	104
HP_PECTUS_EXCAVATUM_OF_INFERIOR_STERNUM	0.02913	0.29282	5
HP_EARLY_ONSET_OF_SEXUAL_MATURATION	0.02923	0.29361	150
GOBP_RESPONSE_TO_HYDROXYUREA	0.02937	0.29467	11
HP_RETROCOLLIS	0.02938	0.29467	7
GOMF_LRR_DOMAIN_BINDING	0.0294	0.29467	16
GOMF_RIBOSOMAL_SMALL_SUBUNIT_BINDING	0.02947	0.29517	17
GOBP_RECEPTOR_DIFFUSION_TRAPPING	0.02956	0.2959	9
HP_SHORT_LONG_BONE	0.02961	0.29618	178
HP_DISPROPORTIONATE_TALL_STATURE	0.02965	0.29637	53
HP_ABNORMAL_SPERM_MOTILITY	0.02974	0.29712	67
GOCC_RISC_LOADING_COMPLEX	0.02977	0.29718	9
GOBP_POSITIVE_REGULATION_OF_HELICASE_ACTIVITY	0.02982	0.29746	7
HP_HYPEREXTENSIBILITY_AT_ELBOW	0.02989	0.29801	5
GOBP_METAPHASE_ANAPHASE_TRANSITION_OF_CELL_CYCLE	0.02993	0.29807	64
HP_PERIVENTRICULAR_LEUKOMALACIA	0.02994	0.29807	30
GOBP_REGULATION_OF_HISTONE_H4_ACETYLATION	0.03	0.29845	14
GOMF_TRACE_AMINE_RECEPTOR_ACTIVITY	0.03005	0.29871	6
HP_ABNORMAL_SHAPE_OF_THE_OCCIPUT	0.03014	0.29948	101
HP_APLASIA_INVOLVING_BONES_OF_THE_EXTREMITIES	0.03017	0.2995	18
GOBP_MAINTENANCE_OF_PRESYNAPTIC_ACTIVE_ZONE_STRUCTURE	0.03022	0.29983	6
HP_TIBIALIS_MUSCLE_WEAKNESS	0.03024	0.29983	5
HP_CHOLESTASIS	0.03028	0.29998	229
GOBP_EPIDERMAL_GROWTH_FACTOR_RECEPTOR_SIGNALING_PATHWAY	0.03033	0.30029	121
HP_ABNORMALLY_LAX_OR_HYPEREXTENSIBLE_SKIN	0.03056	0.3023	138
HP_URETEROPELVIC_JUNCTION_OBSTRUCTION	0.03057	0.3023	18
HP_AMYOTROPHIC_LATERAL_SCLEROSIS	0.03066	0.30294	46
HP_PANCREATIC_FIBROSIS	0.03072	0.30323	18
HP_COARSE_FACIAL_FEATURES	0.03073	0.30323	200
HP_METAPHYSEAL_SCLEROSIS	0.03075	0.30327	11
HP_BONE_MARROW_HYPERCELLULARITY	0.0308	0.30355	26
GOBP_MOTILE_CILIUM_ASSEMBLY	0.03084	0.30375	22
GOBP_MITOTIC_SPINDLE_ORGANIZATION	0.03095	0.30457	117
GOBP_MRNA_5_SPLICE_SITE_RECOGNITION	0.03102	0.30509	21
HP_FOCAL_NON_MOTOR_SEIZURE	0.03113	0.30597	56
HP_DECREASED_CORNEAL_REFLEX	0.03115	0.30597	10
HP_ACROMICRIA	0.03123	0.30656	13
HP_MULTIPLE_SUTURE_CRANIOSYNOSTOSIS	0.03128	0.30656	10
GOBP_HEPATOCYTE_APOPTOTIC_PROCESS	0.03129	0.30656	13
GOBP_EPIDERMAL_CELL_DIFFERENTIATION	0.03131	0.30656	350
GOBP_REGULATION_OF_CELLULAR_AMIDE_METABOLIC_PROCESS	0.03132	0.30656	468
GOBP_ESTABLISHMENT_OF_SISTER_CHROMATID_COHESION	0.03134	0.30656	10
HP_ABNORMAL_METACARPAL_MORPHOLOGY	0.03136	0.30664	150
GOCC_X_CHROMOSOME	0.0314	0.30665	5
HP_ABNORMALITY_OF_THE_NECK	0.03142	0.30665	538
HP_SHORT_PHALANX_OF_THE_THUMB	0.03145	0.30665	30
GOCC_SIGNAL_RECOGNITION_PARTICLE	0.03145	0.30665	12
GOBP_AUTOPHAGY_OF_PEROXISOME	0.03154	0.30735	5
HP_AORTIC_ROOT_ANEURYSM	0.03171	0.30877	72
GOBP_TELOMERE_MAINTENANCE_VIA_RECOMBINATION	0.03177	0.30914	15
HP_DECREASED_FERTILITY_IN_MALES	0.03189	0.30995	130
GOCC_EXOCYST	0.0319	0.30995	19
GOBP_ESTABLISHMENT_OF_CENTROSOME_LOCALIZATION	0.03191	0.30995	9
GOBP_SPINAL_CORD_OLIGODENDROCYTE_CELL_DIFFERENTIATION	0.03196	0.31017	5
GOBP_MRNA_TRANSCRIPTION_BY_RNA_POLYMERASE_II	0.03202	0.31057	10
GOBP_MICROTUBULE_POLYMERIZATION	0.03206	0.31078	77
GOBP_MEIOTIC_CHROMOSOME_CONDENSATION	0.03209	0.31086	6
GOBP_LYSOSOMAL_TRANSPORT	0.03215	0.3112	111
GOBP_PROTEIN_DESUMOYLATION	0.03221	0.31135	8
GOMF_SUMO_SPECIFIC_PROTEASE_ACTIVITY	0.03221	0.31135	8
HP_ABNORMAL_NERVE_CONDUCTION_VELOCITY	0.03233	0.3123	97
HP_ABNORMAL_STOMACH_MORPHOLOGY	0.03235	0.3123	247
HP_MASK_LIKE_FACIES	0.03251	0.3136	48
GOMF_SEMAPHORIN_RECEPTOR_ACTIVITY	0.03252	0.3136	12
HP_INCREASED_NUCHAL_TRANSLUCENCY	0.03255	0.31365	32
GOMF_EXTRACELLULAR_MATRIX_STRUCTURAL_CONSTITUENT_CONFERRING_TENSILE_STRENGTH	0.03268	0.3147	41
HP_OROMANDIBULAR_DYSTONIA	0.03274	0.31506	15
HP_ABNORMALITY_OF_THE_SCROTUM	0.03292	0.31656	136
HP_ABNORMALITY_OF_PROTHROMBIN	0.03298	0.31679	35
GOCC_CRD_MEDIATED_MRNA_STABILITY_COMPLEX	0.03298	0.31679	6
HP_YELLOW_BROWN_DISCOLORATION_OF_THE_TEETH	0.0331	0.31768	6
GOMF_PROTEIN_DEACETYLASE_ACTIVITY	0.03319	0.31804	22
HP_ABNORMAL_NERVOUS_SYSTEM_ELECTROPHYSIOLOGY	0.0332	0.31804	552
HP_PHIMOSIS	0.03321	0.31804	10
GOBP_REGULATION_OF_ADIPOSE_TISSUE_DEVELOPMENT	0.03323	0.31804	7
HP_THYROID_AGENESIS	0.03324	0.31804	7
GOBP_CELLULAR_PROCESS_INVOLVED_IN_REPRODUCTION_IN_MULTICELLULAR_ORGANISM	0.0333	0.31823	342
GOCC_CYTOSKELETON_OF_PRESYNAPTIC_ACTIVE_ZONE	0.03331	0.31823	7
HP_AMINOACIDURIA	0.03333	0.31827	107
HP_CHRONIC_FATIGUE	0.03336	0.31837	19
GOBP_3_UTR_MEDIATED_MRNA_DESTABILIZATION	0.03345	0.31901	16
HP_APLASIA_HYPOPLASIA_OF_THE_NIPPLES	0.03348	0.31907	46
HP_UPPER_EYELID_EDEMA	0.03362	0.32019	5
GOBP_POSITIVE_REGULATION_OF_DEVELOPMENTAL_PIGMENTATION	0.03377	0.32139	8
GOBP_POSITIVE_REGULATION_OF_CELLULAR_COMPONENT_BIOGENESIS	0.0338	0.32144	514
HP_ABNORMAL_HAND_MORPHOLOGY	0.03384	0.32147	368
HP_ABNORMALITY_OF_THE_CALF	0.03384	0.32147	238
GOMF_BUBBLE_DNA_BINDING	0.03393	0.32196	8
HP_TAPERED_SPERM_HEAD	0.03394	0.32196	5
GOMF_VOLTAGE_GATED_CALCIUM_CHANNEL_ACTIVITY_INVOLVED_IN_CARDIAC_MUSCLE_CELL_ACTION_POTENTIAL	0.03404	0.32272	5
GOMF_PEPTIDE_ALPHA_N_ACETYLTRANSFERASE_ACTIVITY	0.03415	0.32344	10
HP_HYPOCHROMIC_MICROCYTIC_ANEMIA	0.03417	0.32344	12
GOBP_POSITIVE_REGULATION_OF_RIG_I_SIGNALING_PATHWAY	0.03418	0.32344	9
GOBP_MICROTUBULE_CYTOSKELETON_ORGANIZATION_INVOLVED_IN_MITOSIS	0.03423	0.32365	142
HP_INVOLUNTARY_MOVEMENTS	0.0343	0.32413	965
HP_GAIT_DISTURBANCE	0.03435	0.32438	979
HP_BASAL_CELL_CARCINOMA	0.0344	0.32463	47
GOBP_KERATINIZATION	0.03444	0.32482	218
GOBP_CHROMOSOME_SEPARATION	0.03454	0.32558	94
HP_APLASIA_HYPOPLASIA_OF_THE_RIBS	0.03457	0.32565	105
GOBP_SOMATIC_MOTOR_NEURON_DIFFERENTIATION	0.03462	0.32589	5
GOMF_PHOSPHATIDYLINOSITOL_3_KINASE_REGULATORY_SUBUNIT_BINDING	0.03466	0.3261	10
GOMF_ANDROGEN_RECEPTOR_BINDING	0.03476	0.32658	28
GOBP_REGULATION_OF_CELL_MATRIX_ADHESION	0.03478	0.32658	120
GOBP_DE_NOVO_CENTRIOLE_ASSEMBLY	0.03478	0.32658	5
GOMF_MRNA_3_UTR_BINDING	0.03482	0.32677	137
GOMF_DAMAGED_DNA_BINDING	0.03497	0.32794	66
GOBP_RNA_PHOSPHODIESTER_BOND_HYDROLYSIS_EXONUCLEOLYTIC	0.03501	0.32794	43
HP_ABNORMALITY_OF_PAIN_SENSATION	0.03501	0.32794	68
GOBP_NEGATIVE_REGULATION_OF_EPIDERMAL_GROWTH_FACTOR_ACTIVATED_RECEPTOR_ACTIVITY	0.03506	0.32814	14
HP_ABNORMALITY_OF_PRENATAL_DEVELOPMENT_OR_BIRTH	0.03509	0.32824	836
HP_MULTIPLE_JOINT_CONTRACTURES	0.03528	0.32968	56
GOBP_POSITIVE_REGULATION_OF_PROTEIN_LOCALIZATION_TO_CELL_CORTEX	0.03529	0.32968	6
GOMF_U4_SNRNA_BINDING	0.03541	0.33057	9
HP_ABNORMALITY_OF_FRONTALIS_MUSCLE_BELLY	0.03545	0.33078	10
GOCC_PLATELET_DENSE_TUBULAR_NETWORK_MEMBRANE	0.0355	0.33099	8
HP_ABNORMAL_ELECTRORETINOGRAM	0.03553	0.33111	185
GOCC_NUCLEAR_MEMBRANE	0.03567	0.33223	288
HP_LARGE_BASAL_GANGLIA	0.03571	0.33234	41
GOMF_NUCLEOSOMAL_HISTONE_BINDING	0.03574	0.33237	6
HP_INCREASED_BODY_MASS_INDEX	0.03576	0.33237	5
HP_ABNORMALITY_OF_ODONTOID_TISSUE	0.03582	0.33272	174
HP_CALVARIAL_SKULL_DEFECT	0.03588	0.33308	21
GOMF_HIGH_VOLTAGE_GATED_CALCIUM_CHANNEL_ACTIVITY	0.0359	0.33308	10
GOBP_POSITIVE_REGULATION_OF_DNA_REPAIR	0.03601	0.33389	70
GOBP_PROTEIN_IMPORT_INTO_PEROXISOME_MEMBRANE	0.03609	0.33438	6
GOBP_REGULATION_OF_DOUBLE_STRAND_BREAK_REPAIR_VIA_HOMOLOGOUS_RECOMBINATION	0.03614	0.33465	41
GOBP_SOMATIC_RECOMBINATION_OF_IMMUNOGLOBULIN_GENE_SEGMENTS	0.03619	0.33465	51
GOBP_POSITIVE_REGULATION_OF_TELOMERE_MAINTENANCE_VIA_TELOMERE_LENGTHENING	0.03621	0.33465	36
HP_DILATED_THIRD_VENTRICLE	0.03621	0.33465	8
HP_BONE_MARROW_HYPOCELLULARITY	0.03629	0.3352	59
HP_ABNORMAL_STERNAL_OSSIFICATION	0.0364	0.33603	12
GOMF_TRANSCRIPTION_COACTIVATOR_BINDING	0.03651	0.33684	26
HP_APLASIA_HYPOPLASIA_AFFECTING_THE_EYE	0.03664	0.33776	382
HP_MALABSORPTION	0.03677	0.33877	196
HP_POOR_SPEECH	0.03679	0.33877	273
HP_AKINESIA	0.03689	0.33949	31
HP_ABNORMAL_HEART_VALVE_MORPHOLOGY	0.03692	0.33955	276
HP_PELVIC_KIDNEY	0.03705	0.34052	19
GOBP_NUCLEAR_PORE_ORGANIZATION	0.03711	0.34084	14
HP_ABNORMAL_PERIPHERAL_NERVOUS_SYSTEM_MORPHOLOGY	0.03716	0.3411	839
HP_WEAK_CRY	0.03727	0.34192	43
HP_HYPOLIPIDEMIA	0.03739	0.34247	9
HP_PREAXIAL_HAND_POLYDACTYLY	0.03739	0.34247	50
HP_PROPTOSIS	0.03744	0.34247	232
GOMF_14_3_3_PROTEIN_BINDING	0.03744	0.34247	31
GOMF_EXONUCLEASE_ACTIVITY	0.03746	0.34247	81
HP_BROAD_METATARSAL	0.03747	0.34247	11
HP_INCREASED_MEGAKARYOCYTE_COUNT	0.0375	0.34247	7
HP_OLIGOHYDRAMNIOS	0.03772	0.3438	131
GOCC_KINETOCHORE_MICROTUBULE	0.03772	0.3438	7
GOCC_PERICHROMATIN_FIBRILS	0.03773	0.3438	5
HP_INCREASED_ARM_SPAN	0.03776	0.3438	6
HP_INCREASED_ENDOMYSIAL_CONNECTIVE_TISSUE	0.03776	0.3438	11
GOMF_PHOSPHORYLATION_DEPENDENT_PROTEIN_BINDING	0.03788	0.34466	6
HP_ABNORMALITY_OF_THE_METOPIC_SUTURE	0.03792	0.34475	56
GOBP_REGULATION_OF_NUCLEAR_TRANSCRIBED_MRNA_POLY_A_TAIL_SHORTENING	0.03793	0.34475	13
GOMF_NUCLEOSOMAL_DNA_BINDING	0.03812	0.34619	24
HP_COLONIC_DIVERTICULA	0.03829	0.34756	17
GOBP_PYRIMIDINE_NUCLEOBASE_BIOSYNTHETIC_PROCESS	0.03841	0.34843	8
GOMF_PHOSPHATIDYLINOSITOL_3_KINASE_ACTIVITY	0.03851	0.34898	12
HP_ABNORMALITY_OF_VENOUS_PHYSIOLOGY	0.03852	0.34898	7
GOBP_NUCLEAR_PORE_COMPLEX_ASSEMBLY	0.03858	0.34926	9
HP_POOR_APPETITE	0.0386	0.34926	32
GOMF_ACID_AMINO_ACID_LIGASE_ACTIVITY	0.03862	0.34926	21
HP_PLAGIOCEPHALY	0.03868	0.34955	98
HP_DECREASED_SERUM_INSULIN_LIKE_GROWTH_FACTOR_1	0.03875	0.34982	13
GOMF_DOUBLE_STRANDED_METHYLATED_DNA_BINDING	0.03875	0.34982	5
GOMF_URIDYLYLTRANSFERASE_ACTIVITY	0.03884	0.35037	5
HP_ENCEPHALOCELE	0.0389	0.35063	104
GOMF_BETA_CATENIN_BINDING	0.03894	0.35063	85
HP_COLOBOMA	0.03896	0.35063	203
GOBP_MEMBRANE_DISRUPTION_IN_OTHER_ORGANISM	0.039	0.35063	11
GOBP_MANGANESE_ION_TRANSPORT	0.039	0.35063	15
HP_AORTIC_ANEURYSM	0.03901	0.35063	136
GOBP_SPERMATOGENESIS_EXCHANGE_OF_CHROMOSOMAL_PROTEINS	0.03903	0.35063	7
GOCC_GOLGI_STACK	0.03924	0.3511	145
GOBP_NEGATIVE_REGULATION_OF_NEURON_DIFFERENTIATION	0.03925	0.3511	63
HP_LEUKONYCHIA	0.03926	0.3511	11
HP_MANDIBULAR_PROGNATHIA	0.03927	0.3511	173
GOBP_CHROMATIN_MAINTENANCE	0.03929	0.3511	6
GOBP_REGULATION_OF_CELLULAR_RESPONSE_TO_INSULIN_STIMULUS	0.0393	0.3511	66
HP_HYPOPLASTIC_ILIA	0.03931	0.3511	48
GOMF_KINASE_BINDING	0.03931	0.3511	731
HP_ABNORMALITY_OF_HAIR_PIGMENTATION	0.03932	0.3511	108
HP_ECTOPIA_PUPILLAE	0.03932	0.3511	19
HP_ABNORMAL_EATING_BEHAVIOR	0.03937	0.35132	78
GOMF_POLYNUCLEOTIDE_ADENYLYLTRANSFERASE_ACTIVITY	0.03944	0.35172	6
HP_GLOMERULAR_DEPOSITS	0.03949	0.35194	13
GOBP_VOLUNTARY_MUSCULOSKELETAL_MOVEMENT	0.03952	0.35199	6
GOBP_POSITIVE_REGULATION_OF_GENE_EXPRESSION_EPIGENETIC	0.03955	0.35204	44
HP_SYNOVITIS	0.03958	0.35215	7
GOMF_INOSITOL_1_4_5_TRISPHOSPHATE_BINDING	0.03962	0.35224	13
HP_RECURRENT_RESPIRATORY_INFECTIONS	0.03967	0.3525	464
HP_ABNORMAL_PROPORTION_OF_CLASS_SWITCHED_MEMORY_B_CELLS	0.03996	0.35456	5
GOMF_ATPASE_COUPLED_LIPID_TRANSMEMBRANE_TRANSPORTER_ACTIVITY	0.03997	0.35456	6
HP_ABNORMALITY_OF_THE_PERIUNGUAL_REGION	0.03999	0.35456	18
GOBP_DNA_DAMAGE_RESPONSE_SIGNAL_TRANSDUCTION_RESULTING_IN_TRANSCRIPTION	0.04	0.35456	18
HP_INTRACTABLE_DIARRHEA	0.04003	0.35457	7
HP_LOBAR_HOLOPROSENCEPHALY	0.04017	0.35562	18
HP_ABNORMAL_PATTERN_OF_RESPIRATION	0.04019	0.35562	353
GOBP_TELOMERE_CAPPING	0.04029	0.35598	40
HP_RENAL_DYSPLASIA	0.0403	0.35598	70
GOBP_TROPHECTODERMAL_CELL_DIFFERENTIATION	0.04031	0.35598	16
GOBP_REGULATION_OF_MIRNA_METABOLIC_PROCESS	0.04035	0.35619	9
GOBP_PLASMA_MEMBRANE_TUBULATION	0.04041	0.35644	20
GOMF_MANNOSYL_OLIGOSACCHARIDE_1_2_ALPHA_MANNOSIDASE_ACTIVITY	0.04049	0.3568	7
GOCC_PINOSOME	0.0405	0.3568	7
GOBP_PROSTATE_GLAND_GROWTH	0.04056	0.35687	10
HP_MELANOMA	0.04057	0.35687	72
HP_APNEIC_EPISODES_PRECIPITATED_BY_ILLNESS_FATIGUE_STRESS	0.04058	0.35687	12
HP_HOLOPROSENCEPHALY	0.0407	0.35758	72
GOMF_INOSITOL_HEXAKISPHOSPHATE_5_KINASE_ACTIVITY	0.04071	0.35758	5
GOBP_PROTEIN_ADP_RIBOSYLATION	0.04073	0.35758	33
HP_RENAL_HYPOPLASIA_APLASIA	0.04077	0.35768	289
HP_PAPILLEDEMA	0.04081	0.35783	46
HP_CYSTIC_HYGROMA	0.04084	0.35791	41
GOBP_PEROXISOMAL_MEMBRANE_TRANSPORT	0.04087	0.35797	20
GOCC_NURD_COMPLEX	0.04107	0.35948	15
GOCC_SWI_SNF_COMPLEX	0.04115	0.35999	19
GOCC_EXORIBONUCLEASE_COMPLEX	0.04122	0.36	25
HP_ABNORMALITY_OF_THE_PITUITARY_GLAND	0.04126	0.36	290
HP_HEMATOLOGICAL_NEOPLASM	0.04129	0.36	239
GOBP_REGULATION_OF_CELL_CYCLE_G2_M_PHASE_TRANSITION	0.04129	0.36	214
HP_ABNORMALITY_OF_FACIAL_MUSCULATURE	0.04129	0.36	305
HP_DYSCALCULIA	0.0413	0.36	21
HP_FLAT_OCCIPUT	0.04133	0.36005	50
GOMF_ACROSIN_BINDING	0.04146	0.36095	5
HP_THIN_CLAVICLES	0.04162	0.36192	5
GOBP_PHOTORECEPTOR_CELL_MAINTENANCE	0.04165	0.36192	44
HP_MULTIPLE_CAFE_AU_LAIT_SPOTS	0.04166	0.36192	60
HP_RENOVASCULAR_HYPERTENSION	0.04167	0.36192	17
GOBP_POSTSYNAPTIC_NEUROTRANSMITTER_RECEPTOR_INTERNALIZATION	0.04177	0.36263	18
GOCC_DEUTEROSOME	0.04182	0.36281	5
HP_ABNORMAL_AORTIC_VALVE_MORPHOLOGY	0.04192	0.36347	137
GOCC_NBAF_COMPLEX	0.04205	0.36441	15
GOBP_GENETIC_IMPRINTING	0.04216	0.36495	24
GOCC_EUKARYOTIC_TRANSLATION_INITIATION_FACTOR_4F_COMPLEX	0.04217	0.36495	13
GOBP_INTRACELLULAR_ESTROGEN_RECEPTOR_SIGNALING_PATHWAY	0.04232	0.36606	56
HP_POSTNATAL_MICROCEPHALY	0.04239	0.36645	151
GOBP_LYMPHOID_PROGENITOR_CELL_DIFFERENTIATION	0.04243	0.36662	20
GOMF_HYDROLASE_ACTIVITY_HYDROLYZING_O_GLYCOSYL_COMPOUNDS	0.04248	0.36678	90
HP_ABNORMALITY_OF_THE_MIDDLE_EAR	0.04255	0.36721	502
HP_THICKENED_CORTEX_OF_LONG_BONES	0.0427	0.36824	11
GOMF_INOSITOL_HEXAKISPHOSPHATE_KINASE_ACTIVITY	0.04274	0.36839	8
GOMF_MUTLALPHA_COMPLEX_BINDING	0.04279	0.36841	5
GOMF_CALMODULIN_BINDING	0.04279	0.36841	195
HP_ABNORMAL_PLATELET_GRANULES	0.04284	0.36857	9
HP_JOINT_DISLOCATION	0.04286	0.36857	342
GOCC_MLL1_2_COMPLEX	0.04298	0.36939	28
GOBP_NEGATIVE_REGULATION_OF_MRNA_3_END_PROCESSING	0.04303	0.36961	9
GOMF_CALMODULIN_DEPENDENT_PROTEIN_PHOSPHATASE_ACTIVITY	0.04307	0.36968	5
HP_CHRONIC_DIARRHEA	0.04309	0.36968	68
GOBP_NCRNA_METABOLIC_PROCESS	0.04335	0.37167	461
GOCC_CATALYTIC_STEP_2_SPLICEOSOME	0.04339	0.37186	86
HP_THICK_LOWER_LIP_VERMILION	0.04347	0.37227	131
GOCC_NUCLEAR_COHESIN_COMPLEX	0.04354	0.3725	5
GOMF_MELANOCORTIN_RECEPTOR_ACTIVITY	0.04357	0.3725	6
GOBP_UDP_GLUCOSE_METABOLIC_PROCESS	0.04359	0.3725	5
GOMF_PROTEIN_SERINE_THREONINE_KINASE_ACTIVATOR_ACTIVITY	0.04359	0.3725	39
GOBP_LOCOMOTOR_RHYTHM	0.04363	0.37255	14
GOBP_FOREBRAIN_DEVELOPMENT	0.04368	0.37279	351
GOMF_LIGASE_ACTIVITY_FORMING_CARBON_NITROGEN_BONDS	0.04372	0.37293	45
HP_ANKLE_FLEXION_CONTRACTURE	0.04379	0.37304	41
GOBP_LENS_FIBER_CELL_MORPHOGENESIS	0.0438	0.37304	5
HP_URETERAL_OBSTRUCTION	0.04381	0.37304	33
GOBP_PROTEIN_SUMOYLATION	0.04416	0.37583	80
HP_OVERWEIGHT	0.04419	0.37587	25
HP_LARGE_FORAMEN_MAGNUM	0.04426	0.37618	6
HP_ABNORMAL_CIRCULATING_COPPER_CONCENTRATION	0.04437	0.37681	9
GOBP_TOLL_LIKE_RECEPTOR_2_SIGNALING_PATHWAY	0.0444	0.37681	17
GOBP_NCRNA_CATABOLIC_PROCESS	0.04441	0.37681	33
GOBP_TRANSCRIPTION_BY_RNA_POLYMERASE_III	0.04444	0.37686	46
GOBP_NEGATIVE_REGULATION_OF_SODIUM_ION_TRANSPORT	0.04456	0.37758	18
GOBP_POSITIVE_REGULATION_OF_FC_RECEPTOR_MEDIATED_STIMULATORY_SIGNALING_PATHWAY	0.04457	0.37758	7
GOBP_DELAMINATION	0.04487	0.37988	5
GOBP_REGULATION_OF_LYMPHOID_PROGENITOR_CELL_DIFFERENTIATION	0.04493	0.38011	9
GOBP_POSITIVE_REGULATION_OF_TRANSCRIPTION_BY_RNA_POLYMERASE_I	0.04496	0.38011	22
GOBP_PROTEIN_K48_LINKED_DEUBIQUITINATION	0.045	0.38011	35
GOBP_RESPONSE_TO_OXYGEN_GLUCOSE_DEPRIVATION	0.045	0.38011	8
HP_HYPOPHOSPHATEMIC_RICKETS	0.04511	0.3802	19
HP_MYOFIBRILLAR_MYOPATHY	0.04513	0.3802	12
GOBP_HISTONE_H4_K20_TRIMETHYLATION	0.04516	0.3802	5
GOCC_PCAF_COMPLEX	0.04516	0.3802	5
GOMF_RNA_POLYMERASE_II_ACTIVITY	0.04516	0.3802	5
GOCC_DENDRITIC_SPINE_HEAD	0.04517	0.3802	11
HP_ABNORMALITY_OF_THE_TESTIS_SIZE	0.04525	0.38065	175
HP_ABNORMALITY_OF_DENTAL_COLOR	0.04531	0.381	22
HP_ABNORMAL_PUPIL_MORPHOLOGY	0.04535	0.3811	52
HP_FATTY_REPLACEMENT_OF_SKELETAL_MUSCLE	0.04538	0.38112	18
HP_PROGRESSIVE	0.04547	0.38152	257
GOBP_NEGATIVE_REGULATION_OF_DNA_DEPENDENT_DNA_REPLICATION	0.04553	0.38152	16
HP_DUODENAL_ADENOCARCINOMA	0.04554	0.38152	7
HP_CLOVERLEAF_SKULL	0.04555	0.38152	8
GOBP_REGULATION_OF_TELOMERE_CAPPING	0.04557	0.38152	26
HP_APLASIA_HYPOPLASIA_INVOLVING_THE_METACARPAL_BONES	0.04558	0.38152	117
GOBP_REGULATION_OF_EXECUTION_PHASE_OF_APOPTOSIS	0.04562	0.38161	29
HP_FOCAL_WHITE_MATTER_LESIONS	0.04567	0.38185	14
GOCC_DENSE_CORE_GRANULE_MEMBRANE	0.04571	0.3819	7
HP_ABNORMALITY_OF_THE_INTRAHEPATIC_BILE_DUCT	0.04578	0.38212	21
HP_SYNOSTOSIS_INVOLVING_BONES_OF_THE_UPPER_LIMBS	0.04582	0.38212	105
HP_ABNORMALITY_OF_BLOOD_CIRCULATION	0.04583	0.38212	306
GOBP_CELL_MOTILITY_INVOLVED_IN_CEREBRAL_CORTEX_RADIAL_GLIA_GUIDED_MIGRATION	0.04584	0.38212	6
HP_HYPOPLASTIC_TOENAILS	0.04586	0.38212	58
GOBP_REGULATION_OF_TUBULIN_DEACETYLATION	0.04598	0.38292	8
GOBP_NEGATIVE_REGULATION_OF_TELOMERE_MAINTENANCE_VIA_TELOMERASE	0.04627	0.38504	19
HP_ABNORMAL_EPIPHYSIS_MORPHOLOGY_OF_THE_PHALANGES_OF_THE_HAND	0.04629	0.38504	34
HP_ABNORMAL_PULMONARY_VALVE_PHYSIOLOGY	0.04639	0.38568	122
GOBP_MDA_5_SIGNALING_PATHWAY	0.04642	0.38569	10
GOMF_GAMMA_TUBULIN_BINDING	0.04648	0.38597	28
HP_DIASTEMA	0.04653	0.38609	19
GOBP_REGULATION_OF_FILOPODIUM_ASSEMBLY	0.04655	0.38609	45
HP_ABNORMALITY_OF_THE_RIBS	0.0466	0.3863	269
HP_ABNORMAL_MUSCLE_GLYCOGEN_CONTENT	0.04665	0.38636	11
HP_SHORT_NOSE	0.04666	0.38636	256
GOBP_PROTEIN_DEPOLYMERIZATION	0.04674	0.38682	109
HP_CONGENITAL_MICROCEPHALY	0.04678	0.38691	31
HP_EPIGASTRIC_PAIN	0.04702	0.38861	7
GOCC_DNA_RECOMBINASE_MEDIATOR_COMPLEX	0.04704	0.38861	7
HP_HYPERREFLEXIA	0.04711	0.3888	670
GOCC_DNA_REPAIR_COMPLEX	0.04721	0.3888	40
GOCC_CLATHRIN_COAT	0.04722	0.3888	44
HP_NARROW_PALPEBRAL_FISSURE	0.04725	0.3888	47
HP_PULMONIC_STENOSIS	0.04727	0.3888	100
GOBP_POLYPHOSPHATE_CATABOLIC_PROCESS	0.04727	0.3888	5
GOMF_EXOPOLYPHOSPHATASE_ACTIVITY	0.04727	0.3888	5
GOMF_SIGNALING_ADAPTOR_ACTIVITY	0.04728	0.3888	70
GOBP_CELL_CYCLE_CHECKPOINT	0.0473	0.3888	206
HP_ONION_BULB_FORMATION	0.04735	0.38901	29
HP_SEVERE_FAILURE_TO_THRIVE	0.04743	0.38945	13
GOMF_PEPTIDOGLYCAN_MURALYTIC_ACTIVITY	0.0475	0.38949	13
GOBP_CELLULAR_RESPONSE_TO_IONIZING_RADIATION	0.0475	0.38949	63
GOBP_PROTEIN_AUTOUBIQUITINATION	0.04752	0.38949	69
HP_FOCAL_ONSET_SEIZURE	0.04759	0.38972	253
HP_NARROW_MOUTH	0.0476	0.38972	198
HP_APLASIA_OF_METACARPAL_BONES	0.04769	0.39018	9
GOBP_REGULATION_OF_CYTOPLASMIC_TRANSLATION	0.04771	0.39018	21
GOBP_VESICLE_TRANSPORT_ALONG_MICROTUBULE	0.04773	0.39018	46
GOBP_CHROMATIN_SILENCING_AT_TELOMERE	0.04806	0.39254	11
GOMF_ABC_TYPE_GLUTATHIONE_S_CONJUGATE_TRANSPORTER_ACTIVITY	0.04808	0.39254	6
GOBP_UV_DAMAGE_EXCISION_REPAIR	0.0481	0.39254	11
GOBP_NUCLEOSIDE_DIPHOSPHATE_CATABOLIC_PROCESS	0.04822	0.39332	12
HP_ABNORMAL_TRACHEA_MORPHOLOGY	0.04828	0.39354	135
HP_SHORT_THORAX	0.04857	0.39573	44
GOMF_POTASSIUM_CHANNEL_INHIBITOR_ACTIVITY	0.04862	0.39574	9
HP_ABNORMALITY_OF_THE_FORAMEN_MAGNUM	0.04864	0.39574	10
GOBP_ESTABLISHMENT_OF_PROTEIN_LOCALIZATION_TO_VACUOLE	0.04865	0.39574	52
GOBP_SUBSTRATE_DEPENDENT_CELL_MIGRATION_CELL_EXTENSION	0.0487	0.39592	9
HP_THIN_NAIL	0.04874	0.39597	14
GOCC_EUCHROMATIN	0.04876	0.39597	30
GOBP_NEGATIVE_REGULATION_OF_CELLULAR_AMIDE_METABOLIC_PROCESS	0.04905	0.39773	212
GOMF_PHOSPHATIDYLINOSITOL_3_5_BISPHOSPHATE_PHOSPHATASE_ACTIVITY	0.04905	0.39773	9
HP_ABNORMAL_NATURAL_KILLER_CELL_MORPHOLOGY	0.0491	0.39773	14
HP_SLOW_PROGRESSION	0.0491	0.39773	161
HP_HAND_CLENCHING	0.04912	0.39773	23
GOBP_REGULATION_OF_NUCLEAR_CELL_CYCLE_DNA_REPLICATION	0.04918	0.39797	14
GOBP_MYOSIN_FILAMENT_ORGANIZATION	0.0492	0.39797	5
GOCC_SYNAPTONEMAL_STRUCTURE	0.04925	0.39813	41
HP_CUTIS_LAXA	0.04929	0.3983	96
GOBP_CYTOPLASMIC_PATTERN_RECOGNITION_RECEPTOR_SIGNALING_PATHWAY_IN_RESPONSE_TO_VIRUS	0.04932	0.39831	32
HP_PRIMARY_AMENORRHEA	0.04948	0.39911	117
HP_PINEAL_CYST	0.0495	0.39911	6
HP_ABNORMALITY_OF_THE_SKULL_BASE	0.04952	0.39911	176
HP_ABNORMALITY_OF_THE_ABDOMINAL_WALL	0.04953	0.39911	441
GOMF_DNA_INSERTION_OR_DELETION_BINDING	0.04971	0.40018	6
GOBP_HISTONE_H3_K4_DEMETHYLATION	0.04972	0.40018	9
GOBP_POSITIVE_REGULATION_OF_DENDRITIC_SPINE_MORPHOGENESIS	0.04981	0.40059	19
GOBP_REGULATION_OF_DNA_BIOSYNTHETIC_PROCESS	0.04982	0.40059	105
GOBP_SPERMATID_DIFFERENTIATION	0.04989	0.4009	155
HP_INCREASED_BLOOD_PRESSURE	0.05006	0.40204	357
HP_EMG_MYOPATHIC_ABNORMALITIES	0.05026	0.40309	117
GOBP_REGULATION_OF_MICROTUBULE_DEPOLYMERIZATION	0.05027	0.40309	28
GOBP_REGULATION_OF_METAPHASE_PLATE_CONGRESSION	0.05029	0.40309	8
HP_HYPOPLASIA_OF_TEETH	0.0503	0.40309	80
GOBP_REGULATION_OF_CELL_SHAPE	0.05033	0.40316	146
GOBP_REGULATION_OF_INTRACELLULAR_STEROID_HORMONE_RECEPTOR_SIGNALING_PATHWAY	0.05036	0.40319	72
HP_CURLY_EYELASHES	0.05041	0.40333	15
HP_PREMATURE_THELARCHE	0.05048	0.40361	9
HP_METAPHYSEAL_DYSPLASIA	0.05053	0.40361	27
GOBP_POSITIVE_REGULATION_OF_RETINOIC_ACID_RECEPTOR_SIGNALING_PATHWAY	0.05056	0.40361	5
GOBP_ANDROGEN_RECEPTOR_SIGNALING_PATHWAY	0.05056	0.40361	40
GOCC_TORC1_COMPLEX	0.05059	0.40361	8
HP_ABNORMALITY_OF_THE_ILIUM	0.05061	0.40361	90
GOBP_RIBONUCLEOPROTEIN_COMPLEX_SUBUNIT_ORGANIZATION	0.0507	0.40408	222
GOBP_DNA_DEPENDENT_DNA_REPLICATION	0.05075	0.40431	155
HP_ABNORMALITY_OF_THE_HELIX	0.05081	0.40459	131
HP_PROXIMAL_MUSCLE_WEAKNESS_IN_UPPER_LIMBS	0.05095	0.40512	40
GOBP_NEGATIVE_REGULATION_OF_MYOSIN_LIGHT_CHAIN_PHOSPHATASE_ACTIVITY	0.05095	0.40512	5
GOBP_REGULATION_OF_MYOSIN_LIGHT_CHAIN_PHOSPHATASE_ACTIVITY	0.05096	0.40512	7
GOCC_GOLGI_TRANSPORT_COMPLEX	0.05103	0.40538	13
GOMF_ESTROGEN_RECEPTOR_BINDING	0.05107	0.40538	40
HP_ABNORMAL_PELVIS_BONE_MORPHOLOGY	0.05108	0.40538	19
HP_NEOPLASM_OF_THE_RESPIRATORY_SYSTEM	0.05121	0.40585	54
GOBP_POSITIVE_REGULATION_OF_TRANSLATIONAL_INITIATION	0.05122	0.40585	30
GOBP_RESPONSE_TO_TYPE_I_INTERFERON	0.05122	0.40585	98
HP_TELECANTHUS	0.05131	0.4063	137
HP_ABNORMAL_PATELLA_MORPHOLOGY	0.05142	0.407	93
GOBP_POSITIVE_REGULATION_OF_NEURON_MATURATION	0.05145	0.407	5
GOBP_REGULATION_OF_VIRAL_INDUCED_CYTOPLASMIC_PATTERN_RECOGNITION_RECEPTOR_SIGNALING_PATHWAY	0.05151	0.40721	23
HP_NEOPLASM_OF_THE_RECTUM	0.05153	0.40721	42
HP_ABNORMALITY_OF_THE_PUBIC_BONE	0.05156	0.40721	33
GOMF_TRNA_METHYLTRANSFERASE_ACTIVITY	0.05161	0.40737	33
HP_FOCAL_IMPAIRED_AWARENESS_SEIZURE	0.05165	0.4075	95
GOMF_ACID_THIOL_LIGASE_ACTIVITY	0.05171	0.40756	31
GOCC_NURF_COMPLEX	0.05172	0.40756	6
GOBP_PROTEIN_LOCALIZATION_TO_ADHERENS_JUNCTION	0.05174	0.40756	6
GOBP_MITOTIC_DNA_INTEGRITY_CHECKPOINT	0.05178	0.40763	105
HP_HYPOPLASIA_OF_DENTAL_ENAMEL	0.05187	0.40813	62
GOBP_NEGATIVE_REGULATION_OF_DNA_DAMAGE_CHECKPOINT	0.05195	0.40855	5
GOCC_H4_HISTONE_ACETYLTRANSFERASE_COMPLEX	0.05204	0.40896	47
HP_FACIAL_DIPLEGIA	0.05206	0.40896	42
GOBP_ACTIVATION_OF_NF_KAPPAB_INDUCING_KINASE_ACTIVITY	0.05225	0.41023	18
GOBP_POST_EMBRYONIC_DEVELOPMENT	0.05234	0.41073	74
GOMF_GLUTAMATE_BINDING	0.05242	0.41099	7
HP_DISPLACEMENT_OF_THE_URETHRAL_MEATUS	0.05243	0.41099	316
GOBP_SRP_DEPENDENT_COTRANSLATIONAL_PROTEIN_TARGETING_TO_MEMBRANE_SIGNAL_SEQUENCE_RECOGNITION	0.05252	0.41129	8
HP_NEOPLASM_OF_THE_NERVOUS_SYSTEM	0.05252	0.41129	163
HP_POOR_GROSS_MOTOR_COORDINATION	0.05266	0.41217	19
HP_COMBINED_IMMUNODEFICIENCY	0.05269	0.4122	23
GOBP_REGULATION_OF_PROTEIN_ACETYLATION	0.05276	0.41235	75
GOMF_RNA_STEM_LOOP_BINDING	0.05277	0.41235	13
GOBP_NEGATIVE_REGULATION_OF_CHROMATIN_ASSEMBLY_OR_DISASSEMBLY	0.05283	0.41258	5
GOMF_3_5_EXONUCLEASE_ACTIVITY	0.05302	0.41386	54
GOBP_POSITIVE_REGULATION_OF_SKELETAL_MUSCLE_FIBER_DEVELOPMENT	0.05307	0.41397	7
GOBP_GUANOSINE_CONTAINING_COMPOUND_METABOLIC_PROCESS	0.05312	0.41397	40
HP_HYPOCHROMIC_ANEMIA	0.05314	0.41397	42
HP_ARM_DYSTONIA	0.05315	0.41397	7
HP_SHORT_NAIL	0.0532	0.41406	9
HP_DYSKINESIA	0.05321	0.41406	228
HP_ABNORMALITY_OF_DENTAL_STRUCTURE	0.05327	0.4141	279
GOBP_INTRA_S_DNA_DAMAGE_CHECKPOINT	0.05329	0.4141	17
GOBP_HISTONE_H3_K36_DEMETHYLATION	0.05333	0.4141	10
GOMF_HISTONE_DEMETHYLASE_ACTIVITY_H3_K36_SPECIFIC	0.05333	0.4141	10
GOCC_DYNEIN_COMPLEX	0.05343	0.41467	47
GOBP_ASYMMETRIC_NEUROBLAST_DIVISION	0.05348	0.41482	6
HP_ABNORMALITY_OF_DERMAL_MELANOSOMES	0.05361	0.41557	5
HP_SUBVALVULAR_AORTIC_STENOSIS	0.05373	0.41615	16
GOBP_MITOCHONDRION_LOCALIZATION	0.05374	0.41615	47
GOBP_PATTERN_RECOGNITION_RECEPTOR_SIGNALING_PATHWAY	0.05382	0.4166	204
HP_MINICORE_MYOPATHY	0.05388	0.41685	6
HP_ABNORMAL_CIRCULATING_MONOCARBOXYLIC_ACID_COCENTRATION	0.05396	0.41725	14
HP_DECREASED_CERVICAL_SPINE_FLEXION_DUE_TO_CONTRACTURES_OF_POSTERIOR_CERVICAL_MUSCLES	0.05417	0.41859	7
GOBP_MICROTUBULE_NUCLEATION_BY_MICROTUBULE_ORGANIZING_CENTER	0.05421	0.41869	5
HP_OBSESSIVE_COMPULSIVE_BEHAVIOR	0.05426	0.4188	101
HP_CONGENITAL_HIP_DISLOCATION	0.05428	0.4188	76
HP_ABNORMAL_CIRCULATING_CREATININE_CONCENTRATION	0.05436	0.41916	32
HP_WIDE_NOSE	0.05438	0.41916	96
GOMF_LYSOZYME_ACTIVITY	0.05446	0.41952	9
GOBP_BASE_EXCISION_REPAIR	0.0545	0.41965	39
HP_HYPOPLASTIC_FIFTH_TOENAIL	0.05456	0.41991	13
HP_DELAYED_MENARCHE	0.0547	0.42062	9
HP_OCULOGYRIC_CRISIS	0.05471	0.42062	44
GOBP_POSITIVE_REGULATION_OF_HISTONE_H3_K27_METHYLATION	0.05476	0.42065	5
GOMF_4_IRON_4_SULFUR_CLUSTER_BINDING	0.05478	0.42065	41
HP_DECREASED_LDL_CHOLESTEROL_CONCENTRATION	0.05484	0.42072	11
HP_MICRORETROGNATHIA	0.05484	0.42072	60
GOBP_NEGATIVE_REGULATION_OF_KERATINOCYTE_DIFFERENTIATION	0.05487	0.42072	6
HP_ABNORMALITY_OF_THE_ZYGOMATIC_BONE	0.05506	0.42157	223
GOMF_RNA_METHYLTRANSFERASE_ACTIVITY	0.05508	0.42157	67
GOBP_10_FORMYLTETRAHYDROFOLATE_METABOLIC_PROCESS	0.05509	0.42157	5
GOMF_SYNTAXIN_BINDING	0.05512	0.42157	76
GOBP_MITOTIC_CYTOKINESIS	0.05512	0.42157	69
GOBP_NEGATIVE_REGULATION_OF_NEUROBLAST_PROLIFERATION	0.05538	0.42329	5
GOBP_REGULATION_OF_CHROMOSOME_SEPARATION	0.05544	0.42351	71
GOBP_POSITIVE_REGULATION_OF_MIRNA_MEDIATED_INHIBITION_OF_TRANSLATION	0.05554	0.42412	7
HP_ABNORMAL_SHOULDER_MORPHOLOGY	0.05563	0.42443	89
GOBP_POSITIVE_REGULATION_OF_BLOOD_BRAIN_BARRIER_PERMEABILITY	0.05564	0.42443	5
GOBP_CELLULAR_RESPONSE_TO_ETHANOL	0.0557	0.42465	16
GOMF_PHOSPHATIDYLINOSITOL_PHOSPHATE_5_PHOSPHATASE_ACTIVITY	0.05577	0.42467	12
HP_COMMUNICATING_HYDROCEPHALUS	0.05578	0.42467	17
GOMF_TRANSMEMBRANE_RECEPTOR_PROTEIN_PHOSPHATASE_ACTIVITY	0.05579	0.42467	17
HP_ABNORMALITY_OF_THE_DENTAL_PULP	0.05582	0.42467	41
HP_VERTEBRAL_ARCH_ANOMALY	0.05592	0.42508	13
GOBP_ISOTYPE_SWITCHING_TO_IGA_ISOTYPES	0.05593	0.42508	7
HP_APLASIA_HYPOPLASIA_INVOLVING_THE_FEMORAL_HEAD_AND_NECK	0.05596	0.42511	39
HP_CONGENITAL_DIAPHRAGMATIC_HERNIA	0.05606	0.42547	85
HP_WEAKNESS_OF_FACIAL_MUSCULATURE	0.05607	0.42547	232
HP_ABNORMAL_FORM_OF_THE_VERTEBRAL_BODIES	0.05619	0.4262	284
HP_HYPOPLASIA_OF_THE_BRAINSTEM	0.0563	0.42674	66
HP_FEMALE_REPRODUCTIVE_SYSTEM_NEOPLASM	0.05632	0.42674	63
GOBP_PROTEIN_LOCALIZATION_TO_GOLGI_APPARATUS	0.05651	0.42791	29
HP_MUSCLE_FIBER_ATROPHY	0.0566	0.42839	57
HP_LARYNGOTRACHEOMALACIA	0.0568	0.42954	8
GOCC_REPLICATION_FORK	0.05681	0.42954	61
GOBP_NEGATIVE_REGULATION_OF_GLUCONEOGENESIS	0.05691	0.4297	18
GOBP_RESPONSE_TO_HEPATOCYTE_GROWTH_FACTOR	0.05691	0.4297	18
GOMF_PEROXISOME_PROLIFERATOR_ACTIVATED_RECEPTOR_BINDING	0.05692	0.4297	12
HP_FUNCTIONAL_ABNORMALITY_OF_MALE_INTERNAL_GENITALIA	0.05696	0.42981	205
HP_SEPTO_OPTIC_DYSPLASIA	0.05703	0.42997	20
HP_PARTIAL_ABSENCE_OF_THUMB	0.05712	0.42997	9
GOMF_PHOSPHATIDYLSERINE_FLIPPASE_ACTIVITY	0.05713	0.42997	5
HP_MUSCULAR_HYPOTONIA_OF_THE_TRUNK	0.05715	0.42997	197
GOBP_LEUKOTRIENE_TRANSPORT	0.05728	0.42997	7
HP_HYPOGONADISM	0.0573	0.42997	382
HP_APLASIA_HYPOPLASIA_OF_THE_PROXIMAL_PHALANGES_OF_THE_HAND	0.05731	0.42997	13
HP_CONE_SHAPED_EPIPHYSES_OF_THE_PHALANGES_OF_THE_HAND	0.05739	0.42997	26
HP_ABNORMAL_TRACHEOBRONCHIAL_MORPHOLOGY	0.05739	0.42997	263
GOMF_1_PHOSPHATIDYLINOSITOL_4_PHOSPHATE_3_KINASE_ACTIVITY	0.05739	0.42997	7
GOMF_SYNTAXIN_1_BINDING	0.05743	0.42997	26
GOBP_REGULATION_OF_TYPE_B_PANCREATIC_CELL_PROLIFERATION	0.05744	0.42997	12
GOBP_PEPTIDYL_METHIONINE_MODIFICATION	0.05746	0.42997	13
HP_ABNORMAL_CIRCULATING_AMYLASE_LEVEL	0.05748	0.42997	5
HP_PONTOCEREBELLAR_ATROPHY	0.05749	0.42997	6
GOBP_METHIONINE_BIOSYNTHETIC_PROCESS	0.05749	0.42997	12
GOMF_PROTEIN_MACROMOLECULE_ADAPTOR_ACTIVITY	0.0575	0.42997	263
HP_LUMBAR_SCOLIOSIS	0.05753	0.42997	7
HP_RETROCEREBELLAR_CYST	0.05757	0.42997	7
GOBP_REGULATION_OF_MITOCHONDRIAL_FISSION	0.05757	0.42997	25
GOBP_REGULATION_OF_ACTIN_FILAMENT_ORGANIZATION	0.05788	0.43208	262
HP_STEROID_RESISTANT_NEPHROTIC_SYNDROME	0.05796	0.43227	7
HP_BROAD_TOE	0.05796	0.43227	82
GOBP_POSITIVE_REGULATION_OF_HIGH_VOLTAGE_GATED_CALCIUM_CHANNEL_ACTIVITY	0.05804	0.43265	5
GOBP_GOLGI_TO_VACUOLE_TRANSPORT	0.0581	0.43285	19
HP_ESOPHAGEAL_NEOPLASM	0.05814	0.43293	21
GOBP_POSITIVE_REGULATION_OF_DENDRITE_MORPHOGENESIS	0.05822	0.43331	35
GOMF_PRE_MRNA_BINDING	0.05826	0.43331	53
GOBP_HISTONE_H3_K27_TRIMETHYLATION	0.0583	0.43331	5
HP_MICROSCOPIC_HEMATURIA	0.05836	0.43331	14
HP_ABNORMALITY_OF_THE_HALLUX	0.05839	0.43331	164
GOBP_POSITIVE_REGULATION_OF_MRNA_SPLICING_VIA_SPLICEOSOME	0.05841	0.43331	23
HP_TOXEMIA_OF_PREGNANCY	0.05845	0.43331	25
HP_LIMITED_ELBOW_EXTENSION	0.05847	0.43331	35
HP_APLASIA_HYPOPLASIA_OF_THE_OVARY	0.05847	0.43331	75
HP_URETERAL_STENOSIS	0.05851	0.43331	27
GOBP_REGULATION_OF_NEUROMUSCULAR_JUNCTION_DEVELOPMENT	0.05852	0.43331	6
HP_APLASIA_HYPOPLASIA_OF_THE_THYMUS	0.0586	0.43345	32
GOBP_CYTOPLASMIC_PATTERN_RECOGNITION_RECEPTOR_SIGNALING_PATHWAY	0.05861	0.43345	72
GOBP_REGULATION_OF_CONNECTIVE_TISSUE_REPLACEMENT	0.05862	0.43345	9
GOBP_NEGATIVE_REGULATION_OF_ACTIN_FILAMENT_DEPOLYMERIZATION	0.05877	0.43414	43
HP_EXODEVIATION	0.05877	0.43414	70
GOBP_RIBONUCLEOPROTEIN_COMPLEX_BIOGENESIS	0.05884	0.43438	458
GOMF_NON_MEMBRANE_SPANNING_PROTEIN_TYROSINE_KINASE_ACTIVITY	0.059	0.43514	46
GOCC_CYTOPLASMIC_EXOSOME_RNASE_COMPLEX	0.05901	0.43514	14
GOBP_TELOMERIC_LOOP_DISASSEMBLY	0.05906	0.43514	11
HP_APLASIA_HYPOPLASIA_OF_THE_PALMAR_CREASES	0.05907	0.43514	14
GOBP_PORE_COMPLEX_ASSEMBLY	0.05909	0.43514	20
HP_ECLAMPSIA	0.05926	0.43607	9
[truncated: 12,715 more rows]

## Sheet: Correlated
Pathway	p-val	FDR	N
GOCC_IMMUNOGLOBULIN_COMPLEX	0	0	147
GOBP_ADAPTIVE_IMMUNE_RESPONSE	0	0	655
GOMF_ANTIGEN_BINDING	0	0	148
GOBP_COMPLEMENT_ACTIVATION	0	0	163
GOBP_HUMORAL_IMMUNE_RESPONSE_MEDIATED_BY_CIRCULATING_IMMUNOGLOBULIN	0	0	141
GOMF_STRUCTURAL_CONSTITUENT_OF_RIBOSOME	0	0	166
GOCC_RIBOSOMAL_SUBUNIT	0	0	187
GOBP_LEUKOCYTE_MEDIATED_IMMUNITY	0	0	854
GOCC_T_CELL_RECEPTOR_COMPLEX	0	0	125
GOCC_IMMUNOGLOBULIN_COMPLEX_CIRCULATING	0	0	62
GOCC_EXTERNAL_SIDE_OF_PLASMA_MEMBRANE	0	0	386
GOBP_B_CELL_MEDIATED_IMMUNITY	0	0	207
GOMF_IMMUNOGLOBULIN_RECEPTOR_BINDING	0	0	64
GOBP_REGULATION_OF_COMPLEMENT_ACTIVATION	0	0	113
GOBP_LYMPHOCYTE_MEDIATED_IMMUNITY	0	0	337
GOCC_CELL_SURFACE	0	0	859
GOCC_RIBOSOME	0	0	228
GOBP_HUMORAL_IMMUNE_RESPONSE	0	0	356
GOBP_IMMUNOGLOBULIN_PRODUCTION	0	0	191
GOBP_REGULATION_OF_HUMORAL_IMMUNE_RESPONSE	0	0	136
GOCC_SIDE_OF_MEMBRANE	0	0	593
GOBP_PHAGOCYTOSIS_RECOGNITION	0	0	83
GOCC_LARGE_RIBOSOMAL_SUBUNIT	0	0	115
GOCC_PLASMA_MEMBRANE_PROTEIN_COMPLEX	0	0	676
GOBP_LEUKOCYTE_MIGRATION	0	0	496
GOBP_ADAPTIVE_IMMUNE_RESPONSE_BASED_ON_SOMATIC_RECOMBINATION_OF_IMMUNE_RECEPTORS_BUILT_FROM_IMMUNOGLOBULIN_SUPERFAMILY_DOMAINS	0	0	343
GOCC_MITOCHONDRIAL_ENVELOPE	0	0	738
GOBP_PRODUCTION_OF_MOLECULAR_MEDIATOR_OF_IMMUNE_RESPONSE	0	0	279
GOCC_MITOCHONDRIAL_PROTEIN_CONTAINING_COMPLEX	0	0	241
GOBP_PHAGOCYTOSIS	0	0	361
GOCC_ORGANELLE_INNER_MEMBRANE	0	0	522
GOBP_COTRANSLATIONAL_PROTEIN_TARGETING_TO_MEMBRANE	0	0	106
GOBP_CELL_RECOGNITION	0	0	217
GOMF_OXIDOREDUCTASE_ACTIVITY	0	0	742
GOCC_CYTOSOLIC_RIBOSOME	0	0	107
GOCC_PLASMA_MEMBRANE_SIGNALING_RECEPTOR_COMPLEX	0	0	290
GOBP_MEMBRANE_INVAGINATION	0	0	128
GOBP_POSITIVE_REGULATION_OF_IMMUNE_RESPONSE	0	0	725
GOBP_ESTABLISHMENT_OF_PROTEIN_LOCALIZATION_TO_ENDOPLASMIC_RETICULUM	0	0	119
GOBP_ADENYLATE_CYCLASE_MODULATING_G_PROTEIN_COUPLED_RECEPTOR_SIGNALING_PATHWAY	0	0	227
GOBP_POSITIVE_REGULATION_OF_CELL_ACTIVATION	0	0	386
GOBP_IMMUNE_RESPONSE_REGULATING_SIGNALING_PATHWAY	0	0	495
GOBP_FC_RECEPTOR_MEDIATED_STIMULATORY_SIGNALING_PATHWAY	0	0	143
GOBP_CELLULAR_ION_HOMEOSTASIS	0	0	660
GOBP_B_CELL_RECEPTOR_SIGNALING_PATHWAY	0	0	116
GOBP_REGULATION_OF_IMMUNE_RESPONSE	0	0	961
GOBP_REGULATION_OF_CELL_ACTIVATION	0	0	603
GOBP_INORGANIC_ION_TRANSMEMBRANE_TRANSPORT	0	0	831
GOMF_RECEPTOR_REGULATOR_ACTIVITY	0	0	522
GOBP_ACTIVATION_OF_IMMUNE_RESPONSE	0	0	545
GOBP_PROTEIN_LOCALIZATION_TO_ENDOPLASMIC_RETICULUM	0	0	146
GOMF_ION_TRANSMEMBRANE_TRANSPORTER_ACTIVITY	0	0	917
GOBP_CELLULAR_HOMEOSTASIS	0	0	927
GOBP_REGULATION_OF_IMMUNE_EFFECTOR_PROCESS	0	0	453
GOBP_OXIDATIVE_PHOSPHORYLATION	0	0	129
GOCC_ORGANELLAR_RIBOSOME	0	0	87
GOBP_ION_HOMEOSTASIS	0	0	778
GOCC_SECRETORY_GRANULE	0	0	839
GOBP_CATION_TRANSMEMBRANE_TRANSPORT	0	0	852
GOCC_SECRETORY_VESICLE	0	0	989
GOCC_CYTOSOLIC_LARGE_RIBOSOMAL_SUBUNIT	0	0	57
GOBP_REGULATION_OF_CYTOSOLIC_CALCIUM_ION_CONCENTRATION	0	0	340
GOCC_RECEPTOR_COMPLEX	0	0	512
GOBP_FC_EPSILON_RECEPTOR_SIGNALING_PATHWAY	0	0	167
GOCC_VACUOLE	0	0	767
GOMF_AMIDE_BINDING	0	0	385
GOBP_SMALL_MOLECULE_BIOSYNTHETIC_PROCESS	0	0	687
GOBP_TRANSLATIONAL_TERMINATION	0	0	104
GOMF_ELECTRON_TRANSFER_ACTIVITY	0	0	136
GOBP_REGULATION_OF_LYMPHOCYTE_ACTIVATION	0	0	484
GOMF_CYTOKINE_ACTIVITY	0	0	229
GOBP_MYELOID_LEUKOCYTE_ACTIVATION	0	0	649
GOBP_ATP_SYNTHESIS_COUPLED_ELECTRON_TRANSPORT	0	0	99
GOBP_ELECTRON_TRANSPORT_CHAIN	0	0	176
GOBP_MITOCHONDRIAL_TRANSLATIONAL_TERMINATION	0	0	89
GOBP_LYMPHOCYTE_ACTIVATION	0	0	726
GOBP_DIVALENT_INORGANIC_CATION_HOMEOSTASIS	0	0	494
GOBP_PROTEIN_TARGETING_TO_MEMBRANE	0	0	205
GOBP_METAL_ION_HOMEOSTASIS	0	0	641
GOBP_POSITIVE_REGULATION_OF_B_CELL_ACTIVATION	0	0	132
GOBP_REGULATION_OF_BLOOD_PRESSURE	0	0	173
GOMF_GTPASE_ACTIVITY	0	0	301
GOBP_CELLULAR_RESPIRATION	0	0	184
GOBP_NUCLEAR_TRANSCRIBED_MRNA_CATABOLIC_PROCESS_NONSENSE_MEDIATED_DECAY	0	0	120
GOBP_GENERATION_OF_PRECURSOR_METABOLITES_AND_ENERGY	0	0	497
GOCC_MITOCHONDRIAL_LARGE_RIBOSOMAL_SUBUNIT	0	0	57
GOBP_TRANSLATIONAL_ELONGATION	0	0	131
GOCC_RESPIRATORY_CHAIN_COMPLEX	0	0	86
GOBP_REGULATION_OF_MEMBRANE_POTENTIAL	0	1e-05	421
GOMF_PASSIVE_TRANSMEMBRANE_TRANSPORTER_ACTIVITY	0	1e-05	459
GOCC_SMALL_RIBOSOMAL_SUBUNIT	0	1e-05	74
GOBP_RESPONSE_TO_BACTERIUM	0	1e-05	684
GOBP_EXOCYTOSIS	0	1e-05	876
GOBP_MYELOID_LEUKOCYTE_MEDIATED_IMMUNITY	0	1e-05	545
GOMF_CATION_TRANSMEMBRANE_TRANSPORTER_ACTIVITY	0	1e-05	608
GOBP_RESPIRATORY_ELECTRON_TRANSPORT_CHAIN	0	1e-05	116
GOBP_FC_RECEPTOR_SIGNALING_PATHWAY	0	1e-05	237
GOBP_INFLAMMATORY_RESPONSE	0	2e-05	741
GOBP_ENERGY_DERIVATION_BY_OXIDATION_OF_ORGANIC_COMPOUNDS	0	2e-05	274
GOBP_CIRCULATORY_SYSTEM_PROCESS	0	2e-05	597
GOBP_HORMONE_METABOLIC_PROCESS	0	3e-05	217
GOCC_INNER_MITOCHONDRIAL_MEMBRANE_PROTEIN_COMPLEX	0	3e-05	120
GOBP_REGULATION_OF_B_CELL_ACTIVATION	0	3e-05	175
GOMF_PEPTIDE_BINDING	0	3e-05	311
GOMF_G_PROTEIN_COUPLED_RECEPTOR_BINDING	0	3e-05	278
GOCC_RESPIRASOME	0	4e-05	100
GOCC_VACUOLAR_MEMBRANE	0	6e-05	411
GOBP_MITOCHONDRIAL_TRANSLATION	0	6e-05	132
GOBP_ATP_METABOLIC_PROCESS	0	7e-05	286
GOBP_REGULATION_OF_HORMONE_LEVELS	0	7e-05	504
GOBP_ORGANIC_ACID_BIOSYNTHETIC_PROCESS	0	9e-05	332
GOCC_BLOOD_MICROPARTICLE	0	9e-05	144
GOCC_ANCHORED_COMPONENT_OF_MEMBRANE	0	0.00012	166
GOCC_INTRINSIC_COMPONENT_OF_ORGANELLE_MEMBRANE	0	0.00013	393
GOMF_GATED_CHANNEL_ACTIVITY	0	0.00014	335
GOBP_ANTIGEN_RECEPTOR_MEDIATED_SIGNALING_PATHWAY	0	0.00015	302
GOCC_MITOCHONDRIAL_MATRIX	0	0.00016	461
GOCC_MEMBRANE_MICRODOMAIN	0	0.00016	322
GOCC_VACUOLAR_LUMEN	0	0.00019	170
GOBP_GRANULOCYTE_MIGRATION	0	0.00023	144
GOBP_CELL_ACTIVATION_INVOLVED_IN_IMMUNE_RESPONSE	0	0.00024	710
GOBP_REGULATION_OF_SYSTEMIC_ARTERIAL_BLOOD_PRESSURE	0	0.00025	88
GOCC_AZUROPHIL_GRANULE	0	0.00031	153
GOBP_REGULATION_OF_TUBE_SIZE	0	0.00034	125
GOBP_PEPTIDE_METABOLIC_PROCESS	0	0.00034	851
GOBP_CELLULAR_COMPONENT_DISASSEMBLY	0	0.00042	548
GOBP_TRANSLATIONAL_INITIATION	0	0.00047	191
GOBP_CELL_CELL_ADHESION	0	0.00048	866
GOBP_ADENYLATE_CYCLASE_ACTIVATING_G_PROTEIN_COUPLED_RECEPTOR_SIGNALING_PATHWAY	0	0.00048	141
GOBP_VASCULAR_PROCESS_IN_CIRCULATORY_SYSTEM	0	0.00052	242
GOBP_STEROID_BIOSYNTHETIC_PROCESS	0	0.00054	190
GOBP_PHOSPHOLIPASE_C_ACTIVATING_G_PROTEIN_COUPLED_RECEPTOR_SIGNALING_PATHWAY	1e-05	0.00056	102
GOBP_VASOCONSTRICTION	1e-05	0.00057	78
GOBP_NEUTROPHIL_MIGRATION	1e-05	0.00069	119
GOBP_REGULATION_OF_VASOCONSTRICTION	1e-05	0.00069	60
GOBP_CELLULAR_MODIFIED_AMINO_ACID_METABOLIC_PROCESS	1e-05	0.0007	193
GOCC_VESICLE_LUMEN	1e-05	0.00071	327
GOBP_ESTABLISHMENT_OF_PROTEIN_LOCALIZATION_TO_MEMBRANE	1e-05	0.00073	343
GOBP_LIPID_BIOSYNTHETIC_PROCESS	1e-05	0.00087	714
GOMF_OXIDOREDUCTASE_ACTIVITY_ACTING_ON_CH_OH_GROUP_OF_DONORS	1e-05	0.00087	128
GOBP_METAL_ION_TRANSPORT	1e-05	0.00087	479
GOBP_DETOXIFICATION	1e-05	0.00091	130
GOBP_PROTEIN_TARGETING	1e-05	0.00091	434
GOBP_REGULATION_OF_MUSCLE_CONTRACTION	1e-05	0.00093	153
GOBP_REGULATION_OF_INFLAMMATORY_RESPONSE	1e-05	0.00094	345
GOCC_AZUROPHIL_GRANULE_MEMBRANE	1e-05	0.00094	56
GOBP_ADENYLATE_CYCLASE_INHIBITING_G_PROTEIN_COUPLED_RECEPTOR_SIGNALING_PATHWAY	1e-05	0.00102	84
GOBP_GRANULOCYTE_CHEMOTAXIS	1e-05	0.00118	120
GOBP_ORGANIC_HYDROXY_COMPOUND_METABOLIC_PROCESS	1e-05	0.00119	551
GOMF_PEPTIDE_RECEPTOR_ACTIVITY	1e-05	0.00121	152
GOBP_AEROBIC_RESPIRATION	1e-05	0.00123	85
GOBP_ORGANIC_HYDROXY_COMPOUND_BIOSYNTHETIC_PROCESS	1e-05	0.00137	251
GOMF_HEME_COPPER_TERMINAL_OXIDASE_ACTIVITY	1e-05	0.00137	28
GOBP_SENSORY_PERCEPTION_OF_PAIN	1e-05	0.00137	94
GOMF_PROTEIN_TAG	2e-05	0.00145	13
GOBP_RESPONSE_TO_CHEMOKINE	2e-05	0.00151	95
GOMF_STRUCTURAL_MOLECULE_ACTIVITY	2e-05	0.00152	676
GOBP_VIRAL_GENE_EXPRESSION	2e-05	0.00153	196
GOBP_REGULATION_OF_SYSTEM_PROCESS	2e-05	0.00166	567
GOBP_ENDOCYTOSIS	2e-05	0.00166	663
GOMF_ANION_TRANSMEMBRANE_TRANSPORTER_ACTIVITY	2e-05	0.00171	453
GOBP_MEMBRANE_ORGANIZATION	2e-05	0.00172	906
HP_PAROXYSMAL_INVOLUNTARY_EYE_MOVEMENTS	2e-05	0.00184	38
GOMF_GUANYL_NUCLEOTIDE_BINDING	2e-05	0.00185	372
GOMF_CATION_CHANNEL_ACTIVITY	2e-05	0.00191	316
GOBP_LEUKOCYTE_MEDIATED_CYTOTOXICITY	2e-05	0.00191	110
GOCC_GTPASE_COMPLEX	2e-05	0.00191	33
GOMF_ANTIOXIDANT_ACTIVITY	2e-05	0.00195	82
GOBP_REGULATION_OF_SYSTEMIC_ARTERIAL_BLOOD_PRESSURE_BY_HORMONE	2e-05	0.00195	35
GOBP_MYELOID_LEUKOCYTE_MIGRATION	2e-05	0.00199	210
GOBP_REGULATION_OF_SYSTEMIC_ARTERIAL_BLOOD_PRESSURE_MEDIATED_BY_A_CHEMICAL_SIGNAL	2e-05	0.00215	45
GOMF_OXIDOREDUCTASE_ACTIVITY_ACTING_ON_PEROXIDE_AS_ACCEPTOR	3e-05	0.00216	56
HP_ELEVATED_RED_CELL_ADENOSINE_DEAMINASE_LEVEL	3e-05	0.00221	22
GOMF_VOLTAGE_GATED_ION_CHANNEL_ACTIVITY	3e-05	0.00221	196
GOCC_INTRINSIC_COMPONENT_OF_ENDOPLASMIC_RETICULUM_MEMBRANE	3e-05	0.00232	161
GOBP_SPHINGOLIPID_METABOLIC_PROCESS	3e-05	0.00234	163
GOBP_NEGATIVE_REGULATION_OF_CELL_POPULATION_PROLIFERATION	3e-05	0.00243	708
GOBP_MITOCHONDRIAL_GENE_EXPRESSION	3e-05	0.00246	161
GOCC_OXIDOREDUCTASE_COMPLEX	3e-05	0.00246	108
GOBP_AMINE_TRANSPORT	3e-05	0.00251	93
GOBP_NEGATIVE_REGULATION_OF_ESTABLISHMENT_OF_PROTEIN_LOCALIZATION	3e-05	0.00254	120
GOBP_VITAMIN_BIOSYNTHETIC_PROCESS	3e-05	0.00254	19
GOMF_EXOGENOUS_PROTEIN_BINDING	3e-05	0.00257	77
HP_PAROXYSMAL_ATRIAL_FIBRILLATION	3e-05	0.00258	14
GOBP_ANION_TRANSMEMBRANE_TRANSPORT	3e-05	0.00258	538
GOBP_SMALL_MOLECULE_CATABOLIC_PROCESS	3e-05	0.00261	426
GOBP_VITAMIN_METABOLIC_PROCESS	3e-05	0.00267	127
GOBP_RESPONSE_TO_ALCOHOL	3e-05	0.00269	233
GOBP_ALCOHOL_METABOLIC_PROCESS	3e-05	0.00269	370
HP_PURE_RED_CELL_APLASIA	4e-05	0.0028	25
GOMF_CERAMIDE_BINDING	4e-05	0.00287	18
GOBP_CELLULAR_OXIDANT_DETOXIFICATION	4e-05	0.00299	96
GOBP_RESPONSE_TO_TOXIC_SUBSTANCE	4e-05	0.00313	231
GOBP_INNATE_IMMUNE_RESPONSE	5e-05	0.00342	959
GOMF_POTASSIUM_ION_TRANSMEMBRANE_TRANSPORTER_ACTIVITY	5e-05	0.00364	151
GOCC_CYTOCHROME_COMPLEX	5e-05	0.00372	36
HP_ERYTHROID_HYPOPLASIA	5e-05	0.00382	25
GOBP_ENDOCRINE_PROCESS	5e-05	0.00389	76
GOBP_NEUTROPHIL_CHEMOTAXIS	5e-05	0.0039	99
GOBP_REGULATION_OF_ANIMAL_ORGAN_MORPHOGENESIS	5e-05	0.0039	175
GOBP_MONOCARBOXYLIC_ACID_BIOSYNTHETIC_PROCESS	5e-05	0.0039	222
GOBP_PROTON_TRANSMEMBRANE_TRANSPORT	5e-05	0.0039	136
GOCC_LYSOSOMAL_LUMEN	5e-05	0.00392	93
HP_ABNORMAL_MAGNESIUM_CONCENTRATION	6e-05	0.00418	26
GOBP_MITOCHONDRION_ORGANIZATION	6e-05	0.00433	517
GOBP_NEGATIVE_REGULATION_OF_BLOOD_PRESSURE	6e-05	0.00437	39
GOBP_RECEPTOR_MEDIATED_ENDOCYTOSIS	6e-05	0.00437	325
GOBP_MONOCARBOXYLIC_ACID_METABOLIC_PROCESS	6e-05	0.00437	635
GOBP_CELL_SURFACE_RECEPTOR_SIGNALING_PATHWAY_INVOLVED_IN_HEART_DEVELOPMENT	6e-05	0.00446	28
GOMF_POTASSIUM_CHANNEL_ACTIVITY	7e-05	0.00468	119
GOCC_RESPIRATORY_CHAIN_COMPLEX_IV	7e-05	0.00484	22
GOBP_NEGATIVE_REGULATION_OF_ANION_TRANSPORT	7e-05	0.00484	206
GOBP_MEMBRANE_LIPID_METABOLIC_PROCESS	7e-05	0.00487	209
GOBP_RESPONSE_TO_LIPID	7e-05	0.00488	851
GOBP_PROTEIN_MATURATION	7e-05	0.00488	283
GOCC_CYTOSOLIC_SMALL_RIBOSOMAL_SUBUNIT	7e-05	0.00488	46
GOBP_REGULATION_OF_BLOOD_CIRCULATION	7e-05	0.00489	282
GOBP_CELLULAR_RESPONSE_TO_TOXIC_SUBSTANCE	8e-05	0.00508	114
HP_NONIMMUNE_HYDROPS_FETALIS	8e-05	0.00519	41
GOMF_METAL_ION_TRANSMEMBRANE_TRANSPORTER_ACTIVITY	8e-05	0.00539	424
GOBP_CALCIUM_ION_TRANSPORT	8e-05	0.00539	402
GOBP_PROTEIN_LOCALIZATION_TO_MEMBRANE	8e-05	0.00547	649
GOBP_MUSCLE_CONTRACTION	8e-05	0.00556	340
GOBP_CELLULAR_RESPONSE_TO_ZINC_ION	9e-05	0.00565	24
GOCC_ROUGH_ENDOPLASMIC_RETICULUM	9e-05	0.00598	74
GOBP_T_CELL_ACTIVATION	0.0001	0.00626	468
GOBP_REGULATION_OF_OXIDOREDUCTASE_ACTIVITY	0.0001	0.00631	106
GOCC_ORGANELLE_ENVELOPE_LUMEN	0.0001	0.00635	90
GOBP_REGULATION_OF_T_CELL_ACTIVATION	0.0001	0.00659	321
GOMF_CARBOXYLIC_ACID_BINDING	0.0001	0.00659	181
GOBP_MITOCHONDRIAL_ELECTRON_TRANSPORT_NADH_TO_UBIQUINONE	0.0001	0.0066	54
GOBP_NEGATIVE_REGULATION_OF_AMINE_TRANSPORT	0.00011	0.00684	26
GOBP_MONOAMINE_TRANSPORT	0.00011	0.00698	79
GOBP_DEFENSE_RESPONSE_TO_BACTERIUM	0.00011	0.00698	315
GOBP_CELLULAR_KETONE_METABOLIC_PROCESS	0.00011	0.00713	252
GOBP_RESPONSE_TO_OXYGEN_LEVELS	0.00013	0.00788	377
GOMF_PROTEIN_SERINE_THREONINE_PHOSPHATASE_INHIBITOR_ACTIVITY	0.00013	0.00802	11
GOBP_CERAMIDE_METABOLIC_PROCESS	0.00014	0.00851	98
HP_ABNORMALITY_OF_THE_THENAR_EMINENCE	0.00014	0.00857	29
HP_RETICULOCYTOPENIA	0.00014	0.00859	34
GOBP_NEGATIVE_REGULATION_OF_SECRETION	0.00015	0.00907	151
GOBP_CHRONIC_INFLAMMATORY_RESPONSE	0.00015	0.00913	19
GOBP_RESPONSE_TO_ETHANOL	0.00016	0.00945	126
GOBP_POSITIVE_REGULATION_OF_G_PROTEIN_COUPLED_RECEPTOR_SIGNALING_PATHWAY	0.00016	0.00956	24
GOBP_REGULATION_OF_LEUKOCYTE_MIGRATION	0.00016	0.00958	200
GOBP_NOREPINEPHRINE_TRANSPORT	0.00016	0.0098	24
GOCC_OLIGOSACCHARYLTRANSFERASE_COMPLEX	0.00017	0.01033	12
GOMF_SPHINGOLIPID_BINDING	0.00018	0.01039	27
GOBP_NEGATIVE_REGULATION_OF_TRANSPORT	0.00018	0.01039	422
GOBP_CELLULAR_HORMONE_METABOLIC_PROCESS	0.00018	0.01049	136
GOBP_SYNAPTIC_SIGNALING	0.00018	0.01053	701
GOBP_POSITIVE_REGULATION_OF_CYTOSOLIC_CALCIUM_ION_CONCENTRATION_INVOLVED_IN_PHOSPHOLIPASE_C_ACTIVATING_G_PROTEIN_COUPLED_SIGNALING_PATHWAY	0.00019	0.01098	32
GOBP_ALCOHOL_BIOSYNTHETIC_PROCESS	0.00019	0.01098	156
GOBP_REGULATION_OF_LEUKOCYTE_MEDIATED_CYTOTOXICITY	0.00019	0.01098	78
GOCC_CELL_BODY	0.00019	0.01098	539
GOBP_RESPONSE_TO_CORTICOSTEROID	0.00019	0.01098	151
GOMF_G_PROTEIN_BETA_GAMMA_SUBUNIT_COMPLEX_BINDING	0.00019	0.01098	18
GOMF_CATECHOLAMINE_BINDING	0.00019	0.01105	13
GOCC_LATE_ENDOSOME	0.0002	0.01115	263
GOMF_IMMUNE_RECEPTOR_ACTIVITY	0.0002	0.01115	133
GOBP_GLUTATHIONE_METABOLIC_PROCESS	0.0002	0.01136	61
GOMF_FRIZZLED_BINDING	0.00021	0.01156	37
GOMF_MHC_PROTEIN_BINDING	0.00021	0.01195	34
GOBP_STEROID_METABOLIC_PROCESS	0.00022	0.01222	327
GOBP_HORMONE_BIOSYNTHETIC_PROCESS	0.00022	0.01229	69
GOMF_CHEMOKINE_ACTIVITY	0.00022	0.01241	46
HP_NORMOCHROMIC_ANEMIA	0.00023	0.01259	30
GOMF_CARBOHYDRATE_BINDING	0.00023	0.01278	267
GOBP_MULTI_MULTICELLULAR_ORGANISM_PROCESS	0.00023	0.01278	200
GOBP_CELLULAR_ALDEHYDE_METABOLIC_PROCESS	0.00024	0.01301	62
GOMF_PEROXIREDOXIN_ACTIVITY	0.00024	0.01302	7
GOBP_HYDROGEN_PEROXIDE_METABOLIC_PROCESS	0.00025	0.01346	55
GOMF_GROWTH_FACTOR_ACTIVITY	0.00026	0.01379	158
HP_OPTIC_NEUROPATHY	0.00026	0.01406	57
GOCC_PLASMA_MEMBRANE_RAFT	0.00027	0.01442	111
GOBP_POSITIVE_REGULATION_OF_CELL_KILLING	0.00027	0.01442	62
GOBP_ESTABLISHMENT_OF_TISSUE_POLARITY	0.00027	0.01453	122
GOBP_MITOCHONDRIAL_ELECTRON_TRANSPORT_CYTOCHROME_C_TO_OXYGEN	0.00028	0.01498	21
GOCC_ANCHORED_COMPONENT_OF_PLASMA_MEMBRANE	0.00029	0.01549	59
GOBP_AMIDE_BIOSYNTHETIC_PROCESS	0.00029	0.01549	828
GOBP_OSSIFICATION	0.0003	0.01589	382
GOBP_RESPONSE_TO_MOLECULE_OF_BACTERIAL_ORIGIN	0.00031	0.01598	335
GOBP_REGULATION_OF_TRANSMEMBRANE_TRANSPORT	0.00031	0.01613	552
GOMF_WIDE_PORE_CHANNEL_ACTIVITY	0.00032	0.01636	30
GOBP_POSITIVE_REGULATION_OF_INFLAMMATORY_RESPONSE	0.00032	0.01662	124
HP_ABNORMAL_CSF_METABOLITE_LEVEL	0.00033	0.01675	117
GOBP_EXTRACELLULAR_MATRIX_DISASSEMBLY	0.00033	0.0168	80
GOBP_EMBRYONIC_SKELETAL_SYSTEM_MORPHOGENESIS	0.00033	0.01683	89
GOCC_PRESYNAPSE	0.00033	0.01683	476
GOBP_POSITIVE_REGULATION_OF_MUSCLE_CONTRACTION	0.00033	0.01683	36
GOBP_NEGATIVE_REGULATION_OF_INFLAMMATORY_RESPONSE	0.00035	0.01756	147
GOBP_REGULATION_OF_MUSCLE_SYSTEM_PROCESS	0.00035	0.01756	226
GOBP_REGULATION_OF_CELLULAR_RESPIRATION	0.00035	0.01756	21
GOBP_BONE_MINERALIZATION	0.00036	0.01786	110
GOBP_REGULATION_OF_CELL_KILLING	0.00036	0.01786	97
GOBP_MUSCLE_SYSTEM_PROCESS	0.00037	0.0182	431
GOBP_ORGANIC_ANION_TRANSPORT	0.00037	0.0182	371
GOMF_AMYLOID_BETA_BINDING	0.00037	0.0182	84
GOBP_LEUKOCYTE_CELL_CELL_ADHESION	0.00037	0.01826	357
GOBP_REACTIVE_OXYGEN_SPECIES_METABOLIC_PROCESS	0.00037	0.01835	268
GOCC_MITOCHONDRIAL_SMALL_RIBOSOMAL_SUBUNIT	0.00038	0.0186	28
GOBP_REGULATION_OF_VITAMIN_METABOLIC_PROCESS	0.00039	0.01911	10
GOBP_RESPONSE_TO_COPPER_ION	0.0004	0.01918	41
GOBP_REGULATION_OF_SECRETION	0.0004	0.01918	597
GOMF_CCR_CHEMOKINE_RECEPTOR_BINDING	0.0004	0.01929	41
GOBP_FAT_SOLUBLE_VITAMIN_METABOLIC_PROCESS	0.0004	0.01929	45
GOBP_REGULATION_OF_INFLAMMATORY_RESPONSE_TO_ANTIGENIC_STIMULUS	0.0004	0.01929	27
HP_DUPLICATION_OF_THUMB_PHALANX	0.00041	0.01933	53
GOMF_CALCIUM_DEPENDENT_PROTEIN_BINDING	0.00041	0.01933	77
GOBP_RESPONSE_TO_PH	0.00041	0.0194	41
GOCC_MULTIVESICULAR_BODY	0.00042	0.01968	59
GOBP_ADHESION_OF_SYMBIONT_TO_HOST_CELL	0.00042	0.01968	12
GOBP_REGULATION_OF_LIPID_BIOSYNTHETIC_PROCESS	0.00042	0.01968	198
GOBP_POSITIVE_REGULATION_OF_TRANSPORT	0.00042	0.01968	869
HP_PARTIAL_DUPLICATION_OF_THE_PHALANX_OF_HAND	0.00042	0.01977	39
GOBP_MITOCHONDRIAL_TRANSPORT	0.00044	0.0203	251
HP_REDUCED_CONSCIOUSNESS_CONFUSION	0.00044	0.02053	368
GOBP_PEPTIDE_BIOSYNTHETIC_PROCESS	0.00044	0.02053	693
HP_PERSISTENCE_OF_HEMOGLOBIN_F	0.00045	0.02056	30
GOBP_BLOOD_VESSEL_MORPHOGENESIS	0.00045	0.02084	637
GOMF_PROSTANOID_RECEPTOR_ACTIVITY	0.00046	0.02087	11
GOBP_REGULATION_OF_HAIR_FOLLICLE_DEVELOPMENT	0.00047	0.02125	17
GOBP_REGULATION_OF_SMOOTH_MUSCLE_CONTRACTION	0.00047	0.02125	56
GOMF_RRNA_BINDING	0.00047	0.02125	63
GOCC_ENDOPLASMIC_RETICULUM_PROTEIN_CONTAINING_COMPLEX	0.00047	0.02139	118
GOCC_POSTSYNAPTIC_MEMBRANE	0.00048	0.02187	263
GOBP_POSITIVE_REGULATION_OF_LEUKOCYTE_MIGRATION	0.00049	0.02196	132
GOBP_NEGATIVE_REGULATION_OF_ION_TRANSPORT	0.00049	0.02198	306
GOBP_RESPONSE_TO_ACIDIC_PH	0.00049	0.02202	25
GOBP_OLEFINIC_COMPOUND_METABOLIC_PROCESS	0.0005	0.02244	119
GOBP_CARBOHYDRATE_DERIVATIVE_TRANSPORT	0.00051	0.0228	81
GOBP_ENTRY_INTO_HOST	0.00053	0.02347	153
GOBP_PRIMARY_ALCOHOL_METABOLIC_PROCESS	0.00053	0.02352	94
GOBP_POSITIVE_REGULATION_OF_ION_TRANSPORT	0.00054	0.02365	649
GOBP_PROTEIN_PROCESSING	0.00054	0.02393	219
GOBP_ANTERIOR_POSTERIOR_PATTERN_SPECIFICATION	0.00055	0.02411	200
GOBP_CYTOKINE_MEDIATED_SIGNALING_PATHWAY	0.00056	0.0244	776
GOBP_POTASSIUM_ION_TRANSPORT	0.00057	0.02462	228
GOCC_TRANSPORTER_COMPLEX	0.00057	0.02484	336
GOBP_REGULATION_OF_HORMONE_METABOLIC_PROCESS	0.00058	0.0249	33
GOBP_NEGATIVE_REGULATION_OF_WNT_SIGNALING_PATHWAY	0.00058	0.0249	207
GOBP_POSITIVE_REGULATION_OF_VASOCONSTRICTION	0.00058	0.02516	30
HP_INCREASED_CSF_LACTATE	0.00059	0.0252	99
GOBP_REGULATION_OF_OXIDATIVE_PHOSPHORYLATION	0.0006	0.02548	23
GOCC_INTRINSIC_COMPONENT_OF_SYNAPTIC_MEMBRANE	0.0006	0.02576	139
GOCC_TERTIARY_GRANULE_LUMEN	0.00061	0.02576	55
GOBP_NEGATIVE_REGULATION_OF_GROWTH	0.00061	0.02603	242
GOBP_REGULATION_OF_DEFENSE_RESPONSE	0.00063	0.02666	667
GOMF_DRUG_BINDING	0.00063	0.02666	60
GOBP_REGULATION_OF_HEART_RATE	0.00064	0.02666	95
GOBP_CELLULAR_DEFENSE_RESPONSE	0.00064	0.02666	53
GOBP_VASCULATURE_DEVELOPMENT	0.00064	0.02666	744
GOBP_REGULATION_OF_CELL_CELL_ADHESION	0.00064	0.02666	429
GOMF_HORMONE_ACTIVITY	0.00064	0.02666	119
GOBP_POSITIVE_REGULATION_OF_BLOOD_PRESSURE	0.00064	0.02668	32
GOBP_MITOCHONDRIAL_RESPIRATORY_CHAIN_COMPLEX_ASSEMBLY	0.00065	0.02673	100
GOBP_CELL_SURFACE_RECEPTOR_SIGNALING_PATHWAY_INVOLVED_IN_CELL_CELL_SIGNALING	0.00066	0.02709	602
HP_LETHARGY	0.00066	0.02723	186
GOBP_REGULATION_OF_KETONE_BIOSYNTHETIC_PROCESS	0.00068	0.02778	17
GOCC_SECRETORY_GRANULE_MEMBRANE	0.00071	0.02887	300
GOMF_BMP_RECEPTOR_BINDING	0.00071	0.02887	12
GOBP_REGULATION_OF_PROTEOLYSIS	0.00071	0.02887	710
GOBP_LEUKOCYTE_PROLIFERATION	0.00072	0.029	310
GOBP_EMBRYONIC_ORGAN_MORPHOGENESIS	0.00073	0.02945	275
GOCC_ENDOPLASMIC_RETICULUM_LUMEN	0.00074	0.02975	301
GOBP_RESPONSE_TO_ORGANIC_CYCLIC_COMPOUND	0.00074	0.02975	894
GOBP_T_CELL_PROLIFERATION	0.00076	0.03057	193
HP_PROGRESSIVE_NEUROLOGIC_DETERIORATION	0.00078	0.03118	46
GOBP_TISSUE_REMODELING	0.00078	0.03118	167
GOBP_REGULATION_OF_SYSTEMIC_ARTERIAL_BLOOD_PRESSURE_BY_RENIN_ANGIOTENSIN	0.00079	0.03127	21
GOBP_SECOND_MESSENGER_MEDIATED_SIGNALING	0.00079	0.03127	299
GOBP_NATURAL_KILLER_CELL_MEDIATED_IMMUNITY	0.00081	0.03186	67
GOCC_POSTSYNAPSE	0.00081	0.03202	598
GOCC_NADH_DEHYDROGENASE_COMPLEX	0.00082	0.03221	49
GOBP_UNSATURATED_FATTY_ACID_BIOSYNTHETIC_PROCESS	0.00082	0.03225	49
HP_ADRENAL_OVERACTIVITY	0.00082	0.03225	36
GOCC_EXTERNAL_ENCAPSULATING_STRUCTURE	0.00083	0.03239	554
GOBP_ISOPRENOID_METABOLIC_PROCESS	0.00084	0.03286	142
GOMF_HEPARAN_SULFATE_GLUCOSAMINE_3_SULFOTRANSFERASE_1_ACTIVITY	0.00085	0.03289	7
GOCC_SYNAPTIC_MEMBRANE	0.00085	0.03289	365
HP_CONGENITAL_NONBULLOUS_ICHTHYOSIFORM_ERYTHRODERMA	0.00085	0.03289	13
GOBP_PROTEIN_CONTAINING_COMPLEX_DISASSEMBLY	0.00088	0.03376	322
GOBP_LEUKOCYTE_CHEMOTAXIS	0.00089	0.03429	218
HP_CARDIAC_CONDUCTION_ABNORMALITY	0.00092	0.03527	130
GOBP_NEGATIVE_REGULATION_OF_RESPONSE_TO_EXTERNAL_STIMULUS	0.00093	0.03572	373
GOBP_LYMPHOCYTE_MIGRATION	0.00094	0.03581	114
GOBP_HEART_PROCESS	0.00094	0.03581	281
GOBP_NEGATIVE_REGULATION_OF_WNT_SIGNALING_PATHWAY_INVOLVED_IN_HEART_DEVELOPMENT	0.00095	0.03581	7
HP_DEVELOPMENTAL_GLAUCOMA	0.00095	0.03581	62
GOBP_ANAPHASE_PROMOTING_COMPLEX_DEPENDENT_CATABOLIC_PROCESS	0.00095	0.0359	82
GOBP_FAT_SOLUBLE_VITAMIN_BIOSYNTHETIC_PROCESS	0.00097	0.03641	13
GOBP_IMPORT_ACROSS_PLASMA_MEMBRANE	0.00097	0.03641	160
GOBP_BEHAVIOR	0.00097	0.03641	534
GOCC_AZUROPHIL_GRANULE_LUMEN	0.00099	0.03687	91
GOMF_SODIUM_ION_TRANSMEMBRANE_TRANSPORTER_ACTIVITY	0.001	0.03713	146
GOMF_ENZYME_INHIBITOR_ACTIVITY	0.001	0.03713	373
HP_ABNORMAL_MITOCHONDRIA_IN_MUSCLE_TISSUE	0.001	0.03724	46
GOBP_GLUCOCORTICOID_METABOLIC_PROCESS	0.00102	0.03768	25
GOMF_HEPARIN_BINDING	0.00103	0.03791	158
GOBP_MOVEMENT_IN_HOST_ENVIRONMENT	0.00104	0.03816	175
GOMF_ALPHA_ADRENERGIC_RECEPTOR_ACTIVITY	0.00104	0.03816	6
GOMF_C_C_CHEMOKINE_BINDING	0.00105	0.03816	24
GOBP_ICOSANOID_BIOSYNTHETIC_PROCESS	0.00105	0.03816	54
GOBP_B_CELL_ACTIVATION	0.00105	0.03816	307
GOBP_REGULATION_OF_HEART_CONTRACTION	0.00106	0.03836	238
GOBP_NUCLEOTIDE_SUGAR_TRANSMEMBRANE_TRANSPORT	0.00108	0.03915	12
GOCC_INTRINSIC_COMPONENT_OF_POSTSYNAPTIC_MEMBRANE	0.00109	0.03933	105
GOBP_CELLULAR_RESPONSE_TO_OXYGEN_LEVELS	0.0011	0.03974	225
GOBP_POSITIVE_REGULATION_OF_T_CELL_PROLIFERATION	0.00111	0.03982	98
GOBP_CELL_CELL_ADHESION_VIA_PLASMA_MEMBRANE_ADHESION_MOLECULES	0.00112	0.04024	271
GOCC_ENDOSOME	0.00113	0.04036	950
HP_LATE_ONSET_PROXIMAL_MUSCLE_WEAKNESS	0.00113	0.04036	7
GOBP_COGNITION	0.00114	0.04036	273
GOMF_RNA_BINDING_INVOLVED_IN_POSTTRANSCRIPTIONAL_GENE_SILENCING	0.00114	0.04036	176
GOBP_CATECHOLAMINE_SECRETION	0.00114	0.04036	53
GOMF_ORGANIC_ANION_TRANSMEMBRANE_TRANSPORTER_ACTIVITY	0.00115	0.0405	175
GOMF_2_IRON_2_SULFUR_CLUSTER_BINDING	0.00116	0.0409	22
GOCC_VESICLE_MEMBRANE	0.00116	0.04096	778
HP_ABNORMAL_CIRCULATING_CARBOHYDRATE_CONCENTRATION	0.00117	0.04096	64
GOBP_MUSCLE_CELL_PROLIFERATION	0.00118	0.04136	203
GOBP_FATTY_ACID_BIOSYNTHETIC_PROCESS	0.00119	0.04146	166
GOBP_REGULATION_OF_TRANS_SYNAPTIC_SIGNALING	0.00124	0.04302	401
GOBP_OSTEOBLAST_DIFFERENTIATION	0.00124	0.04302	207
GOBP_REGULATION_OF_MONOOXYGENASE_ACTIVITY	0.00124	0.04306	65
GOBP_SMOOTH_MUSCLE_CONTRACTION	0.00125	0.04316	96
GOBP_LIPID_CATABOLIC_PROCESS	0.00126	0.0436	334
GOMF_OXIDOREDUCTASE_ACTIVITY_ACTING_ON_NAD_P_H_QUINONE_OR_SIMILAR_COMPOUND_AS_ACCEPTOR	0.00127	0.0436	59
HP_SLOW_DECREASE_IN_VISUAL_ACUITY	0.00127	0.0436	32
GOBP_POSITIVE_REGULATION_OF_CELLULAR_RESPIRATION	0.00127	0.0436	5
GOBP_REGULATION_OF_BODY_FLUID_LEVELS	0.00128	0.04369	486
GOBP_CELL_MIGRATION_INVOLVED_IN_HEART_DEVELOPMENT	0.00129	0.04418	17
GOMF_NAD_P_H_DEHYDROGENASE_QUINONE_ACTIVITY	0.00131	0.04447	47
GOBP_REGULATION_OF_CAMP_MEDIATED_SIGNALING	0.00132	0.04471	36
GOBP_HAIR_CYCLE_PHASE	0.00132	0.04475	7
GOBP_CARDIAC_EPITHELIAL_TO_MESENCHYMAL_TRANSITION	0.00134	0.04491	30
GOBP_BLOOD_VESSEL_ENDOTHELIAL_CELL_PROLIFERATION_INVOLVED_IN_SPROUTING_ANGIOGENESIS	0.00134	0.04491	47
GOMF_HORMONE_BINDING	0.00134	0.04491	84
GOBP_POSITIVE_REGULATION_OF_LEUKOCYTE_CELL_CELL_ADHESION	0.00134	0.04491	230
GOBP_MESENCHYME_MORPHOGENESIS	0.00135	0.04491	49
GOCC_INTRINSIC_COMPONENT_OF_PRESYNAPTIC_MEMBRANE	0.00135	0.04491	63
GOMF_CYTOKINE_BINDING	0.00135	0.04491	135
GOBP_REGULATION_OF_CHRONIC_INFLAMMATORY_RESPONSE	0.00135	0.04491	8
GOBP_COPULATION	0.00135	0.04495	19
GOBP_REGULATION_OF_GLUCOCORTICOID_METABOLIC_PROCESS	0.00139	0.04599	10
GOBP_REGULATION_OF_LEUKOCYTE_PROLIFERATION	0.00141	0.04651	239
GOBP_LYMPHOCYTE_CHEMOTAXIS	0.00142	0.04693	60
GOBP_REGULATION_OF_TRANSMEMBRANE_RECEPTOR_PROTEIN_SERINE_THREONINE_KINASE_SIGNALING_PATHWAY	0.00143	0.04705	244
GOBP_REGULATION_OF_ANION_TRANSPORT	0.00143	0.04708	831
GOBP_REGULATION_OF_CELLULAR_KETONE_METABOLIC_PROCESS	0.00144	0.0472	183
GOBP_ATRIOVENTRICULAR_VALVE_DEVELOPMENT	0.00145	0.04737	24
GOBP_TRANS_SYNAPTIC_SIGNALING_MODULATING_SYNAPTIC_TRANSMISSION	0.00146	0.0475	8
GOBP_POSITIVE_REGULATION_OF_PATHWAY_RESTRICTED_SMAD_PROTEIN_PHOSPHORYLATION	0.00146	0.04751	47
GOBP_ODONTOGENESIS	0.00151	0.04881	121
GOBP_POSITIVE_REGULATION_OF_CATION_TRANSMEMBRANE_TRANSPORT	0.00151	0.04881	135
GOBP_PLATELET_DEGRANULATION	0.00153	0.04932	127
GOBP_DRINKING_BEHAVIOR	0.00154	0.04953	8
GOBP_REGULATION_OF_PROTEIN_MATURATION	0.00154	0.04954	63
GOBP_NEGATIVE_REGULATION_OF_AMYLOID_BETA_CLEARANCE	0.00155	0.04956	9
GOBP_REGULATION_OF_SYSTEMIC_ARTERIAL_BLOOD_PRESSURE_BY_CIRCULATORY_RENIN_ANGIOTENSIN	0.00155	0.04956	17
GOBP_SIGNALING_RECEPTOR_LIGAND_PRECURSOR_PROCESSING	0.00155	0.04956	32
GOBP_REGULATION_OF_NATURAL_KILLER_CELL_MEDIATED_IMMUNITY	0.00156	0.04974	48
HP_CONGENITAL_ICHTHYOSIFORM_ERYTHRODERMA	0.00156	0.04974	24
GOMF_GLYCOSAMINOGLYCAN_BINDING	0.00157	0.04974	221
GOBP_NEGATIVE_REGULATION_OF_CATECHOLAMINE_SECRETION	0.00157	0.04976	13
GOBP_CARBOHYDRATE_DERIVATIVE_BIOSYNTHETIC_PROCESS	0.0016	0.05051	638
GOBP_ENDOCARDIAL_CUSHION_FORMATION	0.0016	0.05051	24
GOBP_ESTABLISHMENT_OF_PROTEIN_LOCALIZATION_TO_ORGANELLE	0.00163	0.0513	570
GOMF_PEPTIDASE_ACTIVITY	0.00164	0.05172	615
GOMF_CHEMOKINE_BINDING	0.00166	0.05207	33
GOBP_CALCIUM_ION_TRANSMEMBRANE_TRANSPORT	0.00167	0.05207	299
GOBP_CELLULAR_RESPONSE_TO_PH	0.00167	0.05207	22
GOMF_OXIDOREDUCTASE_ACTIVITY_ACTING_ON_SINGLE_DONORS_WITH_INCORPORATION_OF_MOLECULAR_OXYGEN	0.00168	0.05229	25
GOBP_POSITIVE_REGULATION_OF_RESPONSE_TO_EXTERNAL_STIMULUS	0.00168	0.05229	492
GOBP_MITOCHONDRIAL_TRANSMEMBRANE_TRANSPORT	0.00168	0.05229	91
GOBP_POSITIVE_REGULATION_OF_ATP_BIOSYNTHETIC_PROCESS	0.00169	0.0524	12
GOCC_PIGMENT_GRANULE	0.00172	0.0532	106
GOBP_REGULATION_OF_OSTEOBLAST_DIFFERENTIATION	0.00173	0.05325	117
HP_ATRIAL_ARRHYTHMIA	0.00174	0.05346	71
GOBP_AMINE_METABOLIC_PROCESS	0.00174	0.05346	162
GOMF_CORECEPTOR_ACTIVITY	0.00177	0.05437	47
GOMF_STEROID_DEHYDROGENASE_ACTIVITY	0.00178	0.05444	34
GOMF_HEPARAN_SULFATE_SULFOTRANSFERASE_ACTIVITY	0.00178	0.05444	15
GOBP_EXCRETION	0.00179	0.05447	60
HP_ADENOCARCINOMA_OF_THE_LARGE_INTESTINE	0.00179	0.05455	30
GOBP_RETINOL_METABOLIC_PROCESS	0.00182	0.05525	47
GOBP_VIRION_ATTACHMENT_TO_HOST_CELL	0.00182	0.05525	10
GOBP_POSITIVE_REGULATION_OF_CELL_CELL_ADHESION	0.00188	0.05674	272
HP_OVOTESTIS	0.00189	0.05698	5
GOCC_ENDOSOME_MEMBRANE	0.0019	0.05718	494
GOMF_AROMATIC_AMINO_ACID_TRANSMEMBRANE_TRANSPORTER_ACTIVITY	0.00192	0.05768	10
GOBP_MORPHOGENESIS_OF_A_POLARIZED_EPITHELIUM	0.00193	0.05787	143
GOBP_NEGATIVE_REGULATION_OF_HORMONE_SECRETION	0.00197	0.059	58
GOCC_ANCHORED_COMPONENT_OF_EXTERNAL_SIDE_OF_PLASMA_MEMBRANE	0.00199	0.05932	19
GOBP_HEAT_GENERATION	0.002	0.05944	16
GOCC_CHITOSOME	0.002	0.05948	14
GOBP_SENSORY_PERCEPTION_OF_TASTE	0.00201	0.05948	63
GOBP_FATTY_ACID_METABOLIC_PROCESS	0.00202	0.05951	387
GOBP_REGULATION_OF_GLIAL_CELL_MIGRATION	0.00202	0.05951	18
GOCC_GLUTAMATERGIC_SYNAPSE	0.00203	0.05951	304
GOCC_MHC_CLASS_II_PROTEIN_COMPLEX	0.00203	0.05951	14
GOBP_CELLULAR_PROTEIN_COMPLEX_DISASSEMBLY	0.00203	0.05951	217
GOCC_POLYSOMAL_RIBOSOME	0.00203	0.05959	32
GOBP_NEGATIVE_REGULATION_OF_PROTEIN_SERINE_THREONINE_KINASE_ACTIVITY	0.00204	0.05972	135
GOMF_ICOSANOID_RECEPTOR_ACTIVITY	0.00205	0.05972	15
GOBP_NEUTROPHIL_MEDIATED_KILLING_OF_GRAM_NEGATIVE_BACTERIUM	0.00206	0.06	5
GOBP_POSITIVE_REGULATION_OF_ACTIVATION_OF_JANUS_KINASE_ACTIVITY	0.00207	0.06025	7
GOBP_REGULATION_OF_ENDOCRINE_PROCESS	0.00208	0.06025	34
HP_ABNORMAL_ERYTHROCYTE_ENZYME_LEVEL	0.00208	0.06029	29
GOBP_POSITIVE_REGULATION_OF_SMALL_MOLECULE_METABOLIC_PROCESS	0.0021	0.06061	139
GOBP_SIGNAL_RELEASE	0.0021	0.06061	468
GOBP_POSITIVE_REGULATION_OF_DEFENSE_RESPONSE_TO_BACTERIUM	0.00212	0.06093	10
GOMF_PROTON_TRANSMEMBRANE_TRANSPORTER_ACTIVITY	0.00212	0.06093	109
GOCC_PROTEASOME_CORE_COMPLEX_BETA_SUBUNIT_COMPLEX	0.00212	0.06093	11
GOMF_PEPTIDASE_REGULATOR_ACTIVITY	0.00215	0.06143	227
GOMF_ENDOPEPTIDASE_ACTIVITY	0.00215	0.06143	429
GOBP_GROOMING_BEHAVIOR	0.00217	0.06175	16
HP_ORTHOKERATOSIS	0.00217	0.06175	10
GOMF_GANGLIOSIDE_BINDING	0.00218	0.06199	5
GOBP_POSITIVE_REGULATION_OF_SMOOTH_MUSCLE_CONTRACTION	0.0022	0.0624	26
GOBP_NON_CANONICAL_WNT_SIGNALING_PATHWAY	0.00221	0.0624	152
HP_TRIPHALANGEAL_THUMB	0.00222	0.06251	67
GOBP_REGULATION_OF_STEROID_METABOLIC_PROCESS	0.00222	0.06251	122
GOBP_POSITIVE_REGULATION_OF_SECRETION	0.00223	0.06276	294
GOBP_INORGANIC_ION_IMPORT_ACROSS_PLASMA_MEMBRANE	0.00225	0.06318	97
GOBP_MONOVALENT_INORGANIC_CATION_HOMEOSTASIS	0.00225	0.06318	159
GOCC_FICOLIN_1_RICH_GRANULE_LUMEN	0.00226	0.06336	124
GOBP_NEGATIVE_REGULATION_OF_CYTOKINE_PRODUCTION	0.00228	0.06362	335
GOBP_DOPAMINE_TRANSPORT	0.00229	0.06364	47
GOBP_ORGANIC_HYDROXY_COMPOUND_TRANSPORT	0.00229	0.06364	267
GOBP_NEGATIVE_REGULATION_OF_CANONICAL_WNT_SIGNALING_PATHWAY	0.0023	0.06364	174
GOBP_STEROID_HORMONE_BIOSYNTHETIC_PROCESS	0.0023	0.06364	49
HP_HYPOKETOTIC_HYPOGLYCEMIA	0.00233	0.06445	15
GOBP_KETONE_BIOSYNTHETIC_PROCESS	0.00234	0.06468	42
GOBP_REGULATION_OF_ACTIVATION_OF_JANUS_KINASE_ACTIVITY	0.00236	0.06504	9
GOBP_CD4_POSITIVE_CD25_POSITIVE_ALPHA_BETA_REGULATORY_T_CELL_DIFFERENTIATION	0.0024	0.06596	8
GOMF_PROTEIN_SERINE_PHOSPHATASE_ACTIVITY	0.00242	0.06651	71
GOBP_POSITIVE_REGULATION_OF_BLOOD_CIRCULATION	0.00243	0.06655	38
GOBP_REGULATION_OF_SMALL_MOLECULE_METABOLIC_PROCESS	0.00243	0.06655	429
GOBP_REGULATION_OF_HORMONE_BIOSYNTHETIC_PROCESS	0.00245	0.06679	20
GOBP_NEGATIVE_REGULATION_OF_MYOBLAST_DIFFERENTIATION	0.00245	0.06679	24
GOMF_NEUROPEPTIDE_RECEPTOR_BINDING	0.00246	0.06679	35
GOCC_RESPIRATORY_CHAIN_COMPLEX_III	0.00248	0.06742	14
GOMF_EXCITATORY_EXTRACELLULAR_LIGAND_GATED_ION_CHANNEL_ACTIVITY	0.0025	0.06751	29
GOBP_NEGATIVE_REGULATION_OF_PROTEIN_MATURATION	0.0025	0.06751	27
GOMF_WNT_PROTEIN_BINDING	0.0025	0.06751	30
GOMF_MYOSIN_V_BINDING	0.00254	0.06837	16
GOBP_ORGANIC_ACID_CATABOLIC_PROCESS	0.00255	0.06837	256
GOBP_ACTION_POTENTIAL	0.00255	0.06837	132
GOMF_EPHRIN_RECEPTOR_ACTIVITY	0.00256	0.06858	18
GOMF_LARGE_RIBOSOMAL_SUBUNIT_RRNA_BINDING	0.00257	0.06858	5
GOBP_POSITIVE_REGULATION_OF_CALCIUM_ION_TRANSPORT	0.00257	0.06858	115
GOBP_IMPORT_INTO_CELL	0.0026	0.06932	228
GOBP_REGULATION_OF_POSTSYNAPTIC_MEMBRANE_POTENTIAL	0.00266	0.07073	133
GOBP_REGULATION_OF_REACTIVE_OXYGEN_SPECIES_METABOLIC_PROCESS	0.00271	0.0719	185
GOMF_PEPTIDE_HORMONE_BINDING	0.00272	0.07221	50
GOBP_REGULATION_OF_AMYLOID_BETA_CLEARANCE	0.00275	0.07264	17
GOBP_MESODERMAL_CELL_FATE_COMMITMENT	0.00276	0.07264	16
GOBP_CELL_COMMUNICATION_BY_ELECTRICAL_COUPLING	0.00276	0.07264	31
HP_LEBER_OPTIC_ATROPHY	0.00276	0.07264	10
GOBP_EOSINOPHIL_CHEMOTAXIS	0.00278	0.07308	18
GOBP_CALCIUM_INDEPENDENT_CELL_CELL_ADHESION_VIA_PLASMA_MEMBRANE_CELL_ADHESION_MOLECULES	0.00279	0.0731	22
GOBP_CHAPERONE_MEDIATED_PROTEIN_TRANSPORT	0.0028	0.0734	11
HP_PRIMARY_HYPERCORTISOLISM	0.00283	0.07403	9
GOBP_REGULATION_OF_CELLULAR_RESPONSE_TO_GROWTH_FACTOR_STIMULUS	0.00285	0.07432	286
GOMF_MONOSACCHARIDE_BINDING	0.00285	0.07432	67
HP_FOCAL_T2_HYPERINTENSE_BRAINSTEM_LESION	0.00287	0.0747	32
GOBP_REGULATION_OF_ANGIOTENSIN_LEVELS_IN_BLOOD	0.0029	0.07525	11
GOBP_RESPONSE_TO_NICOTINE	0.00296	0.07665	43
GOBP_CELL_REDOX_HOMEOSTASIS	0.00299	0.07723	43
GOBP_RESPONSE_TO_WOUNDING	0.00299	0.07723	626
GOBP_NEGATIVE_REGULATION_OF_PROTEOLYSIS	0.00303	0.07797	332
GOBP_STEROID_CATABOLIC_PROCESS	0.00303	0.07797	26
GOMF_SULFUR_COMPOUND_BINDING	0.00304	0.07797	253
GOBP_PEPTIDYL_ASPARAGINE_MODIFICATION	0.00304	0.07797	31
GOBP_NEGATIVE_REGULATION_OF_CARTILAGE_DEVELOPMENT	0.00306	0.07827	25
GOMF_CHEMOKINE_RECEPTOR_BINDING	0.00308	0.07866	63
GOBP_SYNAPSE_PRUNING	0.00308	0.07866	11
GOBP_CYTOSOLIC_CALCIUM_ION_TRANSPORT	0.00311	0.07917	170
GOMF_INORGANIC_ANION_TRANSMEMBRANE_TRANSPORTER_ACTIVITY	0.00314	0.07986	143
GOBP_NEGATIVE_REGULATION_OF_SYNAPTIC_TRANSMISSION_GLUTAMATERGIC	0.00316	0.08001	9
GOMF_G_PROTEIN_BETA_SUBUNIT_BINDING	0.00316	0.08001	20
GOBP_POSITIVE_REGULATION_OF_CALCIUM_ION_TRANSPORT_INTO_CYTOSOL	0.00317	0.08006	53
GOCC_EUKARYOTIC_48S_PREINITIATION_COMPLEX	0.00317	0.08007	15
GOBP_MESODERM_MORPHOGENESIS	0.0032	0.0805	68
GOBP_CELLULAR_RESPONSE_TO_ACIDIC_PH	0.0032	0.08057	12
GOBP_NEGATIVE_REGULATION_OF_PEPTIDE_SECRETION	0.00322	0.08079	70
GOBP_GLUTATHIONE_DERIVATIVE_METABOLIC_PROCESS	0.00325	0.08124	21
GOBP_RESPONSE_TO_INTERFERON_GAMMA	0.00326	0.08124	191
GOBP_REGULATION_OF_STEROID_BIOSYNTHETIC_PROCESS	0.00326	0.08124	91
HP_PROXIMAL_TUBULOPATHY	0.00326	0.08124	54
GOBP_POSITIVE_REGULATION_OF_NATURAL_KILLER_CELL_MEDIATED_IMMUNITY	0.00327	0.08124	31
GOBP_CELLULAR_AMINO_ACID_METABOLIC_PROCESS	0.00327	0.08124	306
GOBP_SPROUTING_ANGIOGENESIS	0.00329	0.08158	164
GOBP_NEGATIVE_REGULATION_OF_UBIQUITIN_PROTEIN_LIGASE_ACTIVITY	0.0033	0.08176	9
GOBP_POSITIVE_REGULATION_OF_MAPK_CASCADE	0.00333	0.08233	515
GOCC_G_PROTEIN_COUPLED_RECEPTOR_COMPLEX	0.00333	0.08233	9
GOMF_PROTEIN_SERINE_THREONINE_KINASE_INHIBITOR_ACTIVITY	0.00336	0.08273	29
GOBP_BLOOD_COAGULATION_INTRINSIC_PATHWAY	0.00338	0.08303	17
GOBP_REGULATION_OF_COAGULATION	0.00338	0.08303	70
GOBP_EOSINOPHIL_MIGRATION	0.00339	0.08303	22
GOMF_MHC_PROTEIN_COMPLEX_BINDING	0.00339	0.08303	25
HP_HYPERTROPHIC_CARDIOMYOPATHY	0.00343	0.08357	249
GOBP_REGULATION_OF_NITRIC_OXIDE_SYNTHASE_ACTIVITY	0.00343	0.08357	52
HP_LEUKODYSTROPHY	0.00344	0.08357	98
GOBP_MONONUCLEAR_CELL_MIGRATION	0.00344	0.08357	184
GOBP_PYRIMIDINE_NUCLEOSIDE_METABOLIC_PROCESS	0.00345	0.08357	36
GOBP_POSITIVE_REGULATION_OF_OXIDOREDUCTASE_ACTIVITY	0.00345	0.08357	55
GOBP_TEMPERATURE_HOMEOSTASIS	0.00346	0.08357	171
GOBP_NEGATIVE_REGULATION_OF_CELL_GROWTH	0.00346	0.08357	183
GOCC_TRANSPORT_VESICLE	0.00348	0.08386	390
GOBP_REGULATION_OF_CATION_TRANSMEMBRANE_TRANSPORT	0.0035	0.08412	331
GOBP_AMINOGLYCAN_BIOSYNTHETIC_PROCESS	0.0035	0.08412	114
HP_MALIGNANT_GENITOURINARY_TRACT_TUMOR	0.0035	0.08412	26
GOBP_RESPONSE_TO_INORGANIC_SUBSTANCE	0.00353	0.08448	527
GOMF_POSTSYNAPTIC_NEUROTRANSMITTER_RECEPTOR_ACTIVITY	0.00353	0.08448	62
HP_HYPERPARATHYROIDISM	0.00357	0.08519	22
GOMF_ADRENERGIC_RECEPTOR_ACTIVITY	0.00358	0.08519	9
GOMF_THIOREDOXIN_PEROXIDASE_ACTIVITY	0.00358	0.08519	5
GOBP_EMBRYONIC_SKELETAL_JOINT_MORPHOGENESIS	0.00358	0.08519	10
GOBP_REGULATION_OF_HAIR_CYCLE	0.00361	0.08554	26
HP_INCREASED_SERUM_PYRUVATE	0.00362	0.08554	51
GOMF_CYCLIC_NUCLEOTIDE_BINDING	0.00362	0.08554	36
HP_ABNORMALITY_OF_CIRCULATING_GLUCOCORTICOID_LEVEL	0.00362	0.08554	52
GOBP_ENDOCARDIAL_CUSHION_MORPHOGENESIS	0.00364	0.08582	33
GOBP_RESPONSE_TO_CADMIUM_ION	0.00366	0.08609	61
GOBP_NEGATIVE_REGULATION_OF_NITRIC_OXIDE_SYNTHASE_ACTIVITY	0.00367	0.08616	12
GOBP_CELLULAR_MODIFIED_AMINO_ACID_CATABOLIC_PROCESS	0.00368	0.08633	31
GOMF_ACETYLCHOLINE_RECEPTOR_ACTIVITY	0.00368	0.08633	22
GOCC_CALCITONIN_FAMILY_RECEPTOR_COMPLEX	0.00369	0.08633	5
GOBP_GAP_JUNCTION_ASSEMBLY	0.00372	0.08687	13
GOCC_PHOTORECEPTOR_OUTER_SEGMENT_MEMBRANE	0.00373	0.08698	15
HP_AMBIGUOUS_GENITALIA_MALE	0.00375	0.08698	12
HP_ABNORMALITY_OF_RENIN_ANGIOTENSIN_SYSTEM	0.00375	0.08698	27
GOBP_UNSATURATED_FATTY_ACID_METABOLIC_PROCESS	0.00375	0.08698	113
GOMF_LIGAND_GATED_ION_CHANNEL_ACTIVITY	0.00375	0.08698	139
GOBP_SPHINGOLIPID_BIOSYNTHETIC_PROCESS	0.00377	0.08729	106
GOBP_GLUCOSE_6_PHOSPHATE_METABOLIC_PROCESS	0.00379	0.08748	25
GOMF_D_GLUCOSE_TRANSMEMBRANE_TRANSPORTER_ACTIVITY	0.0038	0.08767	6
GOBP_NEGATIVE_REGULATION_OF_RESPONSE_TO_WOUNDING	0.00385	0.08865	87
GOBP_POSTSYNAPTIC_MEMBRANE_ASSEMBLY	0.00393	0.09028	11
GOBP_POSITIVE_REGULATION_OF_NATURAL_KILLER_CELL_CHEMOTAXIS	0.00395	0.09049	6
HP_PROGRESSIVE_PSYCHOMOTOR_DETERIORATION	0.00395	0.09049	11
GOMF_SERINE_HYDROLASE_ACTIVITY	0.00396	0.09058	182
GOMF_MELANOCORTIN_RECEPTOR_BINDING	0.00398	0.09085	5
GOBP_ESTABLISHMENT_OR_MAINTENANCE_OF_TRANSMEMBRANE_ELECTROCHEMICAL_GRADIENT	0.004	0.09116	13
GOBP_DOLICHYL_DIPHOSPHATE_BIOSYNTHETIC_PROCESS	0.004	0.09116	7
GOBP_CHEMICAL_SYNAPTIC_TRANSMISSION_POSTSYNAPTIC	0.00401	0.0912	102
GOBP_NOREPINEPHRINE_UPTAKE	0.00402	0.09127	8
HP_ATRIAL_STANDSTILL	0.00403	0.09144	6
HP_PREMATURE_LOSS_OF_PERMANENT_TEETH	0.00404	0.09144	5
GOBP_GLIOGENESIS	0.00405	0.09144	279
GOBP_CONVERGENT_EXTENSION_INVOLVED_IN_ORGANOGENESIS	0.00406	0.09169	5
GOBP_REGULATION_OF_LIPOPROTEIN_METABOLIC_PROCESS	0.00408	0.09193	15
GOBP_VITAMIN_D_BIOSYNTHETIC_PROCESS	0.0041	0.09225	10
GOBP_CELLULAR_RESPONSE_TO_COPPER_ION	0.00411	0.09225	28
GOBP_PRESYNAPSE_ORGANIZATION	0.00414	0.09291	49
GOBP_REGULATION_OF_METAL_ION_TRANSPORT	0.00415	0.09303	241
GOBP_ANATOMICAL_STRUCTURE_MATURATION	0.00417	0.09333	213
GOBP_POSITIVE_REGULATION_OF_DEFENSE_RESPONSE	0.0042	0.09335	346
GOCC_ROUGH_ENDOPLASMIC_RETICULUM_MEMBRANE	0.0042	0.09335	25
GOBP_BIOLOGICAL_PHASE	0.0042	0.09335	9
GOBP_CELL_CHEMOTAXIS	0.0042	0.09335	297
GOCC_TRANSLOCON_COMPLEX	0.00421	0.09335	6
GOMF_OXIDOREDUCTASE_ACTIVITY_ACTING_ON_NAD_P_H	0.00422	0.09335	101
GOCC_MITOCHONDRIAL_RESPIRATORY_CHAIN_COMPLEX_IV	0.00424	0.09335	12
GOMF_SODIUM_CHANNEL_ACTIVITY	0.00424	0.09335	43
GOBP_DITERPENOID_BIOSYNTHETIC_PROCESS	0.00424	0.09335	9
GOBP_DOPAMINE_RECEPTOR_SIGNALING_PATHWAY	0.00424	0.09335	38
GOCC_COATED_VESICLE	0.00425	0.09335	288
GOMF_DIPEPTIDASE_ACTIVITY	0.00425	0.09335	15
GOBP_REGULATION_OF_BONE_MINERALIZATION	0.00426	0.09348	73
GOBP_L_SERINE_METABOLIC_PROCESS	0.00427	0.09352	12
GOBP_NON_CANONICAL_WNT_SIGNALING_PATHWAY_VIA_MAPK_CASCADE	0.00429	0.09381	7
HP_PEPTIC_ULCER	0.0043	0.09381	24
GOBP_RESPONSE_TO_RETINOIC_ACID	0.0043	0.09381	101
GOBP_PROTEIN_HOMOOLIGOMERIZATION	0.00431	0.09381	176
GOMF_CAMP_DEPENDENT_PROTEIN_KINASE_REGULATOR_ACTIVITY	0.00432	0.09381	10
GOBP_REGULATION_OF_ACUTE_INFLAMMATORY_RESPONSE	0.00435	0.09431	47
GOBP_SMOOTH_MUSCLE_CELL_PROLIFERATION	0.00436	0.09431	146
GOBP_ISOPRENOID_BIOSYNTHETIC_PROCESS	0.00436	0.09431	27
HP_ABNORMAL_RETICULOCYTE_MORPHOLOGY	0.00436	0.09431	72
GOBP_REGULATION_OF_RENAL_SYSTEM_PROCESS	0.00438	0.09439	32
GOBP_REGULATION_OF_VITAMIN_D_BIOSYNTHETIC_PROCESS	0.00438	0.09439	7
GOBP_REGULATION_OF_STEROID_HORMONE_BIOSYNTHETIC_PROCESS	0.00443	0.09534	10
GOBP_STEROL_BIOSYNTHETIC_PROCESS	0.00444	0.09542	78
GOBP_ICOSANOID_METABOLIC_PROCESS	0.00445	0.09553	121
GOBP_AROMATIC_AMINO_ACID_TRANSPORT	0.00447	0.0957	13
GOBP_POSITIVE_REGULATION_OF_HAIR_FOLLICLE_DEVELOPMENT	0.00448	0.0957	11
GOCC_INTRINSIC_COMPONENT_OF_EXTERNAL_SIDE_OF_PLASMA_MEMBRANE	0.00449	0.0957	23
GOBP_REGULATION_OF_PLASMA_LIPOPROTEIN_PARTICLE_LEVELS	0.00449	0.0957	97
GOMF_DOPAMINE_BINDING	0.00449	0.0957	7
GOBP_DETOXIFICATION_OF_INORGANIC_COMPOUND	0.00454	0.09633	17
GOBP_RESPONSE_TO_METAL_ION	0.00455	0.09633	349
GOBP_KERATAN_SULFATE_BIOSYNTHETIC_PROCESS	0.00455	0.09633	28
GOCC_COPI_COATED_VESICLE	0.00455	0.09633	27
GOBP_HOMOTYPIC_CELL_CELL_ADHESION	0.00456	0.09633	85
GOBP_PYRIMIDINE_RIBONUCLEOSIDE_METABOLIC_PROCESS	0.00457	0.09638	14
GOMF_NAD_BINDING	0.00458	0.09654	53
GOBP_ACTIVATION_OF_PHOSPHOLIPASE_C_ACTIVITY	0.00459	0.09666	32
GOMF_MHC_CLASS_II_RECEPTOR_ACTIVITY	0.00461	0.09687	9
GOCC_TROPONIN_COMPLEX	0.00465	0.09763	8
GOBP_DNA_PROTECTION	0.00466	0.09764	6
GOBP_POSITIVE_REGULATION_OF_LIPID_METABOLIC_PROCESS	0.00467	0.09764	147
GOBP_VIRION_ASSEMBLY	0.00467	0.09764	40
GOBP_REGULATION_OF_MAPK_CASCADE	0.00468	0.09775	690
GOBP_POSITIVE_REGULATION_OF_TRANSMEMBRANE_RECEPTOR_PROTEIN_SERINE_THREONINE_KINASE_SIGNALING_PATHWAY	0.0047	0.09775	102
GOMF_TRANSFERASE_ACTIVITY_TRANSFERRING_SULFUR_CONTAINING_GROUPS	0.0047	0.09775	69
GOBP_NADH_DEHYDROGENASE_COMPLEX_ASSEMBLY	0.0047	0.09775	65
GOBP_PEPTIDE_SECRETION	0.00472	0.09794	392
GOBP_CELLULAR_RESPONSE_TO_ALDEHYDE	0.00477	0.09893	12
HP_PALPITATIONS	0.00479	0.09904	69
HP_LACTIC_ACIDOSIS	0.0048	0.0991	168
GOBP_RESPONSE_TO_TUMOR_NECROSIS_FACTOR	0.00481	0.09918	311
GOBP_REGULATION_OF_NEUROTROPHIN_TRK_RECEPTOR_SIGNALING_PATHWAY	0.00481	0.09918	12
HP_ABNORMALITY_OF_URINE_CALCIUM_CONCENTRATION	0.00483	0.09949	57
GOBP_PATHWAY_RESTRICTED_SMAD_PROTEIN_PHOSPHORYLATION	0.00488	0.10022	64
GOBP_NEUROTROPHIN_TRK_RECEPTOR_SIGNALING_PATHWAY	0.00489	0.10022	32
GOBP_REGULATION_OF_CHONDROCYTE_DEVELOPMENT	0.0049	0.10022	5
GOBP_REGULATION_OF_PRESYNAPTIC_CYTOSOLIC_CALCIUM_ION_CONCENTRATION	0.0049	0.10022	16
HP_RENAL_POTASSIUM_WASTING	0.00493	0.10053	6
GOBP_MESODERMAL_CELL_FATE_SPECIFICATION	0.00493	0.10053	11
GOCC_LAMELLAR_BODY	0.00493	0.10053	17
GOBP_C21_STEROID_HORMONE_METABOLIC_PROCESS	0.00496	0.10088	40
GOBP_OLEFINIC_COMPOUND_BIOSYNTHETIC_PROCESS	0.00497	0.10088	23
GOBP_POSITIVE_REGULATION_OF_T_CELL_MEDIATED_CYTOTOXICITY	0.00497	0.10088	28
GOCC_TIM23_MITOCHONDRIAL_IMPORT_INNER_MEMBRANE_TRANSLOCASE_COMPLEX	0.00499	0.10117	14
GOBP_MOTOR_LEARNING	0.00502	0.10164	6
GOBP_REGULATION_OF_MITOCHONDRIAL_ATP_SYNTHESIS_COUPLED_ELECTRON_TRANSPORT	0.00503	0.1017	7
GOCC_METHYLOSOME	0.00506	0.10201	12
GOMF_CCR1_CHEMOKINE_RECEPTOR_BINDING	0.00506	0.10201	5
GOCC_LATE_ENDOSOME_MEMBRANE	0.00511	0.10281	130
HP_VENTRICULAR_ARRHYTHMIA	0.00511	0.10281	115
GOBP_REGULATION_OF_PH	0.00513	0.10295	101
GOMF_SODIUM_CHLORIDE_SYMPORTER_ACTIVITY	0.00514	0.10304	11
HP_SPRENGEL_ANOMALY	0.00516	0.10321	50
GOCC_FICOLIN_1_RICH_GRANULE	0.00519	0.10369	183
GOBP_REGULATION_OF_HEAT_GENERATION	0.00522	0.10416	13
GOCC_PROTON_TRANSPORTING_TWO_SECTOR_ATPASE_COMPLEX	0.00526	0.10478	32
GOBP_WATER_SOLUBLE_VITAMIN_BIOSYNTHETIC_PROCESS	0.00528	0.10515	6
HP_ABNORMAL_HEMOGLOBIN	0.0053	0.10543	54
GOBP_CYTOKINE_PRODUCTION	0.00534	0.10594	781
GOBP_POSITIVE_REGULATION_OF_NMDA_GLUTAMATE_RECEPTOR_ACTIVITY	0.00535	0.1061	6
GOBP_C21_STEROID_HORMONE_BIOSYNTHETIC_PROCESS	0.00537	0.10635	26
HP_PROPORTIONATE_TALL_STATURE	0.00538	0.10643	15
GOBP_NEUTROPHIL_MEDIATED_CYTOTOXICITY	0.00542	0.10713	10
GOBP_REGULATION_OF_G_PROTEIN_COUPLED_RECEPTOR_SIGNALING_PATHWAY	0.00544	0.10732	141
GOCC_COPI_COATED_VESICLE_MEMBRANE	0.00545	0.10732	17
GOCC_TERTIARY_GRANULE	0.00546	0.10732	162
GOBP_PRODUCTION_OF_MOLECULAR_MEDIATOR_INVOLVED_IN_INFLAMMATORY_RESPONSE	0.00546	0.10732	78
HP_HYPERREFLEXIA_IN_UPPER_LIMBS	0.00547	0.10732	15
GOBP_FATTY_ACID_ELONGATION	0.00549	0.10764	13
GOMF_THREONINE_TYPE_PEPTIDASE_ACTIVITY	0.00552	0.10803	24
GOBP_EMBRYONIC_SKELETAL_SYSTEM_DEVELOPMENT	0.00554	0.1081	116
HP_ERYTHEMA	0.00554	0.1081	117
GOBP_SYNAPTIC_TRANSMISSION_DOPAMINERGIC	0.00555	0.10812	24
GOBP_REGULATION_OF_SYNAPTIC_TRANSMISSION_GLUTAMATERGIC	0.00555	0.10812	68
GOBP_ATP_BIOSYNTHETIC_PROCESS	0.00558	0.10837	35
GOMF_GLUTATHIONE_TRANSFERASE_ACTIVITY	0.0056	0.10837	24
GOBP_NEGATIVE_REGULATION_OF_PEPTIDE_HORMONE_SECRETION	0.00561	0.10837	39
GOMF_KINASE_INHIBITOR_ACTIVITY	0.00561	0.10837	67
GOBP_MESENCHYMAL_CELL_DIFFERENTIATION	0.00562	0.10837	226
GOBP_EMBRYONIC_ORGAN_DEVELOPMENT	0.00563	0.10837	409
GOBP_SERINE_FAMILY_AMINO_ACID_BIOSYNTHETIC_PROCESS	0.00564	0.10837	21
GOBP_ANTIGEN_PROCESSING_AND_PRESENTATION_ENDOGENOUS_LIPID_ANTIGEN_VIA_MHC_CLASS_IB	0.00565	0.10837	5
GOMF_LIPID_ANTIGEN_BINDING	0.00565	0.10837	5
GOBP_PLASMA_LIPOPROTEIN_PARTICLE_CLEARANCE	0.00565	0.10837	62
GOBP_ANTIBACTERIAL_HUMORAL_RESPONSE	0.00566	0.10837	52
GOMF_CAMP_DEPENDENT_PROTEIN_KINASE_INHIBITOR_ACTIVITY	0.00566	0.10837	8
GOCC_PALMITOYLTRANSFERASE_COMPLEX	0.00571	0.10915	11
GOBP_ADHESION_OF_SYMBIONT_TO_HOST	0.00571	0.10915	15
GOBP_LYMPHANGIOGENESIS	0.00576	0.10987	17
GOBP_PROSTAGLANDIN_SECRETION	0.00577	0.11004	14
GOBP_NOREPINEPHRINE_SECRETION	0.0058	0.11031	16
GOCC_RIBONUCLEASE_MRP_COMPLEX	0.00581	0.11031	8
GOMF_CARBON_NITROGEN_LYASE_ACTIVITY	0.00581	0.11031	13
GOBP_GLIAL_CELL_PROLIFERATION	0.00583	0.1105	46
GOBP_FEVER_GENERATION	0.00584	0.1105	10
GOBP_MONOCYTE_CHEMOTAXIS	0.00584	0.1105	64
GOBP_CALCIUM_ION_TRANSPORT_INTO_CYTOSOL	0.00592	0.11174	150
GOMF_VOLTAGE_GATED_SODIUM_CHANNEL_ACTIVITY	0.00595	0.1123	23
GOBP_POSITIVE_REGULATION_OF_REACTIVE_OXYGEN_SPECIES_METABOLIC_PROCESS	0.00596	0.11233	99
HP_COLD_INDUCED_MUSCLE_CRAMPS	0.00598	0.11254	5
GOBP_ERROR_FREE_TRANSLESION_SYNTHESIS	0.00602	0.11295	22
HP_ABNORMALITY_OF_CARDIOVASCULAR_SYSTEM_ELECTROPHYSIOLOGY	0.00602	0.11295	430
GOMF_ENDOPEPTIDASE_REGULATOR_ACTIVITY	0.00604	0.1133	190
GOCC_POSTSYNAPTIC_SPECIALIZATION_MEMBRANE	0.00608	0.11377	109
GOBP_POSITIVE_REGULATION_OF_LIPID_BIOSYNTHETIC_PROCESS	0.00611	0.11432	82
GOBP_REGIONALIZATION	0.0062	0.11569	323
GOMF_G_PROTEIN_COUPLED_CHEMOATTRACTANT_RECEPTOR_ACTIVITY	0.00622	0.11593	26
GOBP_NEUROPEPTIDE_SIGNALING_PATHWAY	0.00624	0.11614	102
HP_OSTEOSARCOMA	0.00625	0.11635	33
GOBP_OXALOACETATE_METABOLIC_PROCESS	0.0063	0.11696	9
GOBP_MICROGLIAL_CELL_MIGRATION	0.0063	0.11696	8
GOBP_STRIATED_MUSCLE_CONTRACTION	0.00633	0.11729	170
GOMF_GLYCOLIPID_BINDING	0.00635	0.11748	26
HP_PITUITARY_PROLACTIN_CELL_ADENOMA	0.00636	0.11754	8
GOBP_POSITIVE_REGULATION_OF_LEUKOCYTE_CHEMOTAXIS	0.00638	0.11772	90
GOBP_CARBOHYDRATE_BIOSYNTHETIC_PROCESS	0.00639	0.11787	208
GOBP_CANONICAL_WNT_SIGNALING_PATHWAY	0.0064	0.11787	327
GOBP_POSITIVE_REGULATION_OF_MACROPHAGE_MIGRATION	0.00641	0.11795	24
GOBP_PROTEIN_FOLDING	0.00645	0.11848	228
HP_RENAL_SALT_WASTING	0.00647	0.11863	22
GOMF_PYRIMIDINE_NUCLEOTIDE_SUGAR_TRANSMEMBRANE_TRANSPORTER_ACTIVITY	0.00648	0.11875	10
GOMF_EXTRACELLULAR_LIGAND_GATED_ION_CHANNEL_ACTIVITY	0.00653	0.11923	73
GOBP_CELLULAR_MONOVALENT_INORGANIC_CATION_HOMEOSTASIS	0.00653	0.11923	113
GOCC_SODIUM_CHANNEL_COMPLEX	0.00653	0.11923	26
GOBP_RESPONSE_TO_AMPHETAMINE	0.00654	0.11929	30
GOBP_MACROPHAGE_MIGRATION	0.00655	0.11932	51
GOBP_HYDROGEN_PEROXIDE_CATABOLIC_PROCESS	0.00656	0.11932	31
GOBP_AMINOGLYCAN_METABOLIC_PROCESS	0.00658	0.11937	170
GOCC_PRESYNAPTIC_ACTIVE_ZONE_MEMBRANE	0.00659	0.11937	26
GOBP_INTERLEUKIN_6_PRODUCTION	0.00659	0.11937	150
GOCC_GAP_JUNCTION	0.00667	0.12078	31
GOMF_CARBOHYDRATE_DERIVATIVE_TRANSMEMBRANE_TRANSPORTER_ACTIVITY	0.00669	0.12101	52
GOBP_LIPOPROTEIN_METABOLIC_PROCESS	0.00671	0.12109	131
GOMF_GLUTATHIONE_PEROXIDASE_ACTIVITY	0.00672	0.12109	21
GOBP_CELL_JUNCTION_DISASSEMBLY	0.00673	0.12114	20
GOBP_REGULATION_OF_MITOCHONDRIAL_OUTER_MEMBRANE_PERMEABILIZATION_INVOLVED_IN_APOPTOTIC_SIGNALING_PATHWAY	0.00675	0.12128	43
GOBP_RESPONSE_TO_ISCHEMIA	0.00676	0.12128	49
GOBP_NEGATIVE_REGULATION_OF_PEPTIDASE_ACTIVITY	0.00676	0.12128	246
HP_MUSCLE_ABNORMALITY_RELATED_TO_MITOCHONDRIAL_DYSFUNCTION	0.00677	0.12135	80
GOBP_NAD_METABOLIC_PROCESS	0.0068	0.12171	50
GOBP_GLYCOSYL_COMPOUND_CATABOLIC_PROCESS	0.00683	0.12199	44
GOMF_CYTIDINE_DEAMINASE_ACTIVITY	0.00683	0.12199	12
GOBP_STEM_CELL_FATE_COMMITMENT	0.00684	0.12199	6
GOCC_TRANSLATION_PREINITIATION_COMPLEX	0.00686	0.12227	18
GOBP_POSITIVE_REGULATION_OF_ERK1_AND_ERK2_CASCADE	0.00692	0.12292	202
GOMF_ANION_CHANNEL_ACTIVITY	0.00693	0.12292	85
GOMF_MACROMOLECULE_TRANSMEMBRANE_TRANSPORTER_ACTIVITY	0.00694	0.12292	25
GOMF_ANTIPORTER_ACTIVITY	0.00695	0.12292	85
GOBP_ENDOTHELIAL_CELL_PROLIFERATION	0.00695	0.12292	176
GOBP_PHOSPHOLIPASE_C_ACTIVATING_DOPAMINE_RECEPTOR_SIGNALING_PATHWAY	0.00695	0.12292	8
GOBP_SYNAPTIC_TRANSMISSION_GLUTAMATERGIC	0.00696	0.12292	89
HP_HYPOKALEMIA	0.00697	0.12302	64
GOCC_PSEUDOPODIUM	0.00701	0.1235	18
GOCC_COATED_VESICLE_MEMBRANE	0.00702	0.12364	177
GOBP_PLATELET_AGGREGATION	0.00706	0.1242	62
GOBP_GRANZYME_MEDIATED_PROGRAMMED_CELL_DEATH_SIGNALING_PATHWAY	0.00708	0.12432	6
GOBP_POSITIVE_REGULATION_OF_ACTION_POTENTIAL	0.00712	0.1248	7
HP_ABNORMALITY_OF_THE_VESTIBULOCOCHLEAR_NERVE	0.00713	0.12484	6
HP_THINNING_OF_DESCEMET_MEMBRANE	0.00714	0.12484	6
GOMF_L_HISTIDINE_TRANSMEMBRANE_TRANSPORTER_ACTIVITY	0.00715	0.12488	5
GOBP_NUCLEAR_TRANSCRIBED_MRNA_CATABOLIC_PROCESS	0.00715	0.12488	203
GOBP_NEGATIVE_REGULATION_OF_ACTION_POTENTIAL	0.00717	0.12501	6
GOBP_NEGATIVE_REGULATION_OF_MONOOXYGENASE_ACTIVITY	0.0072	0.12537	18
GOBP_ENDOSOME_TRANSPORT_VIA_MULTIVESICULAR_BODY_SORTING_PATHWAY	0.00724	0.12595	30
GOCC_NEURON_TO_NEURON_SYNAPSE	0.00725	0.12598	338
GOBP_CALCIUM_MEDIATED_SIGNALING	0.0073	0.12664	195
GOMF_DEOXYCYTIDINE_DEAMINASE_ACTIVITY	0.00737	0.12773	8
HP_EURYBLEPHARON	0.0074	0.12801	9
GOBP_INTERLEUKIN_4_PRODUCTION	0.00741	0.12815	33
GOMF_CHLORIDE_TRANSMEMBRANE_TRANSPORTER_ACTIVITY	0.00742	0.12815	100
GOBP_PULMONARY_VALVE_MORPHOGENESIS	0.00744	0.12815	17
GOBP_EPITHELIAL_TO_MESENCHYMAL_TRANSITION_INVOLVED_IN_ENDOCARDIAL_CUSHION_FORMATION	0.00745	0.12815	16
GOBP_LOW_DENSITY_LIPOPROTEIN_PARTICLE_REMODELING	0.00745	0.12815	17
HP_RENAL_MAGNESIUM_WASTING	0.00745	0.12815	7
GOMF_SECONDARY_ACTIVE_TRANSMEMBRANE_TRANSPORTER_ACTIVITY	0.0075	0.12865	238
GOBP_NUCLEOSIDE_SALVAGE	0.0075	0.12865	16
GOMF_CYTOKINE_RECEPTOR_ACTIVITY	0.00751	0.12866	97
GOMF_PROSTAGLANDIN_E_RECEPTOR_ACTIVITY	0.00752	0.12866	5
GOBP_RESPIRATORY_GASEOUS_EXCHANGE_BY_RESPIRATORY_SYSTEM	0.00753	0.12866	65
GOBP_STEROL_METABOLIC_PROCESS	0.00754	0.12866	164
GOBP_LEARNING	0.00755	0.12866	129
GOBP_POSITIVE_REGULATION_OF_NAD_P_H_OXIDASE_ACTIVITY	0.00757	0.12874	6
GOBP_PROTEIN_COMPLEX_OLIGOMERIZATION	0.00758	0.12874	227
GOBP_PROSTAGLANDIN_TRANSPORT	0.00758	0.12874	17
GOBP_REGULATION_OF_OSSIFICATION	0.00761	0.12918	109
GOBP_MITOCHONDRIAL_MEMBRANE_ORGANIZATION	0.00762	0.1292	121
GOBP_REGULATION_OF_SENSORY_PERCEPTION	0.00765	0.12928	32
GOBP_INTERLEUKIN_1_PRODUCTION	0.00765	0.12928	121
GOCC_CLATHRIN_COATED_ENDOCYTIC_VESICLE_MEMBRANE	0.00766	0.12928	37
GOBP_NEUROINFLAMMATORY_RESPONSE	0.00767	0.12928	41
GOBP_REGULATION_OF_LYMPHOCYTE_CHEMOTAXIS	0.00767	0.12928	25
GOBP_TONIC_SMOOTH_MUSCLE_CONTRACTION	0.00769	0.1294	10
GOBP_REGULATION_OF_ER_ASSOCIATED_UBIQUITIN_DEPENDENT_PROTEIN_CATABOLIC_PROCESS	0.0077	0.1294	9
GOBP_REGULATION_OF_STRIATED_MUSCLE_CONTRACTION	0.00778	0.1306	87
GOBP_REGULATION_OF_VASCULATURE_DEVELOPMENT	0.00778	0.1306	310
GOBP_REGULATION_OF_RESPONSE_TO_WOUNDING	0.0078	0.13074	157
GOBP_PROTEIN_INSERTION_INTO_MEMBRANE	0.00782	0.13083	75
GOBP_REGULATION_OF_ACTION_POTENTIAL	0.00785	0.13133	52
GOBP_POSITIVE_REGULATION_OF_INFLAMMATORY_RESPONSE_TO_ANTIGENIC_STIMULUS	0.00789	0.13165	11
GOBP_NEGATIVE_REGULATION_OF_TRANSMEMBRANE_RECEPTOR_PROTEIN_SERINE_THREONINE_KINASE_SIGNALING_PATHWAY	0.00789	0.13165	131
GOCC_IGA_IMMUNOGLOBULIN_COMPLEX	0.0079	0.13168	5
GOMF_UBIQUINOL_CYTOCHROME_C_REDUCTASE_ACTIVITY	0.00792	0.13183	9
GOBP_KERATAN_SULFATE_METABOLIC_PROCESS	0.00794	0.13183	33
GOBP_BLOOD_VESSEL_REMODELING	0.00794	0.13183	41
GOBP_MITOCHONDRIAL_ELECTRON_TRANSPORT_UBIQUINOL_TO_CYTOCHROME_C	0.00795	0.13183	14
GOBP_CARDIAC_MUSCLE_CONTRACTION	0.00797	0.13195	132
GOMF_ACETYLCHOLINE_BINDING	0.00799	0.13195	12
GOBP_REGULATION_OF_LIPID_TRANSPORT	0.00799	0.13195	151
GOBP_L_SERINE_BIOSYNTHETIC_PROCESS	0.008	0.13195	8
GOBP_PROSTANOID_METABOLIC_PROCESS	0.008	0.13195	47
GOBP_NEGATIVE_REGULATION_OF_HORMONE_METABOLIC_PROCESS	0.00802	0.13212	10
GOBP_POSITIVE_REGULATION_OF_NUCLEOTIDE_BIOSYNTHETIC_PROCESS	0.00803	0.13223	21
GOBP_ENDOCARDIAL_CUSHION_DEVELOPMENT	0.00805	0.13231	42
GOBP_RIBONUCLEOSIDE_CATABOLIC_PROCESS	0.00806	0.13231	24
GOBP_REGULATION_OF_LYMPHOCYTE_MEDIATED_IMMUNITY	0.00808	0.1324	152
GOMF_TETRAPYRROLE_BINDING	0.00809	0.1324	146
HP_HYPERNATRIURIA	0.00809	0.1324	12
GOBP_REGULATION_OF_CELL_FATE_COMMITMENT	0.00811	0.13242	28
HP_ABNORMALITY_OF_SOMATOSENSORY_EVOKED_POTENTIALS	0.00811	0.13242	14
GOBP_NEGATIVE_REGULATION_OF_TRANSFERASE_ACTIVITY	0.00812	0.13242	282
GOMF_PHOSPHATIDIC_ACID_TRANSFER_ACTIVITY	0.00814	0.13243	7
GOMF_NEUROTRANSMITTER_BINDING	0.00814	0.13243	16
GOBP_CHLORIDE_TRANSPORT	0.00815	0.13243	108
GOMF_PROTEIN_SERINE_THREONINE_PHOSPHATASE_ACTIVITY	0.00815	0.13243	100
GOBP_T_CELL_DIFFERENTIATION	0.00818	0.13271	245
GOBP_NEGATIVE_REGULATION_OF_CAMP_DEPENDENT_PROTEIN_KINASE_ACTIVITY	0.00822	0.13317	9
GOBP_POSITIVE_REGULATION_OF_HEAT_GENERATION	0.00823	0.13317	10
GOBP_REGULATION_OF_CELLULAR_AMINE_METABOLIC_PROCESS	0.00824	0.13329	76
GOBP_RESPONSE_TO_GROWTH_FACTOR	0.00826	0.1333	715
GOBP_RIBOSOME_ASSEMBLY	0.00826	0.1333	64
HP_MALE_SEXUAL_DYSFUNCTION	0.0083	0.13379	76
GOBP_NEGATIVE_REGULATION_OF_NOREPINEPHRINE_SECRETION	0.00832	0.13394	8
GOMF_VOLTAGE_GATED_SODIUM_CHANNEL_ACTIVITY_INVOLVED_IN_CARDIAC_MUSCLE_CELL_ACTION_POTENTIAL	0.00834	0.13413	5
GOMF_CAMP_BINDING	0.0084	0.1348	23
GOBP_REGULATION_OF_WATER_LOSS_VIA_SKIN	0.0084	0.1348	26
GOBP_GAMMA_AMINOBUTYRIC_ACID_TRANSPORT	0.00842	0.13492	13
GOBP_GLUCOCORTICOID_BIOSYNTHETIC_PROCESS	0.00843	0.13496	18
GOBP_TERPENOID_METABOLIC_PROCESS	0.00845	0.13496	124
GOBP_EPITHELIAL_CELL_PROLIFERATION	0.00845	0.13496	411
GOMF_MHC_CLASS_I_PROTEIN_BINDING	0.00846	0.13496	18
GOBP_POSITIVE_REGULATION_OF_LIPOPROTEIN_PARTICLE_CLEARANCE	0.00847	0.13496	9
GOBP_INTERFERON_GAMMA_PRODUCTION	0.00849	0.13517	110
HP_ABNORMAL_URINE_SODIUM_CONCENTRATION	0.0085	0.13521	18
HP_VENTRICULAR_PREEXCITATION	0.00854	0.13566	32
GOMF_NARROW_PORE_CHANNEL_ACTIVITY	0.00859	0.1364	19
GOBP_REGULATION_OF_BIOMINERALIZATION	0.00864	0.13695	92
GOBP_REGULATION_OF_HEART_MORPHOGENESIS	0.00871	0.13793	11
GOMF_VOLTAGE_GATED_POTASSIUM_CHANNEL_ACTIVITY	0.00878	0.13877	86
GOBP_CERAMIDE_BIOSYNTHETIC_PROCESS	0.00878	0.13877	66
HP_ABNORMAL_NUMBER_OF_ERYTHROID_PRECURSORS	0.00879	0.13879	36
GOBP_MEMBRANE_LIPID_BIOSYNTHETIC_PROCESS	0.00886	0.13973	143
GOBP_NADPH_REGENERATION	0.0089	0.14013	18
HP_INCREASED_CIRCULATING_CORTISOL_LEVEL	0.0089	0.14013	16
GOBP_NEGATIVE_REGULATION_OF_COAGULATION	0.00892	0.14029	51
GOBP_REGULATION_OF_WNT_SIGNALING_PATHWAY_INVOLVED_IN_HEART_DEVELOPMENT	0.00894	0.14031	8
GOCC_CALYX_OF_HELD	0.00895	0.14031	16
GOBP_REGULATION_OF_GLUCOCORTICOID_BIOSYNTHETIC_PROCESS	0.00895	0.14031	8
GOBP_POSITIVE_REGULATION_OF_GLIAL_CELL_MIGRATION	0.00898	0.14056	13
GOBP_NEGATIVE_REGULATION_OF_CYTOKINE_PRODUCTION_INVOLVED_IN_INFLAMMATORY_RESPONSE	0.00907	0.1419	29
GOBP_MITOCHONDRIAL_RESPIRASOME_ASSEMBLY	0.0091	0.14206	9
GOBP_CELL_ADHESION_MOLECULE_PRODUCTION	0.00913	0.14242	21
GOCC_CAVEOLA	0.00915	0.14269	80
GOMF_GAP_JUNCTION_CHANNEL_ACTIVITY_INVOLVED_IN_CELL_COMMUNICATION_BY_ELECTRICAL_COUPLING	0.00923	0.14364	6
GOBP_PURINERGIC_NUCLEOTIDE_RECEPTOR_SIGNALING_PATHWAY	0.00926	0.14405	31
HP_HEART_BLOCK	0.00932	0.14488	100
GOMF_3_BETA_HYDROXY_DELTA5_STEROID_DEHYDROGENASE_ACTIVITY	0.00934	0.14498	6
GOBP_REGULATION_OF_ATP_BIOSYNTHETIC_PROCESS	0.00937	0.14524	18
GOBP_PH_REDUCTION	0.0094	0.14564	58
GOBP_REGULATION_OF_ANTIGEN_PROCESSING_AND_PRESENTATION_OF_PEPTIDE_ANTIGEN	0.00943	0.14596	6
HP_MACROCYTIC_ANEMIA	0.00947	0.14628	57
GOBP_NEUROTRANSMITTER_REUPTAKE	0.00949	0.14628	31
GOBP_NEGATIVE_REGULATION_OF_IMMUNE_SYSTEM_PROCESS	0.0095	0.14628	388
GOBP_CALCITONIN_FAMILY_RECEPTOR_SIGNALING_PATHWAY	0.00951	0.14628	7
GOBP_REGULATION_OF_RESPIRATORY_BURST	0.00951	0.14628	15
GOCC_LATE_ENDOSOME_LUMEN	0.00953	0.14628	9
HP_NON_CONVULSIVE_STATUS_EPILEPTICUS_WITHOUT_COMA	0.00953	0.14628	15
GOBP_EXTERNAL_ENCAPSULATING_STRUCTURE_ORGANIZATION	0.00953	0.14628	390
GOBP_CELLULAR_BIOGENIC_AMINE_METABOLIC_PROCESS	0.00959	0.14692	103
GOBP_INSEMINATION	0.0096	0.14696	12
GOBP_COLLAGEN_CATABOLIC_PROCESS	0.00962	0.14708	47
GOBP_REGULATION_OF_GRANULOCYTE_CHEMOTAXIS	0.00964	0.14708	48
HP_ABNORMALITY_OF_ACID_BASE_HOMEOSTASIS	0.00964	0.14708	368
GOBP_NEGATIVE_REGULATION_OF_CELL_ADHESION_MOLECULE_PRODUCTION	0.00965	0.14708	11
GOBP_REGULATION_OF_CALCIUM_ION_TRANSMEMBRANE_TRANSPORT	0.00969	0.14755	140
GOBP_PYRIMIDINE_NUCLEOSIDE_CATABOLIC_PROCESS	0.00971	0.14776	23
HP_PREMATURE_LOSS_OF_PRIMARY_TEETH	0.00974	0.14804	21
HP_HYPERGASTRINEMIA	0.00979	0.14844	6
GOBP_RESPONSE_TO_ACETYLCHOLINE	0.00979	0.14844	30
HP_HYPOKALEMIC_ALKALOSIS	0.00981	0.1486	12
GOBP_POSITIVE_REGULATION_OF_LEUKOCYTE_PROLIFERATION	0.00983	0.14874	147
HP_ABNORMAL_CSF_PROTEIN_LEVEL	0.00985	0.14883	52
GOBP_REGULATION_OF_SUPEROXIDE_METABOLIC_PROCESS	0.00986	0.14883	30
GOCC_COLLAGEN_CONTAINING_EXTRACELLULAR_MATRIX	0.00987	0.14883	419
HP_ABNORMAL_URINARY_ELECTROLYTE_CONCENTRATION	0.00987	0.14883	102
GOBP_ALPHA_AMINO_ACID_METABOLIC_PROCESS	0.0099	0.14911	184
HP_IMPAIRED_TEMPERATURE_SENSATION	0.00992	0.14911	14
GOBP_LEUKOCYTE_DIFFERENTIATION	0.00992	0.14911	521
GOMF_INTRACELLULAR_CAMP_ACTIVATED_CATION_CHANNEL_ACTIVITY	0.01002	0.15042	9
GOBP_PROTEIN_KINASE_B_SIGNALING	0.01004	0.15052	261
GOBP_MULTICELLULAR_ORGANISMAL_SIGNALING	0.01005	0.15052	200
GOBP_EMBRYONIC_DIGESTIVE_TRACT_DEVELOPMENT	0.01009	0.15102	31
GOBP_SULFUR_COMPOUND_METABOLIC_PROCESS	0.01011	0.15118	367
GOBP_ANIMAL_ORGAN_FORMATION	0.01016	0.1517	60
GOMF_IRON_ION_BINDING	0.01017	0.15172	150
HP_EPISPADIAS	0.01019	0.15172	25
GOBP_RESPONSE_TO_KETONE	0.0102	0.15172	192
HP_ADRENOCORTICAL_ABNORMALITY	0.0102	0.15172	10
HP_VEGETATIVE_STATE	0.01021	0.15172	7
HP_RECURRENT_PAROXYSMAL_HEADACHE	0.01024	0.15172	32
GOBP_PROTEIN_REPAIR	0.01024	0.15172	7
GOMF_PROTEIN_TRANSMEMBRANE_TRANSPORTER_ACTIVITY	0.01025	0.15172	21
GOBP_APOPTOTIC_MITOCHONDRIAL_CHANGES	0.01025	0.15172	113
HP_ABNORMAL_CIRCULATING_AMINO_ACID_CONCENTRATION	0.01027	0.15188	121
GOBP_STRESS_RESPONSE_TO_METAL_ION	0.0103	0.15214	18
GOBP_RIBOSOMAL_LARGE_SUBUNIT_BIOGENESIS	0.01037	0.15302	71
GOCC_POTASSIUM_CHANNEL_COMPLEX	0.0104	0.15338	98
GOBP_SULFUR_COMPOUND_CATABOLIC_PROCESS	0.01043	0.15357	56
HP_EPISODIC_FLACCID_WEAKNESS	0.01052	0.15477	5
GOBP_DICARBOXYLIC_ACID_METABOLIC_PROCESS	0.01054	0.15494	93
GOBP_POSITIVE_REGULATION_OF_MACROPHAGE_ACTIVATION	0.01059	0.15558	26
GOBP_AMINO_ACID_IMPORT	0.01064	0.15589	47
HP_GENERALIZED_DYSTONIA	0.01064	0.15589	12
GOCC_CATION_CHANNEL_COMPLEX	0.01066	0.15589	221
GOMF_CIS_TRANS_ISOMERASE_ACTIVITY	0.01066	0.15589	40
GOBP_PROTEIN_MATURATION_BY_PROTEIN_FOLDING	0.01068	0.15597	8
GOBP_REGULATION_OF_ATRIAL_CARDIAC_MUSCLE_CELL_MEMBRANE_DEPOLARIZATION	0.01068	0.15597	8
GOBP_BIOMINERALIZATION	0.0107	0.15599	157
GOBP_PROTEIN_N_LINKED_GLYCOSYLATION	0.01071	0.15601	74
GOBP_REGULATION_OF_POTASSIUM_ION_TRANSPORT	0.01072	0.15601	97
GOBP_METHYLGLYOXAL_METABOLIC_PROCESS	0.01073	0.15601	5
HP_ABNORMAL_BRAINSTEM_MRI_SIGNAL_INTENSITY	0.01075	0.15609	39
GOBP_NEGATIVE_REGULATION_OF_OSTEOBLAST_DIFFERENTIATION	0.01076	0.15609	47
GOBP_REGULATION_OF_NEUTROPHIL_MIGRATION	0.01077	0.15609	41
GOBP_CELLULAR_RESPONSE_TO_VASCULAR_ENDOTHELIAL_GROWTH_FACTOR_STIMULUS	0.01082	0.15671	70
GOBP_REGULATION_OF_PEPTIDASE_ACTIVITY	0.01088	0.1573	437
GOBP_NEGATIVE_REGULATION_OF_IMMUNE_EFFECTOR_PROCESS	0.01088	0.1573	124
HP_ABNORMAL_URINE_POTASSIUM_CONCENTRATION	0.0109	0.15745	18
GOBP_POSITIVE_REGULATION_OF_LYMPHOCYTE_CHEMOTAXIS	0.01096	0.15787	19
GOBP_POSITIVE_REGULATION_OF_FATTY_ACID_BIOSYNTHETIC_PROCESS	0.01096	0.15787	23
GOBP_NEGATIVE_REGULATION_OF_DEFENSE_RESPONSE	0.01097	0.15787	220
HP_ANODONTIA	0.01098	0.15787	17
GOBP_PERIPHERAL_NERVOUS_SYSTEM_AXON_REGENERATION	0.01099	0.1579	9
GOBP_HORMONE_TRANSPORT	0.01102	0.15824	307
GOBP_EMBRYONIC_SKELETAL_JOINT_DEVELOPMENT	0.01104	0.1583	14
GOBP_POSITIVE_REGULATION_OF_PROTEIN_MATURATION	0.01105	0.1583	26
GOBP_ISOPENTENYL_DIPHOSPHATE_BIOSYNTHETIC_PROCESS	0.01106	0.1583	5
GOBP_PEPTIDYL_PROLINE_MODIFICATION	0.01107	0.15835	58
GOBP_LONG_CHAIN_FATTY_ACID_METABOLIC_PROCESS	0.01115	0.15933	120
GOBP_LIPID_LOCALIZATION	0.01121	0.15994	501
GOMF_NEUROTRANSMITTER_RECEPTOR_ACTIVITY	0.01127	0.16073	111
HP_GASTRIC_ULCER	0.01133	0.16145	6
GOBP_NEUTROPHIL_MEDIATED_KILLING_OF_SYMBIONT_CELL	0.01138	0.16189	8
HP_HYPERMAGNESEMIA	0.01139	0.16191	7
GOCC_CELL_SUBSTRATE_JUNCTION	0.01141	0.16191	422
GOCC_PEPTIDASE_COMPLEX	0.01141	0.16191	91
GOBP_DEVELOPMENTAL_INDUCTION	0.01143	0.16206	32
GOBP_INORGANIC_ANION_TRANSPORT	0.01146	0.16209	169
GOBP_REGULATION_OF_HORMONE_SECRETION	0.01146	0.16209	257
GOBP_PHAGOSOME_ACIDIFICATION	0.01147	0.16209	28
GOBP_EPINEPHRINE_TRANSPORT	0.01148	0.16209	9
GOBP_STABILIZATION_OF_MEMBRANE_POTENTIAL	0.0115	0.1623	17
GOBP_MULTICELLULAR_ORGANISMAL_HOMEOSTASIS	0.01152	0.16241	514
GOMF_PROTEIN_TRANSPORTER_ACTIVITY	0.01153	0.16241	29
GOBP_REGULATION_OF_NAD_P_H_OXIDASE_ACTIVITY	0.01155	0.16249	10
GOMF_RETINAL_DEHYDROGENASE_ACTIVITY	0.01157	0.16262	8
GOBP_CATECHOLAMINE_UPTAKE	0.0116	0.16282	18
HP_ELEVATED_CALCITONIN	0.01161	0.16282	23
GOCC_ENDOPEPTIDASE_COMPLEX	0.01162	0.16285	67
GOBP_REGULATION_OF_T_HELPER_1_TYPE_IMMUNE_RESPONSE	0.01164	0.16291	27
GOBP_REGULATION_OF_FATTY_ACID_BIOSYNTHETIC_PROCESS	0.01165	0.16291	54
HP_THROMBOCYTOSIS	0.01168	0.16291	49
GOCC_PLATELET_ALPHA_GRANULE_LUMEN	0.01169	0.16291	66
GOBP_GLYCINE_METABOLIC_PROCESS	0.01169	0.16291	19
GOBP_PHAGOSOME_MATURATION	0.0117	0.16291	46
GOBP_NEGATIVE_REGULATION_OF_PRODUCTION_OF_MOLECULAR_MEDIATOR_OF_IMMUNE_RESPONSE	0.0117	0.16291	39
HP_VENTRICULAR_FIBRILLATION	0.01173	0.16311	46
GOMF_NUCLEOTIDE_SUGAR_TRANSMEMBRANE_TRANSPORTER_ACTIVITY	0.01184	0.16457	12
HP_INTESTINAL_CARCINOID	0.01186	0.16464	6
GOBP_SHORT_TERM_MEMORY	0.01192	0.16527	8
GOBP_POSITIVE_REGULATION_OF_NEUROINFLAMMATORY_RESPONSE	0.01194	0.16546	15
GOBP_NEGATIVE_REGULATION_OF_STEROID_METABOLIC_PROCESS	0.01196	0.16555	29
GOBP_VITAMIN_A_METABOLIC_PROCESS	0.01199	0.16567	8
GOBP_AMINO_ACID_TRANSMEMBRANE_TRANSPORT	0.01199	0.16567	92
GOBP_BONE_MINERALIZATION_INVOLVED_IN_BONE_MATURATION	0.01203	0.16604	11
GOBP_ERK1_AND_ERK2_CASCADE	0.01204	0.16604	307
HP_ABNORMAL_BLOOD_INORGANIC_CATION_CONCENTRATION	0.01208	0.16633	134
GOBP_NEURAL_CREST_CELL_DIFFERENTIATION	0.01209	0.16633	89
GOMF_LIGAND_GATED_CATION_CHANNEL_ACTIVITY	0.0121	0.16633	109
GOCC_DOPAMINERGIC_SYNAPSE	0.01214	0.16675	9
GOBP_NEGATIVE_REGULATION_OF_MITOCHONDRION_ORGANIZATION	0.01215	0.16675	46
GOBP_PROTEIN_ACTIVATION_CASCADE	0.01216	0.16675	27
GOMF_G_PROTEIN_COUPLED_GLUTAMATE_RECEPTOR_ACTIVITY	0.0122	0.16719	9
GOBP_LYMPHOCYTE_COSTIMULATION	0.01224	0.16748	59
GOCC_CLATHRIN_COATED_VESICLE_MEMBRANE	0.01226	0.1677	114
GOBP_POSITIVE_REGULATION_OF_UNSATURATED_FATTY_ACID_BIOSYNTHETIC_PROCESS	0.01229	0.16796	9
GOBP_TRANS_SYNAPTIC_SIGNALING_BY_TRANS_SYNAPTIC_COMPLEX	0.01236	0.16852	8
GOMF_POTASSIUM_ION_LEAK_CHANNEL_ACTIVITY	0.01237	0.16852	16
GOBP_CELL_CELL_JUNCTION_ORGANIZATION	0.01237	0.16852	205
GOBP_REGULATION_OF_RECEPTOR_BINDING	0.01241	0.1686	25
GOBP_NEGATIVE_REGULATION_OF_CELL_ACTIVATION	0.01241	0.1686	196
GOBP_POSITIVE_REGULATION_OF_MEMORY_T_CELL_DIFFERENTIATION	0.01242	0.1686	9
HP_POSTPRANDIAL_HYPERGLYCEMIA	0.01243	0.1686	9
GOBP_NEURON_CELL_CELL_ADHESION	0.01243	0.1686	17
GOCC_PRESYNAPTIC_MEMBRANE	0.01245	0.16867	136
GOBP_REGULATION_OF_EPITHELIAL_TO_MESENCHYMAL_TRANSITION_INVOLVED_IN_ENDOCARDIAL_CUSHION_FORMATION	0.0125	0.16927	6
GOBP_ANTERIOR_POSTERIOR_AXIS_SPECIFICATION	0.01252	0.16928	46
GOBP_DETECTION_OF_ABIOTIC_STIMULUS	0.01254	0.16942	142
HP_STATUS_EPILEPTICUS_WITHOUT_PROMINENT_MOTOR_SYMPTOMS	0.01257	0.16962	18
GOBP_DEVELOPMENTAL_MATURATION	0.01258	0.16962	263
GOBP_CYTOKINE_PRODUCTION_INVOLVED_IN_INFLAMMATORY_RESPONSE	0.01259	0.16962	59
GOBP_NEURON_DEATH_IN_RESPONSE_TO_HYDROGEN_PEROXIDE	0.01262	0.16973	5
GOBP_HETEROPHILIC_CELL_CELL_ADHESION_VIA_PLASMA_MEMBRANE_CELL_ADHESION_MOLECULES	0.01262	0.16973	47
GOBP_PLATELET_ACTIVATION	0.0127	0.17062	156
HP_INCREASED_C_PEPTIDE_LEVEL	0.01273	0.17064	8
HP_MITOCHONDRIAL_MYOPATHY	0.01273	0.17064	63
GOBP_SMOOTH_MUSCLE_CELL_DIFFERENTIATION	0.01274	0.17064	63
GOBP_RESPONSE_TO_CATECHOLAMINE	0.01275	0.17064	105
GOBP_REGULATION_OF_MITOCHONDRIAL_MEMBRANE_PERMEABILITY	0.01276	0.17075	71
GOCC_PREFOLDIN_COMPLEX	0.01279	0.17097	7
GOBP_SKELETAL_SYSTEM_MORPHOGENESIS	0.01285	0.17145	208
GOBP_T_CELL_MEDIATED_CYTOTOXICITY	0.01286	0.17145	45
HP_CHORIOCAPILLARIS_ATROPHY	0.01287	0.17145	5
GOBP_ARTERY_SMOOTH_MUSCLE_CONTRACTION	0.01288	0.17145	8
GOMF_ORGANIC_ACID_BINDING	0.01289	0.17145	113
GOBP_MATING	0.01292	0.17171	38
GOBP_RESPONSE_TO_ORGANOPHOSPHORUS	0.01296	0.17197	129
GOBP_DNA_CYTOSINE_DEAMINATION	0.01297	0.17197	10
GOMF_VITAMIN_BINDING	0.01297	0.17197	141
HP_MYOKYMIA	0.01301	0.17222	16
GOBP_RETINAL_METABOLIC_PROCESS	0.01302	0.17222	15
GOBP_REGULATION_OF_AMINO_ACID_TRANSPORT	0.01303	0.17226	30
GOBP_THREONINE_METABOLIC_PROCESS	0.01306	0.17253	6
HP_RETINAL_TELANGIECTASIA	0.01309	0.17277	19
HP_METABOLIC_ALKALOSIS	0.01311	0.17283	18
GOBP_CARDIAC_ATRIUM_MORPHOGENESIS	0.01316	0.17329	28
GOBP_CARBOHYDRATE_DERIVATIVE_CATABOLIC_PROCESS	0.01317	0.17329	194
GOBP_POSTSYNAPTIC_SIGNAL_TRANSDUCTION	0.01321	0.17374	35
GOBP_ANGIOGENESIS_INVOLVED_IN_WOUND_HEALING	0.01323	0.17374	26
GOBP_GLYCOPROTEIN_METABOLIC_PROCESS	0.01324	0.17374	404
GOBP_POSITIVE_REGULATION_OF_NATURAL_KILLER_CELL_MEDIATED_CYTOTOXICITY	0.01329	0.17421	26
GOBP_NEGATIVE_REGULATION_OF_INTRACELLULAR_TRANSPORT	0.01331	0.17421	56
GOBP_POSITIVE_REGULATION_OF_CELL_ADHESION	0.01332	0.17421	419
GOMF_COPPER_ION_BINDING	0.01333	0.17421	59
GOCC_INTRINSIC_COMPONENT_OF_POSTSYNAPTIC_SPECIALIZATION_MEMBRANE	0.01335	0.17421	69
GOBP_NEGATIVE_REGULATION_OF_CATION_CHANNEL_ACTIVITY	0.01336	0.17421	44
GOCC_BASOLATERAL_PLASMA_MEMBRANE	0.01336	0.17421	211
HP_SHORT_LOWER_LIMBS	0.01338	0.17421	6
GOBP_POSITIVE_REGULATION_OF_ATP_METABOLIC_PROCESS	0.0134	0.17421	40
GOMF_ISOMERASE_ACTIVITY	0.01341	0.17421	152
GOMF_FOLIC_ACID_BINDING	0.01342	0.17421	12
GOMF_PALMITOYLTRANSFERASE_ACTIVITY	0.01343	0.17421	39
GOBP_CAMP_MEDIATED_SIGNALING	0.01344	0.17421	61
GOBP_PEPTIDYL_CYSTEINE_MODIFICATION	0.01345	0.17421	48
GOMF_NERVE_GROWTH_FACTOR_RECEPTOR_BINDING	0.01345	0.17421	5
GOBP_CYCLOOXYGENASE_PATHWAY	0.01353	0.17504	11
GOBP_POSITIVE_REGULATION_OF_STEROID_METABOLIC_PROCESS	0.01363	0.17626	29
GOBP_NEGATIVE_REGULATION_OF_INTERLEUKIN_1_BETA_PRODUCTION	0.01365	0.17638	39
HP_ABSENT_HAIR	0.01371	0.17678	42
GOBP_EXTRACELLULAR_MATRIX_CONSTITUENT_SECRETION	0.01371	0.17678	11
HP_ADENOCARCINOMA_OF_THE_INTESTINES	0.01372	0.17678	35
GOBP_ANTIBACTERIAL_PEPTIDE_PRODUCTION	0.01374	0.17686	7
GOMF_SULFOTRANSFERASE_ACTIVITY	0.01377	0.17702	52
GOBP_AXIS_SPECIFICATION	0.01379	0.17702	79
GOBP_ENDODERMAL_CELL_FATE_SPECIFICATION	0.01381	0.17702	7
GOBP_NEGATIVE_REGULATION_OF_LEUKOCYTE_PROLIFERATION	0.01381	0.17702	87
GOBP_SKELETAL_SYSTEM_DEVELOPMENT	0.01382	0.17702	473
GOBP_INORGANIC_ANION_TRANSMEMBRANE_TRANSPORT	0.01382	0.17702	119
HP_ABNORMAL_PLATELET_AGGREGATION	0.01386	0.17727	26
GOBP_PRIMARY_ALCOHOL_BIOSYNTHETIC_PROCESS	0.01408	0.17994	13
GOBP_ALANINE_TRANSPORT	0.01411	0.18026	15
GOBP_POSITIVE_REGULATION_OF_EPITHELIAL_TO_MESENCHYMAL_TRANSITION	0.01418	0.18074	50
GOBP_BONE_REMODELING	0.0142	0.18074	89
GOBP_RESPONSE_TO_OXYGEN_RADICAL	0.0142	0.18074	26
GOMF_C3HC4_TYPE_RING_FINGER_DOMAIN_BINDING	0.0142	0.18074	6
GOMF_TESTOSTERONE_17_BETA_DEHYDROGENASE_NADPPLUS_ACTIVITY	0.01422	0.18074	5
GOMF_TESTOSTERONE_DEHYDROGENASE_NADPLUS_ACTIVITY	0.01422	0.18074	6
GOMF_MISFOLDED_PROTEIN_BINDING	0.01425	0.18088	29
GOCC_ENDOPLASMIC_RETICULUM_GOLGI_INTERMEDIATE_COMPARTMENT_MEMBRANE	0.01432	0.18163	74
GOCC_INTERCALATED_DISC	0.01439	0.18226	48
GOBP_POSITIVE_REGULATION_OF_CALCIUM_ION_TRANSMEMBRANE_TRANSPORT	0.01439	0.18226	68
HP_ABNORMAL_FOVEAL_MORPHOLOGY	0.01442	0.18245	42
GOMF_CYCLOSPORIN_A_BINDING	0.01447	0.1827	19
GOCC_ACROSOMAL_VESICLE	0.01447	0.1827	114
GOBP_G_PROTEIN_COUPLED_GLUTAMATE_RECEPTOR_SIGNALING_PATHWAY	0.01448	0.1827	15
GOCC_SNO_S_RNA_CONTAINING_RIBONUCLEOPROTEIN_COMPLEX	0.01449	0.1827	27
GOBP_NUCLEOSIDE_CATABOLIC_PROCESS	0.01451	0.18274	34
GOMF_5_3_EXODEOXYRIBONUCLEASE_ACTIVITY	0.01452	0.18274	8
GOBP_REGULATION_OF_CARTILAGE_DEVELOPMENT	0.01455	0.18287	61
GOBP_POSITIVE_REGULATION_OF_LYMPHOCYTE_MIGRATION	0.01455	0.18287	36
GOBP_GLUTATHIONE_CATABOLIC_PROCESS	0.01459	0.18295	11
GOMF_PORIN_ACTIVITY	0.0146	0.18295	5
GOBP_POSITIVE_REGULATION_OF_HEART_RATE	0.0146	0.18295	25
GOBP_GLYCOPROTEIN_BIOSYNTHETIC_PROCESS	0.01461	0.18295	333
GOBP_POSITIVE_REGULATION_OF_INTERFERON_GAMMA_PRODUCTION	0.01469	0.18379	64
GOBP_CYTOPLASMIC_TRANSLATION	0.01471	0.18391	100
GOBP_COAGULATION	0.01474	0.18417	330
GOMF_PEPTIDE_ANTIGEN_BINDING	0.01477	0.18437	30
GOBP_NEGATIVE_REGULATION_OF_SMOOTH_MUSCLE_CELL_PROLIFERATION	0.01483	0.18489	54
GOBP_CELL_FATE_COMMITMENT_INVOLVED_IN_FORMATION_OF_PRIMARY_GERM_LAYER	0.01486	0.18517	28
GOBP_CARDIAC_VASCULAR_SMOOTH_MUSCLE_CELL_DIFFERENTIATION	0.01489	0.18532	9
HP_HYPOCHLOREMIA	0.01495	0.18589	7
GOBP_PENILE_ERECTION	0.015	0.18623	10
GOBP_NEGATIVE_REGULATION_OF_SEROTONIN_SECRETION	0.015	0.18623	5
GOBP_NUCLEOSIDE_TRIPHOSPHATE_BIOSYNTHETIC_PROCESS	0.01509	0.18725	63
GOBP_CANNABINOID_SIGNALING_PATHWAY	0.01516	0.18798	9
GOBP_REGULATION_OF_CALCIDIOL_1_MONOOXYGENASE_ACTIVITY	0.01529	0.18928	7
GOBP_REGULATION_OF_CALCIUM_ION_TRANSPORT_INTO_CYTOSOL	0.01532	0.18928	93
GOBP_RECEPTOR_MEDIATED_VIRION_ATTACHMENT_TO_HOST_CELL	0.01533	0.18928	5
HP_WRITER_S_CRAMP	0.01534	0.18928	16
GOMF_LIPID_PHOSPHATASE_ACTIVITY	0.01534	0.18928	14
GOBP_AMINE_BIOSYNTHETIC_PROCESS	0.01538	0.18928	39
GOBP_GLIAL_CELL_DIFFERENTIATION	0.0154	0.18928	208
GOBP_REGULATION_OF_INSULIN_LIKE_GROWTH_FACTOR_RECEPTOR_SIGNALING_PATHWAY	0.0154	0.18928	21
GOCC_G_PROTEIN_BETA_GAMMA_SUBUNIT_COMPLEX	0.0154	0.18928	12
GOBP_CELLULAR_RESPONSE_TO_MOLECULE_OF_BACTERIAL_ORIGIN	0.01541	0.18928	199
GOCC_ACETYLCHOLINE_GATED_CHANNEL_COMPLEX	0.01541	0.18928	16
GOMF_RECEPTOR_SERINE_THREONINE_KINASE_BINDING	0.01544	0.18934	27
GOBP_RESPONSE_TO_TRANSFORMING_GROWTH_FACTOR_BETA	0.01544	0.18934	255
GOBP_REGULATION_OF_LEUKOCYTE_CHEMOTAXIS	0.01547	0.18934	116
GOBP_NEGATIVE_REGULATION_OF_STEM_CELL_PROLIFERATION	0.01548	0.18934	8
GOBP_NEGATIVE_REGULATION_OF_INTERLEUKIN_1_PRODUCTION	0.01549	0.18934	46
HP_ERYTHRODERMA	0.0155	0.18934	47
GOBP_GALACTOSE_METABOLIC_PROCESS	0.01551	0.18934	13
HP_FETAL_DISTRESS	0.01557	0.18982	41
HP_FLUCTUATIONS_IN_CONSCIOUSNESS	0.01557	0.18982	23
GOBP_REGULATION_OF_INTERLEUKIN_6_MEDIATED_SIGNALING_PATHWAY	0.0156	0.19001	10
GOBP_CELL_CELL_RECOGNITION	0.01562	0.19001	80
HP_MIDDLE_AGE_ONSET	0.01563	0.19001	9
HP_PREMATURE_PUBARCHE	0.01573	0.19098	12
GOBP_POSITIVE_REGULATION_OF_RELEASE_OF_SEQUESTERED_CALCIUM_ION_INTO_CYTOSOL	0.01573	0.19098	40
GOBP_CARBOXYLIC_ACID_TRANSPORT	0.01579	0.19152	280
GOBP_PROXIMAL_DISTAL_PATTERN_FORMATION	0.01584	0.19194	32
HP_ABNORMAL_VERTEBRAL_SEGMENTATION_AND_FUSION	0.01591	0.19266	11
GOBP_L_ALPHA_AMINO_ACID_TRANSMEMBRANE_TRANSPORT	0.01597	0.19327	59
GOCC_G_PROTEIN_COUPLED_RECEPTOR_DIMERIC_COMPLEX	0.01599	0.19327	7
GOBP_NEGATIVE_REGULATION_OF_UBIQUITIN_PROTEIN_TRANSFERASE_ACTIVITY	0.01602	0.19348	16
GOMF_ACETYLCHOLINE_GATED_CATION_SELECTIVE_CHANNEL_ACTIVITY	0.01603	0.19353	16
GOBP_POSITIVE_REGULATION_OF_OSTEOCLAST_DIFFERENTIATION	0.01613	0.19441	27
GOBP_TRANSFERRIN_TRANSPORT	0.01613	0.19441	36
GOBP_REGULATION_OF_NERVOUS_SYSTEM_PROCESS	0.01617	0.19455	131
GOCC_CHAPERONE_COMPLEX	0.01617	0.19455	28
GOBP_NEGATIVE_REGULATION_OF_HAIR_FOLLICLE_DEVELOPMENT	0.01621	0.19482	5
HP_HYPERCHLORIDURIA	0.01623	0.19482	5
GOMF_OXIDOREDUCTASE_ACTIVITY_ACTING_ON_A_SULFUR_GROUP_OF_DONORS_NAD_P_AS_ACCEPTOR	0.01624	0.19482	12
GOBP_REGENERATION	0.01626	0.19482	189
GOBP_REGULATION_OF_MACROPHAGE_MIGRATION	0.01626	0.19482	38
GOBP_REGULATION_OF_CELLULAR_PROTEIN_CATABOLIC_PROCESS	0.01632	0.19538	246
GOBP_CARTILAGE_DEVELOPMENT	0.01634	0.19552	177
GOBP_CONVERGENT_EXTENSION_INVOLVED_IN_GASTRULATION	0.01637	0.19565	9
GOBP_REGULATION_OF_CARDIAC_EPITHELIAL_TO_MESENCHYMAL_TRANSITION	0.01641	0.19604	9
GOBP_REGULATION_OF_GAP_JUNCTION_ASSEMBLY	0.01643	0.1961	5
GOBP_INFLAMMATORY_RESPONSE_TO_ANTIGENIC_STIMULUS	0.01646	0.19622	55
GOBP_PIGMENT_BIOSYNTHETIC_PROCESS	0.0165	0.19654	56
GOBP_RESPONSE_TO_INSECTICIDE	0.01658	0.19738	9
HP_ABNORMAL_METABOLIC_BRAIN_IMAGING_BY_MRS	0.01667	0.19826	38
GOBP_TAXIS	0.01668	0.19826	631
GOMF_ALDO_KETO_REDUCTASE_NADP_ACTIVITY	0.01672	0.19853	27
HP_ABNORMALITY_OF_SKIN_ADNEXA_PHYSIOLOGY	0.01677	0.19895	196
GOBP_SINOATRIAL_NODE_DEVELOPMENT	0.01679	0.19913	6
GOBP_PLANAR_CELL_POLARITY_PATHWAY_INVOLVED_IN_NEURAL_TUBE_CLOSURE	0.01682	0.19932	10
HP_HYPOCALCIURIA	0.01694	0.20052	10
GOBP_REGULATION_OF_SYSTEMIC_ARTERIAL_BLOOD_PRESSURE_BY_ENDOTHELIN	0.01703	0.20138	5
GOBP_CONVERGENT_EXTENSION	0.0171	0.20138	16
GOMF_CXCR3_CHEMOKINE_RECEPTOR_BINDING	0.0171	0.20138	5
GOBP_MICROGLIAL_CELL_PROLIFERATION	0.01711	0.20138	8
GOBP_REGULATION_OF_PRESYNAPSE_ORGANIZATION	0.01712	0.20138	30
HP_ABNORMAL_BRAIN_POSITRON_EMISSION_TOMOGRAPHY	0.01714	0.20138	28
GOBP_RENAL_SYSTEM_PROCESS	0.01714	0.20138	118
GOBP_REGULATION_OF_PROTEIN_BINDING	0.01715	0.20138	193
GOBP_CEREBRAL_CORTEX_GABAERGIC_INTERNEURON_DEVELOPMENT	0.01715	0.20138	6
HP_ABNORMAL_URINE_MAGNESIUM_CONCENTRATION	0.01715	0.20138	11
GOCC_SEC61_TRANSLOCON_COMPLEX	0.01719	0.20175	5
HP_PREDOMINANTLY_LOWER_LIMB_LYMPHEDEMA	0.01724	0.20213	6
GOBP_PROTEIN_IMPORT_INTO_MITOCHONDRIAL_MATRIX	0.01729	0.20237	20
GOBP_WNT_SIGNALING_PATHWAY_INVOLVED_IN_HEART_DEVELOPMENT	0.01729	0.20237	11
GOBP_NEGATIVE_REGULATION_OF_CELL_FATE_COMMITMENT	0.0173	0.20237	12
GOBP_REGULATION_OF_URINE_VOLUME	0.01732	0.20237	21
GOBP_REGULATORY_T_CELL_DIFFERENTIATION	0.01736	0.20237	35
GOBP_NERVOUS_SYSTEM_PROCESS_INVOLVED_IN_REGULATION_OF_SYSTEMIC_ARTERIAL_BLOOD_PRESSURE	0.01736	0.20237	9
GOBP_CELL_COMMUNICATION_BY_ELECTRICAL_COUPLING_INVOLVED_IN_CARDIAC_CONDUCTION	0.01736	0.20237	24
GOBP_RESPONSE_TO_ZINC_ION	0.01738	0.20245	57
GOMF_VOLTAGE_GATED_CATION_CHANNEL_ACTIVITY	0.0174	0.20254	138
GOBP_NEGATIVE_REGULATION_OF_OXIDOREDUCTASE_ACTIVITY	0.01757	0.20422	32
GOBP_PROTEIN_DEPALMITOYLATION	0.01757	0.20422	10
GOBP_LEUKOTRIENE_BIOSYNTHETIC_PROCESS	0.01759	0.20422	20
GOBP_SENSORY_PERCEPTION_OF_BITTER_TASTE	0.01761	0.20422	40
GOCC_EUKARYOTIC_TRANSLATION_INITIATION_FACTOR_3_COMPLEX_EIF3M	0.01761	0.20422	6
GOMF_OLIGOSACCHARYL_TRANSFERASE_ACTIVITY	0.01764	0.20433	6
GOBP_T_CELL_TOLERANCE_INDUCTION	0.01766	0.20441	14
HP_MANDIBULAR_APLASIA	0.01769	0.20448	14
GOBP_REGULATION_OF_PROSTAGLANDIN_SECRETION	0.0177	0.20448	11
GOBP_REGULATION_OF_LIPOPROTEIN_PARTICLE_CLEARANCE	0.0177	0.20448	28
GOBP_REGULATION_OF_CAMP_DEPENDENT_PROTEIN_KINASE_ACTIVITY	0.01776	0.20493	20
GOBP_HEPARAN_SULFATE_PROTEOGLYCAN_BIOSYNTHETIC_PROCESS_ENZYMATIC_MODIFICATION	0.01779	0.20506	6
GOBP_POSITIVE_REGULATION_OF_NUCLEOTIDE_METABOLIC_PROCESS	0.0178	0.20506	44
GOBP_REGULATION_OF_LEUKOCYTE_MEDIATED_IMMUNITY	0.01787	0.20562	204
GOBP_NEGATIVE_REGULATION_OF_CATALYTIC_ACTIVITY	0.01788	0.20562	787
GOBP_PROSTANOID_BIOSYNTHETIC_PROCESS	0.01792	0.20562	30
GOBP_POSITIVE_REGULATION_OF_MONONUCLEAR_CELL_MIGRATION	0.01793	0.20562	62
HP_GLUCAGONOMA	0.01794	0.20562	6
HP_HYPERALDOSTERONISM	0.01794	0.20562	21
HP_LIMITED_PRONATION_SUPINATION_OF_FOREARM	0.01794	0.20562	6
GOBP_REGULATION_OF_PEPTIDE_SECRETION	0.01799	0.20588	301
GOBP_REGULATION_OF_GENERATION_OF_PRECURSOR_METABOLITES_AND_ENERGY	0.01799	0.20588	154
GOBP_POSTSYNAPSE_ASSEMBLY	0.01802	0.20602	30
GOBP_NEGATIVE_REGULATION_OF_ENDOTHELIAL_CELL_PROLIFERATION	0.01804	0.20609	62
GOBP_POSITIVE_REGULATION_OF_CHEMOTAXIS	0.01808	0.20636	138
GOBP_NEGATIVE_REGULATION_OF_VASCULAR_ENDOTHELIAL_CELL_PROLIFERATION	0.01812	0.20672	18
GOMF_G_PROTEIN_COUPLED_SEROTONIN_RECEPTOR_BINDING	0.01818	0.20715	9
GOBP_REGULATION_OF_ALDOSTERONE_METABOLIC_PROCESS	0.01824	0.20766	7
GOBP_CYTOCHROME_COMPLEX_ASSEMBLY	0.01825	0.20766	35
GOBP_REGULATION_OF_T_CELL_MEDIATED_CYTOTOXICITY	0.01832	0.20817	37
GOBP_WATER_SOLUBLE_VITAMIN_METABOLIC_PROCESS	0.01832	0.20817	81
GOCC_CHOLINERGIC_SYNAPSE	0.01835	0.2083	7
GOBP_SERINE_FAMILY_AMINO_ACID_METABOLIC_PROCESS	0.01838	0.20842	42
GOMF_TROPONIN_I_BINDING	0.01839	0.20842	5
GOBP_NEGATIVE_REGULATION_OF_WOUND_HEALING	0.01847	0.20866	71
HP_DEHYDRATION	0.01848	0.20866	86
GOBP_RESPONSE_TO_INTERLEUKIN_1	0.01849	0.20866	200
GOBP_POSITIVE_REGULATION_OF_OSTEOBLAST_DIFFERENTIATION	0.01849	0.20866	59
GOMF_CHAPERONE_BINDING	0.01849	0.20866	99
HP_PARAKERATOSIS	0.01849	0.20866	21
GOCC_PLATELET_ALPHA_GRANULE	0.01854	0.20893	90
GOBP_COLLAGEN_METABOLIC_PROCESS	0.01854	0.20893	105
GOBP_NEGATIVE_REGULATION_OF_VITAMIN_METABOLIC_PROCESS	0.01871	0.21063	6
GOBP_REGULATION_OF_METALLOPEPTIDASE_ACTIVITY	0.01874	0.21077	17
GOBP_NEGATIVE_REGULATION_OF_ATP_METABOLIC_PROCESS	0.0188	0.21083	28
GOBP_NEGATIVE_REGULATION_OF_EXTRACELLULAR_MATRIX_ORGANIZATION	0.01882	0.21083	12
HP_ABNORMAL_CIRCULATING_ALDOSTERONE	0.01882	0.21083	10
GOBP_POSITIVE_REGULATION_OF_FEVER_GENERATION	0.01882	0.21083	7
GOBP_NEGATIVE_REGULATION_OF_RELEASE_OF_CYTOCHROME_C_FROM_MITOCHONDRIA	0.01883	0.21083	17
GOBP_REGULATION_OF_NATURAL_KILLER_CELL_CHEMOTAXIS	0.01885	0.21083	9
GOMF_NUCLEOBASE_CONTAINING_COMPOUND_TRANSMEMBRANE_TRANSPORTER_ACTIVITY	0.01885	0.21083	48
GOBP_CELL_CELL_SIGNALING_BY_WNT	0.01886	0.21083	506
HP_INSULINOMA	0.01893	0.21139	5
GOBP_WOUND_HEALING	0.01894	0.21139	510
GOBP_REGULATION_OF_PROTEIN_CATABOLIC_PROCESS	0.01896	0.21139	377
GOBP_REGULATION_OF_GROWTH	0.01897	0.21139	630
GOBP_TRANSMEMBRANE_RECEPTOR_PROTEIN_SERINE_THREONINE_KINASE_SIGNALING_PATHWAY	0.01898	0.21139	350
HP_SKELETAL_MYOPATHY	0.01904	0.2119	9
GOBP_INTERLEUKIN_10_PRODUCTION	0.01909	0.21204	61
GOBP_POSITIVE_REGULATION_OF_NEUROTROPHIN_TRK_RECEPTOR_SIGNALING_PATHWAY	0.01909	0.21204	6
GOBP_REGULATION_OF_WNT_SIGNALING_PATHWAY	0.01909	0.21204	358
GOBP_DORSAL_AORTA_DEVELOPMENT	0.01919	0.21282	10
GOBP_ACUTE_INFLAMMATORY_RESPONSE	0.0192	0.21282	105
GOBP_RESPONSE_TO_PAIN	0.01921	0.21282	27
GOCC_CONNEXIN_COMPLEX	0.01925	0.21293	21
GOMF_GAP_JUNCTION_CHANNEL_ACTIVITY	0.01925	0.21293	21
HP_PREMATURE_LOSS_OF_TEETH	0.01926	0.21296	47
GOBP_NEGATIVE_REGULATION_OF_PROTEIN_BINDING	0.0193	0.21316	94
GOMF_AMMONIA_LYASE_ACTIVITY	0.01936	0.21346	5
GOBP_ANDROGEN_BIOSYNTHETIC_PROCESS	0.01936	0.21346	11
HP_CENTROCECAL_SCOTOMA	0.01937	0.21346	12
GOCC_COPI_VESICLE_COAT	0.01943	0.21401	12
GOBP_BONE_RESORPTION	0.01946	0.21419	62
HP_RETINAL_ARTERIAL_TORTUOSITY	0.01949	0.21437	11
GOBP_RIBOSOMAL_SMALL_SUBUNIT_ASSEMBLY	0.01951	0.21438	21
GOBP_DNA_DEAMINATION	0.01959	0.21512	14
GOBP_NOTOCHORD_MORPHOGENESIS	0.01963	0.2154	8
GOBP_MAPK_CASCADE	0.01966	0.21556	893
GOMF_ACTIVE_ION_TRANSMEMBRANE_TRANSPORTER_ACTIVITY	0.01969	0.21573	206
GOBP_REGULATION_OF_ORGANIC_ACID_TRANSPORT	0.01976	0.21629	58
GOBP_NEGATIVE_REGULATION_OF_AMINO_ACID_TRANSPORT	0.01977	0.2163	12
GOCC_CAMP_DEPENDENT_PROTEIN_KINASE_COMPLEX	0.0198	0.21632	10
GOBP_CELLULAR_RESPONSE_TO_OXYGEN_RADICAL	0.01981	0.21632	22
HP_DECREASED_CIRCULATING_ALDOSTERONE_LEVEL	0.01982	0.21632	16
HP_PERIODIC_PARALYSIS	0.01985	0.21648	11
GOBP_INTERMEMBRANE_LIPID_TRANSFER	0.01992	0.21654	45
GOMF_LIPID_TRANSFER_ACTIVITY	0.01992	0.21654	45
GOBP_TETRAPYRROLE_BIOSYNTHETIC_PROCESS	0.01993	0.21654	27
GOBP_DOPAMINE_METABOLIC_PROCESS	0.01994	0.21654	38
GOBP_NEGATIVE_REGULATION_OF_INSULIN_SECRETION_INVOLVED_IN_CELLULAR_RESPONSE_TO_GLUCOSE_STIMULUS	0.01995	0.21654	7
GOBP_MESODERMAL_CELL_DIFFERENTIATION	0.01996	0.21654	32
GOBP_PENTOSE_PHOSPHATE_SHUNT_NON_OXIDATIVE_BRANCH	0.01996	0.21654	6
GOBP_REGULATION_OF_GLOMERULAR_FILTRATION	0.01997	0.21654	10
GOMF_AMIDE_TRANSMEMBRANE_TRANSPORTER_ACTIVITY	0.01999	0.2166	54
GOBP_TISSUE_MORPHOGENESIS	0.02001	0.21665	625
GOBP_VASCULAR_TRANSPORT	0.02008	0.21726	88
GOBP_RESPONSE_TO_EXTRACELLULAR_STIMULUS	0.02011	0.21742	467
GOBP_DOPAMINE_SECRETION	0.02025	0.21867	33
GOBP_REGULATION_OF_TRANSCRIPTION_FROM_RNA_POLYMERASE_II_PROMOTER_IN_RESPONSE_TO_HYPOXIA	0.02028	0.21867	77
GOBP_L_SERINE_TRANSPORT	0.02029	0.21867	7
GOMF_L_SERINE_TRANSMEMBRANE_TRANSPORTER_ACTIVITY	0.02029	0.21867	7
GOBP_MESANGIAL_CELL_DEVELOPMENT	0.02033	0.21897	6
HP_PROGRESSIVE_SPASTIC_QUADRIPLEGIA	0.02036	0.21917	11
GOMF_RETINOL_DEHYDROGENASE_ACTIVITY	0.02038	0.21917	20
GOBP_TRANSMISSION_OF_NERVE_IMPULSE	0.02043	0.21963	67
GOBP_RIBONUCLEOSIDE_TRIPHOSPHATE_BIOSYNTHETIC_PROCESS	0.02058	0.22095	52
GOBP_POSITIVE_REGULATION_OF_SMOOTH_MUSCLE_CELL_PROLIFERATION	0.02059	0.22095	89
GOMF_OXIDOREDUCTASE_ACTIVITY_ACTING_ON_PAIRED_DONORS_WITH_OXIDATION_OF_A_PAIR_OF_DONORS_RESULTING_IN_THE_REDUCTION_OF_MOLECULAR_OXYGEN_TO_TWO_MOLECULES_OF_WATER	0.02064	0.22127	5
GOBP_MIDGUT_DEVELOPMENT	0.02066	0.22127	13
GOBP_POSITIVE_REGULATION_OF_MYELOID_LEUKOCYTE_DIFFERENTIATION	0.02067	0.22127	58
GOCC_SPECIFIC_GRANULE_MEMBRANE	0.02068	0.22127	90
GOMF_HYDROLASE_ACTIVITY_ACTING_ON_CARBON_NITROGEN_BUT_NOT_PEPTIDE_BONDS_IN_CYCLIC_AMIDES	0.0208	0.22245	6
GOMF_SPHINGOSINE_1_PHOSPHATE_PHOSPHATASE_ACTIVITY	0.02084	0.2226	7
GOMF_SIALIC_ACID_BINDING	0.02085	0.2226	22
GOBP_AROMATIC_AMINO_ACID_FAMILY_METABOLIC_PROCESS	0.02097	0.22376	32
GOBP_AUTOPHAGY_OF_MITOCHONDRION	0.02099	0.22377	73
HP_SUPRAVENTRICULAR_ARRHYTHMIA	0.02101	0.22378	100
GOBP_CELLULAR_RESPONSE_TO_LIPID	0.02102	0.22378	545
GOCC_POSTSYNAPTIC_DENSITY_MEMBRANE	0.02103	0.22378	86
GOBP_POSITIVE_REGULATION_OF_FATTY_ACID_METABOLIC_PROCESS	0.02111	0.22397	38
GOBP_CELL_KILLING	0.02112	0.22397	174
GOBP_NEGATIVE_REGULATION_OF_CYTOKINE_PRODUCTION_INVOLVED_IN_IMMUNE_RESPONSE	0.02112	0.22397	26
GOCC_INTRINSIC_COMPONENT_OF_MITOCHONDRIAL_MEMBRANE	0.02113	0.22397	83
GOBP_POSITIVE_REGULATION_OF_CELL_POPULATION_PROLIFERATION	0.02113	0.22397	918
GOBP_NEGATIVE_REGULATION_OF_ALCOHOL_BIOSYNTHETIC_PROCESS	0.02116	0.2241	16
GOBP_NEGATIVE_REGULATION_OF_REPRODUCTIVE_PROCESS	0.02118	0.22416	57
GOCC_PERIKARYON	0.02121	0.22433	149
GOBP_PATTERN_SPECIFICATION_PROCESS	0.02123	0.22439	423
GOBP_POSITIVE_REGULATION_OF_LOCOMOTION	0.02125	0.2245	566
GOCC_VOLTAGE_GATED_SODIUM_CHANNEL_COMPLEX	0.02134	0.22525	17
GOBP_POSITIVE_REGULATION_OF_BLOOD_VESSEL_ENDOTHELIAL_CELL_PROLIFERATION_INVOLVED_IN_SPROUTING_ANGIOGENESIS	0.02138	0.22546	18
HP_DECREASED_CIRCULATING_GONADOTROPIN_LEVEL	0.02144	0.22587	20
GOBP_REGULATION_OF_WOUND_HEALING	0.02145	0.22587	126
GOBP_BMP_SIGNALING_PATHWAY_INVOLVED_IN_HEART_DEVELOPMENT	0.02146	0.22591	6
GOBP_RESPIRATORY_BURST_INVOLVED_IN_INFLAMMATORY_RESPONSE	0.02152	0.22614	7
GOBP_BETA_CATENIN_DESTRUCTION_COMPLEX_DISASSEMBLY	0.02153	0.22614	21
GOMF_INTRAMOLECULAR_OXIDOREDUCTASE_ACTIVITY_TRANSPOSING_C_C_BONDS	0.02153	0.22614	14
GOBP_REGULATION_OF_PROTEASOMAL_PROTEIN_CATABOLIC_PROCESS	0.02155	0.22621	178
GOMF_GALACTOSIDASE_ACTIVITY	0.0216	0.22654	8
GOBP_TUBE_MORPHOGENESIS	0.02164	0.22675	858
GOBP_CARDIAC_NEURAL_CREST_CELL_MIGRATION_INVOLVED_IN_OUTFLOW_TRACT_MORPHOGENESIS	0.02171	0.22708	7
GOBP_REGULATION_OF_SERINE_C_PALMITOYLTRANSFERASE_ACTIVITY	0.02172	0.22708	5
HP_CENTRAL_SCOTOMA	0.02173	0.22708	43
GOMF_CCR5_CHEMOKINE_RECEPTOR_BINDING	0.02175	0.22708	6
HP_VENTRICULAR_TACHYCARDIA	0.02175	0.22708	54
HP_SPASTIC_PARAPARETIC_GAIT	0.02176	0.22708	9
GOMF_PHOSPHOLIPID_TRANSFER_ACTIVITY	0.0218	0.22728	22
GOBP_NEGATIVE_REGULATION_OF_PHOSPHORYLATION	0.02182	0.22728	388
GOMF_STEROL_ESTERASE_ACTIVITY	0.02183	0.22728	9
GOBP_ORGANIC_ACID_TRANSMEMBRANE_TRANSPORT	0.02184	0.22732	151
GOMF_CYCLIC_NUCLEOTIDE_GATED_ION_CHANNEL_ACTIVITY	0.02194	0.22815	11
HP_MICROTIA_THIRD_DEGREE	0.02196	0.22821	10
HP_HYPOKALEMIC_METABOLIC_ALKALOSIS	0.02201	0.22842	9
GOBP_VASCULAR_ASSOCIATED_SMOOTH_MUSCLE_CELL_DIFFERENTIATION	0.02203	0.22842	34
GOCC_MHC_PROTEIN_COMPLEX	0.02203	0.22842	23
GOMF_MHC_CLASS_II_PROTEIN_COMPLEX_BINDING	0.02218	0.22979	17
GOMF_THIOREDOXIN_DISULFIDE_REDUCTASE_ACTIVITY	0.02221	0.22979	7
GOBP_ICOSANOID_SECRETION	0.02221	0.22979	43
GOBP_POSITIVE_REGULATION_OF_MICROGLIAL_CELL_ACTIVATION	0.02223	0.22979	8
GOBP_CARDIAC_NEURAL_CREST_CELL_DIFFERENTIATION_INVOLVED_IN_HEART_DEVELOPMENT	0.02225	0.22979	11
GOMF_HYDROLASE_ACTIVITY_ACTING_ON_CARBON_NITROGEN_BUT_NOT_PEPTIDE_BONDS	0.02225	0.22979	116
GOBP_LIPID_GLYCOSYLATION	0.02227	0.22982	12
GOBP_TETRAPYRROLE_METABOLIC_PROCESS	0.02233	0.23028	59
GOBP_CD4_POSITIVE_ALPHA_BETA_T_CELL_PROLIFERATION	0.02235	0.2303	12
HP_GRAVES_DISEASE	0.02238	0.23031	5
GOBP_DOPAMINE_BIOSYNTHETIC_PROCESS	0.02238	0.23031	11
GOMF_CARBOXYLIC_ESTER_HYDROLASE_ACTIVITY	0.02248	0.23107	133
GOBP_ESTABLISHMENT_OF_PLANAR_POLARITY_INVOLVED_IN_NEURAL_TUBE_CLOSURE	0.02249	0.23107	12
GOCC_POSTSYNAPTIC_CYTOSOL	0.02251	0.2311	16
GOBP_LYSOSOMAL_MEMBRANE_ORGANIZATION	0.02254	0.23128	5
GOBP_ACTIVATION_OF_ADENYLATE_CYCLASE_ACTIVITY	0.02257	0.23146	39
HP_LARGE_CAFE_AU_LAIT_MACULES_WITH_IRREGULAR_MARGINS	0.02273	0.23292	6
GOBP_NEGATIVE_REGULATION_OF_INTERLEUKIN_5_PRODUCTION	0.02286	0.23391	8
GOBP_REGULATION_OF_CELL_FATE_SPECIFICATION	0.02287	0.23391	13
HP_LEFT_ATRIAL_ENLARGEMENT	0.02288	0.23391	10
GOBP_BIOLOGICAL_PROCESS_INVOLVED_IN_INTERACTION_WITH_HOST	0.02293	0.23432	219
HP_IMPAIRED_VIBRATION_SENSATION_AT_ANKLES	0.02309	0.23569	9
GOBP_SODIUM_ION_HOMEOSTASIS	0.0231	0.23569	54
GOBP_REGULATION_OF_LEUKOCYTE_DIFFERENTIATION	0.02312	0.2357	276
HP_ABNORMALITY_OF_MESENTERY_MORPHOLOGY	0.02316	0.23585	5
GOBP_POSITIVE_REGULATION_OF_AMINE_TRANSPORT	0.02316	0.23585	32
GOBP_HEAT_ACCLIMATION	0.02322	0.23631	5
GOBP_OUTFLOW_TRACT_MORPHOGENESIS	0.02333	0.23703	71
GOBP_CYTOPLASMIC_SEQUESTERING_OF_TRANSCRIPTION_FACTOR	0.02334	0.23703	15
GOMF_EXODEOXYRIBONUCLEASE_ACTIVITY	0.02335	0.23703	21
GOMF_SOLUTE_ANION_ANTIPORTER_ACTIVITY	0.02336	0.23703	31
GOCC_CHROMOSOME_PASSENGER_COMPLEX	0.02339	0.23703	6
GOBP_MITOCHONDRIAL_CALCIUM_ION_TRANSMEMBRANE_TRANSPORT	0.02339	0.23703	25
GOMF_DOLICHYL_DIPHOSPHOOLIGOSACCHARIDE_PROTEIN_GLYCOTRANSFERASE_ACTIVITY	0.02346	0.23743	5
GOBP_REGULATION_OF_PEPTIDE_TRANSPORT	0.02346	0.23743	567
GOMF_GALACTOSIDE_BINDING	0.02349	0.2375	7
GOBP_TYPE_2_IMMUNE_RESPONSE	0.02358	0.23827	36
GOMF_VOLTAGE_GATED_ANION_CHANNEL_ACTIVITY	0.02364	0.23873	17
GOBP_CELLULAR_DETOXIFICATION_OF_ALDEHYDE	0.02369	0.23904	8
GOCC_MITOCHONDRIAL_INTERMEMBRANE_SPACE_PROTEIN_TRANSPORTER_COMPLEX	0.02371	0.23912	5
GOBP_PIGMENT_METABOLIC_PROCESS	0.02374	0.23929	71
GOBP_NEGATIVE_REGULATION_OF_CALCIUM_ION_TRANSPORT_INTO_CYTOSOL	0.02382	0.23994	16
GOBP_REGULATION_OF_STEROL_TRANSPORT	0.02393	0.24086	67
GOBP_PENTOSE_METABOLIC_PROCESS	0.02398	0.24119	15
GOBP_ANTIGEN_PROCESSING_AND_PRESENTATION	0.02402	0.24145	229
GOBP_MACROPHAGE_PROLIFERATION	0.02406	0.24165	12
GOBP_POSITIVE_REGULATION_OF_ACTIVATED_T_CELL_PROLIFERATION	0.0241	0.24177	25
GOBP_ESTABLISHMENT_OF_PLANAR_POLARITY_OF_EMBRYONIC_EPITHELIUM	0.02412	0.24177	14
GOBP_NEGATIVE_REGULATION_OF_CELLULAR_RESPONSE_TO_HYPOXIA	0.02414	0.24177	7
GOBP_RESPIRATORY_BURST	0.02415	0.24177	34
GOBP_REGULATION_OF_PROTEIN_LOCALIZATION_TO_MEMBRANE	0.02415	0.24177	191
GOBP_NEGATIVE_REGULATION_OF_INTRACELLULAR_PROTEIN_TRANSPORT	0.02419	0.24197	41
HP_RECURRENT_PANCREATITIS	0.02421	0.24198	21
GOBP_NEGATIVE_REGULATION_OF_COMPLEMENT_ACTIVATION	0.02429	0.24263	9
GOBP_REGULATION_OF_HEART_INDUCTION	0.02433	0.2427	5
GOBP_RESPONSE_TO_AMINE	0.02434	0.2427	42
GOCC_ALPHA_BETA_T_CELL_RECEPTOR_COMPLEX	0.02435	0.2427	7
GOCC_PROTON_TRANSPORTING_V_TYPE_ATPASE_COMPLEX	0.02437	0.24274	27
GOBP_REACTIVE_OXYGEN_SPECIES_BIOSYNTHETIC_PROCESS	0.02438	0.24274	115
GOBP_THROMBIN_ACTIVATED_RECEPTOR_SIGNALING_PATHWAY	0.0244	0.24279	12
HP_THIRD_DEGREE_ATRIOVENTRICULAR_BLOCK	0.02443	0.24288	6
GOMF_ALANINE_TRANSMEMBRANE_TRANSPORTER_ACTIVITY	0.02455	0.24361	12
GOBP_SCF_DEPENDENT_PROTEASOMAL_UBIQUITIN_DEPENDENT_PROTEIN_CATABOLIC_PROCESS	0.02455	0.24361	92
GOBP_LIPID_DROPLET_FORMATION	0.02458	0.24361	11
GOMF_G_PROTEIN_COUPLED_ACETYLCHOLINE_RECEPTOR_ACTIVITY	0.02459	0.24361	7
GOBP_ENERGY_COUPLED_PROTON_TRANSMEMBRANE_TRANSPORT_AGAINST_ELECTROCHEMICAL_GRADIENT	0.0246	0.24361	5
GOBP_G_PROTEIN_COUPLED_PURINERGIC_RECEPTOR_SIGNALING_PATHWAY	0.0246	0.24361	11
GOBP_REGULATION_OF_VENTRICULAR_CARDIAC_MUSCLE_CELL_MEMBRANE_DEPOLARIZATION	0.02465	0.24384	5
GOBP_ORGANIC_ACID_TRANSPORT	0.02466	0.24384	319
GOBP_POSITIVE_REGULATION_OF_SYSTEMIC_ARTERIAL_BLOOD_PRESSURE	0.02471	0.24399	12
GOBP_NEGATIVE_REGULATION_OF_INTERLEUKIN_6_MEDIATED_SIGNALING_PATHWAY	0.02472	0.24399	7
GOBP_INTESTINAL_HEXOSE_ABSORPTION	0.02474	0.24399	6
HP_HYPERACTIVE_RENIN_ANGIOTENSIN_SYSTEM	0.02475	0.24399	8
GOBP_CELL_COMMUNICATION_INVOLVED_IN_CARDIAC_CONDUCTION	0.02476	0.24399	56
GOMF_CYTOKINE_RECEPTOR_BINDING	0.02483	0.24452	263
GOBP_NEGATIVE_REGULATION_OF_KINASE_ACTIVITY	0.02495	0.24499	253
GOBP_REGULATION_OF_PROTEIN_SERINE_THREONINE_KINASE_ACTIVITY	0.02497	0.24499	478
HP_ABNORMAL_BRAIN_LACTATE_LEVEL_BY_MRS	0.025	0.24499	24
GOMF_INTRAMOLECULAR_OXIDOREDUCTASE_ACTIVITY	0.02501	0.24499	49
GOMF_MHC_CLASS_II_PROTEIN_BINDING	0.02501	0.24499	6
GOBP_POSITIVE_REGULATION_OF_GLIOGENESIS	0.02501	0.24499	61
GOBP_POSITIVE_REGULATION_OF_CYTOKINE_PRODUCTION	0.02502	0.24499	428
GOBP_HEART_FORMATION	0.02503	0.24499	28
GOBP_MITOCHONDRIAL_ADP_TRANSMEMBRANE_TRANSPORT	0.02504	0.24499	5
GOBP_RRNA_PSEUDOURIDINE_SYNTHESIS	0.02504	0.24499	10
GOBP_BIOLOGICAL_PROCESS_INVOLVED_IN_SYMBIOTIC_INTERACTION	0.02513	0.24558	983
GOBP_HEART_VALVE_FORMATION	0.02514	0.24558	14
GOBP_REGULATION_OF_PHOSPHOLIPASE_C_ACTIVITY	0.02518	0.24586	46
GOBP_RESPIRATORY_BURST_INVOLVED_IN_DEFENSE_RESPONSE	0.02536	0.24712	12
HP_ABNORMAL_PERIFOLLICULAR_MORPHOLOGY	0.02536	0.24712	6
GOBP_PHENOL_CONTAINING_COMPOUND_METABOLIC_PROCESS	0.02538	0.24712	106
GOBP_POSITIVE_REGULATION_OF_INTRACELLULAR_SIGNAL_TRANSDUCTION	0.0254	0.24712	984
GOMF_5S_RRNA_BINDING	0.0254	0.24712	11
GOCC_TETRASPANIN_ENRICHED_MICRODOMAIN	0.02541	0.24712	10
HP_FRONTAL_LOBE_DEMENTIA	0.02546	0.24744	19
HP_INCREASED_MUSCLE_FATIGUABILITY	0.02551	0.24779	20
GOBP_REGULATION_OF_ATP_METABOLIC_PROCESS	0.02561	0.24853	112
HP_PROGRESSIVE_SENSORINEURAL_HEARING_IMPAIRMENT	0.02563	0.24856	43
GOBP_REGULATION_OF_PENILE_ERECTION	0.02568	0.24889	7
GOCC_CMG_COMPLEX	0.02571	0.249	10
GOBP_RENAL_SODIUM_EXCRETION	0.02574	0.24918	21
GOBP_EPITHELIAL_TO_MESENCHYMAL_TRANSITION	0.02576	0.24918	149
GOBP_REGULATION_OF_REGULATED_SECRETORY_PATHWAY	0.02608	0.25191	133
GOCC_ANCHORED_COMPONENT_OF_PRESYNAPTIC_MEMBRANE	0.02609	0.25191	7
GOBP_PULMONARY_VALVE_DEVELOPMENT	0.02609	0.25191	21
GOBP_NEGATIVE_REGULATION_OF_RECEPTOR_BINDING	0.02619	0.25231	15
GOBP_ASPARTATE_METABOLIC_PROCESS	0.0262	0.25231	6
GOBP_BEHAVIORAL_RESPONSE_TO_NICOTINE	0.0262	0.25231	6
HP_RED_EYE	0.0262	0.25231	100
GOBP_CATECHOLAMINE_UPTAKE_INVOLVED_IN_SYNAPTIC_TRANSMISSION	0.02623	0.25235	12
HP_POSTURAL_TREMOR	0.02624	0.25235	51
HP_ABNORMALITY_OF_THE_MUSCULATURE_OF_THE_HAND	0.02628	0.25254	87
GOCC_RNA_POLYMERASE_II_TRANSCRIPTION_REPRESSOR_COMPLEX	0.02629	0.25255	6
GOMF_HYDROLASE_ACTIVITY_ACTING_ON_CARBON_NITROGEN_BUT_NOT_PEPTIDE_BONDS_IN_CYCLIC_AMIDINES	0.02631	0.25257	35
GOBP_NEGATIVE_REGULATION_OF_T_CELL_PROLIFERATION	0.02635	0.25271	65
HP_LIMITED_ELBOW_FLEXION	0.0264	0.25301	9
GOBP_POSITIVE_REGULATION_OF_MYELOID_CELL_DIFFERENTIATION	0.02644	0.25327	101
GOCC_SPECIFIC_GRANULE	0.02646	0.25327	159
GOBP_CELLULAR_RESPONSE_TO_CADMIUM_ION	0.02652	0.25376	38
GOBP_INTERLEUKIN_1_BETA_PRODUCTION	0.02656	0.25381	104
GOCC_CYTOPLASMIC_SIDE_OF_ROUGH_ENDOPLASMIC_RETICULUM_MEMBRANE	0.02656	0.25381	5
GOBP_POSITIVE_REGULATION_OF_NON_CANONICAL_WNT_SIGNALING_PATHWAY	0.02662	0.25384	15
GOBP_POSITIVE_REGULATION_OF_INTERLEUKIN_6_PRODUCTION	0.02662	0.25384	84
GOMF_GPI_ANCHOR_BINDING	0.02663	0.25384	7
GOBP_POSITIVE_REGULATION_OF_CELL_ADHESION_MEDIATED_BY_INTEGRIN	0.02665	0.25384	21
GOBP_NEGATIVE_REGULATION_OF_CD4_POSITIVE_ALPHA_BETA_T_CELL_PROLIFERATION	0.02665	0.25384	9
GOMF_GLYCOSPHINGOLIPID_BINDING	0.02671	0.25405	10
GOBP_REGULATION_OF_CELL_ADHESION	0.02672	0.25405	715
GOMF_C_ACYLTRANSFERASE_ACTIVITY	0.02674	0.25405	20
GOBP_POSITIVE_REGULATION_OF_ER_ASSOCIATED_UBIQUITIN_DEPENDENT_PROTEIN_CATABOLIC_PROCESS	0.02675	0.25405	7
HP_ABNORMALITY_OF_ADRENAL_MORPHOLOGY	0.02681	0.25454	90
HP_BUNDLE_BRANCH_BLOCK	0.02685	0.25472	57
GOBP_POSITIVE_REGULATION_OF_VASCULAR_ASSOCIATED_SMOOTH_MUSCLE_CELL_PROLIFERATION	0.02691	0.25483	41
GOBP_REGULATION_OF_MRNA_BINDING	0.02692	0.25483	9
GOBP_REGULATION_OF_SUPEROXIDE_DISMUTASE_ACTIVITY	0.02695	0.25483	6
GOMF_CALCITONIN_FAMILY_RECEPTOR_ACTIVITY	0.02695	0.25483	6
GOBP_CELL_MATURATION	0.02698	0.25483	162
GOBP_B_CELL_CHEMOTAXIS	0.02699	0.25483	8
GOBP_POSITIVE_REGULATION_OF_NEURON_DEATH	0.02699	0.25483	92
GOCC_ASTROCYTE_PROJECTION	0.027	0.25483	17
HP_INCREASED_SERUM_LACTATE	0.02704	0.25506	181
GOBP_CALCIUM_ION_IMPORT_INTO_CYTOSOL	0.02708	0.25522	21
GOMF_ALPHA_2A_ADRENERGIC_RECEPTOR_BINDING	0.02715	0.25572	5
GOBP_POSITIVE_REGULATION_OF_CALCIUM_MEDIATED_SIGNALING	0.02719	0.25594	29
GOBP_REGULATION_OF_PHOSPHOLIPID_TRANSPORT	0.02723	0.25608	14
HP_RETINAL_PERFORATION	0.02725	0.25608	6
GOBP_PURKINJE_MYOCYTE_TO_VENTRICULAR_CARDIAC_MUSCLE_CELL_SIGNALING	0.02725	0.25608	6
GOBP_COLUMNAR_CUBOIDAL_EPITHELIAL_CELL_DEVELOPMENT	0.0273	0.2563	38
GOBP_NEGATIVE_REGULATION_OF_HIGH_VOLTAGE_GATED_CALCIUM_CHANNEL_ACTIVITY	0.02736	0.2566	5
GOBP_NEGATIVE_REGULATION_OF_AMYLOID_FIBRIL_FORMATION	0.02736	0.2566	12
GOMF_TRANSMITTER_GATED_CHANNEL_ACTIVITY	0.02747	0.25743	59
GOBP_NEGATIVE_REGULATION_OF_LEUKOCYTE_CELL_CELL_ADHESION	0.02769	0.25929	133
HP_BLURRED_VISION	0.02771	0.25929	32
GOBP_POSITIVE_REGULATION_OF_ALPHA_BETA_T_CELL_PROLIFERATION	0.02772	0.25929	21
GOCC_RESPIRATORY_CHAIN_COMPLEX_II	0.02775	0.25929	5
GOMF_SUCCINATE_DEHYDROGENASE_ACTIVITY	0.02775	0.25929	5
HP_URTICARIA	0.0278	0.25953	46
GOMF_COA_TRANSFERASE_ACTIVITY	0.02785	0.25982	5
HP_INCREASED_MEAN_CORPUSCULAR_VOLUME	0.02788	0.26001	38
GOBP_RESPONSE_TO_PURINE_CONTAINING_COMPOUND	0.02801	0.26102	142
GOMF_UBIQUITIN_LIGASE_INHIBITOR_ACTIVITY	0.02806	0.26118	5
GOBP_DIRECT_OSSIFICATION	0.02806	0.26118	6
GOBP_EXTRAEMBRYONIC_MEMBRANE_DEVELOPMENT	0.02812	0.26159	7
GOBP_ACUTE_INFLAMMATORY_RESPONSE_TO_ANTIGENIC_STIMULUS	0.0282	0.26163	22
HP_EQUINUS_CALCANEUS	0.02823	0.26163	5
GOBP_VITAMIN_D_METABOLIC_PROCESS	0.02823	0.26163	22
HP_MOTOR_APHASIA	0.02823	0.26163	10
GOBP_REGULATION_OF_BRANCHING_INVOLVED_IN_LUNG_MORPHOGENESIS	0.02824	0.26163	5
GOBP_POSITIVE_REGULATION_OF_IMMUNE_EFFECTOR_PROCESS	0.02825	0.26163	213
HP_ABSENT_BRAINSTEM_AUDITORY_RESPONSES	0.02825	0.26163	5
GOMF_NUCLEOTIDE_RECEPTOR_ACTIVITY	0.0283	0.26173	21
GOBP_NEGATIVE_REGULATION_OF_RESPONSE_TO_REACTIVE_OXYGEN_SPECIES	0.02832	0.26173	16
GOCC_PROTEASOME_ACCESSORY_COMPLEX	0.02832	0.26173	24
GOBP_RESPONSE_TO_CAMP	0.02838	0.26204	92
GOBP_REGULATION_OF_ACUTE_INFLAMMATORY_RESPONSE_TO_ANTIGENIC_STIMULUS	0.02839	0.26204	14
GOMF_ANION_SODIUM_SYMPORTER_ACTIVITY	0.02849	0.26282	14
GOMF_CARBOXYPEPTIDASE_ACTIVITY	0.02852	0.26294	42
GOBP_REGULATION_OF_PROTEIN_LOCALIZATION_TO_PLASMA_MEMBRANE	0.02866	0.26402	97
GOBP_CELLULAR_TRANSITION_METAL_ION_HOMEOSTASIS	0.02872	0.26435	117
GOBP_REGULATION_OF_APOPTOTIC_SIGNALING_PATHWAY	0.02873	0.26435	340
GOMF_STRUCTURAL_CONSTITUENT_OF_MYELIN_SHEATH	0.0288	0.26488	10
GOMF_HYDROLASE_ACTIVITY_ACTING_ON_ESTER_BONDS	0.02883	0.26492	717
GOBP_REGULATION_OF_T_CELL_CHEMOTAXIS	0.02889	0.26536	15
GOMF_METALLODIPEPTIDASE_ACTIVITY	0.02892	0.26547	7
GOBP_CELL_CELL_JUNCTION_ASSEMBLY	0.02895	0.26558	144
GOBP_REGULATION_OF_ANTIGEN_PROCESSING_AND_PRESENTATION_OF_PEPTIDE_OR_POLYSACCHARIDE_ANTIGEN_VIA_MHC_CLASS_II	0.029	0.26586	5
HP_HYPOMIMIC_FACE	0.02904	0.266	32
HP_ABNORMALITY_OF_FLUID_REGULATION	0.02905	0.266	557
GOBP_REGULATION_OF_CELLULAR_AMINO_ACID_METABOLIC_PROCESS	0.0291	0.26629	61
GOBP_NEGATIVE_REGULATION_OF_CELL_FATE_SPECIFICATION	0.02917	0.26655	5
GOCC_AIM2_INFLAMMASOME_COMPLEX	0.02918	0.26655	5
GOMF_TUMOR_NECROSIS_FACTOR_RECEPTOR_BINDING	0.02919	0.26655	31
HP_ABNORMAL_LEFT_ATRIUM_MORPHOLOGY	0.02921	0.26655	12
GOBP_POSITIVE_REGULATION_OF_NATURAL_KILLER_CELL_MEDIATED_IMMUNE_RESPONSE_TO_TUMOR_CELL	0.02922	0.26655	7
GOBP_MAINTENANCE_OF_PROTEIN_LOCALIZATION_IN_ENDOPLASMIC_RETICULUM	0.02927	0.26675	14
GOMF_FATTY_ACID_BINDING	0.02928	0.26675	37
GOBP_LIPOPHAGY	0.02931	0.26684	7
GOCC_EUKARYOTIC_TRANSLATION_INITIATION_FACTOR_3_COMPLEX	0.02933	0.26684	17
GOBP_POSITIVE_REGULATION_OF_CELL_FATE_COMMITMENT	0.02934	0.26684	9
GOCC_DNA_REPLICATION_PREINITIATION_COMPLEX	0.02937	0.26689	12
GOBP_PORPHYRIN_CONTAINING_COMPOUND_METABOLIC_PROCESS	0.0295	0.26779	39
GOBP_REGULATION_OF_EPITHELIAL_TO_MESENCHYMAL_TRANSITION	0.02951	0.26779	97
GOCC_U7_SNRNP	0.02952	0.26779	7
HP_ABNORMAL_CENTRAL_SENSORY_FUNCTION	0.02961	0.26842	13
GOBP_REGULATION_OF_MONONUCLEAR_CELL_MIGRATION	0.02983	0.27023	109
HP_PERIODIC_HYPOKALEMIC_PARESIS	0.02993	0.27099	9
GOBP_REGULATION_OF_CATECHOLAMINE_METABOLIC_PROCESS	0.02996	0.27103	15
GOCC_ACTIVIN_RECEPTOR_COMPLEX	0.02997	0.27103	7
GOBP_BLOOD_VESSEL_ENDOTHELIAL_CELL_MIGRATION	0.03007	0.2713	157
GOBP_REGULATION_OF_REPRODUCTIVE_PROCESS	0.03007	0.2713	155
GOBP_WATER_TRANSPORT	0.03008	0.2713	21
GOBP_MULTIVESICULAR_BODY_SORTING_PATHWAY	0.03008	0.2713	36
GOBP_NEUROTRANSMITTER_TRANSPORT	0.03009	0.2713	206
HP_HYPOPLASTIC_IRIS_STROMA	0.03011	0.2713	7
GOBP_TUMOR_NECROSIS_FACTOR_MEDIATED_SIGNALING_PATHWAY	0.03018	0.27175	170
GOBP_NEGATIVE_REGULATION_OF_GLUCOCORTICOID_METABOLIC_PROCESS	0.03029	0.27256	5
HP_CEREBRAL_PALSY	0.03033	0.27283	44
GOMF_MHC_CLASS_IB_RECEPTOR_ACTIVITY	0.03036	0.2729	6
HP_STROKE_LIKE_EPISODE	0.03038	0.27294	24
HP_PERCUSSION_MYOTONIA	0.0304	0.27295	7
GOBP_POSITIVE_REGULATION_OF_URINE_VOLUME	0.03042	0.27297	13
HP_ABNORMAL_CORNEAL_ENDOTHELIUM_MORPHOLOGY	0.0305	0.27347	11
HP_TACHYCARDIA	0.03053	0.27358	111
GOBP_MORPHOGENESIS_OF_A_BRANCHING_STRUCTURE	0.03055	0.27361	185
GOMF_GLUTAMATE_RECEPTOR_ACTIVITY	0.03062	0.27393	27
HP_PEDAL_EDEMA	0.03062	0.27393	33
GOMF_GDP_BINDING	0.0307	0.27445	73
GOBP_NEGATIVE_REGULATION_OF_TROPHOBLAST_CELL_MIGRATION	0.03073	0.27449	8
GOBP_REGULATION_OF_AMINO_ACID_IMPORT_ACROSS_PLASMA_MEMBRANE	0.03074	0.27449	11
GOBP_HOMOSERINE_METABOLIC_PROCESS	0.03079	0.27461	5
GOBP_INTRINSIC_APOPTOTIC_SIGNALING_PATHWAY_IN_RESPONSE_TO_HYDROGEN_PEROXIDE	0.03079	0.27461	5
GOMF_LIPOPROTEIN_LIPASE_ACTIVITY	0.03085	0.27491	5
GOMF_PROTEASE_BINDING	0.03094	0.27523	130
GOBP_RESPONSE_TO_DOPAMINE	0.03098	0.27523	87
GOBP_MESENCHYME_DEVELOPMENT	0.03099	0.27523	282
GOBP_NEGATIVE_REGULATION_OF_CELL_GROWTH_INVOLVED_IN_CARDIAC_MUSCLE_CELL_DEVELOPMENT	0.03102	0.27523	12
GOBP_MELANOSOME_ASSEMBLY	0.03105	0.27523	5
GOBP_NEURONAL_SIGNAL_TRANSDUCTION	0.03106	0.27523	6
HP_SECONDARY_GROWTH_HORMONE_DEFICIENCY	0.03108	0.27523	18
GOBP_POSITIVE_REGULATION_OF_CELLULAR_PROTEIN_CATABOLIC_PROCESS	0.03109	0.27523	148
GOBP_PHENOTYPIC_SWITCHING	0.03109	0.27523	11
HP_GROWTH_HORMONE_EXCESS	0.03109	0.27523	13
GOBP_RESPONSE_TO_AMYLOID_BETA	0.03111	0.27523	50
GOCC_EXTRINSIC_COMPONENT_OF_PLASMA_MEMBRANE	0.03111	0.27523	167
GOBP_BRANCHED_CHAIN_AMINO_ACID_BIOSYNTHETIC_PROCESS	0.03114	0.27523	5
HP_DISTAL_PERIPHERAL_SENSORY_NEUROPATHY	0.03114	0.27523	19
HP_LEFT_BUNDLE_BRANCH_BLOCK	0.03131	0.27583	9
GOBP_REGULATION_OF_I_KAPPAB_PHOSPHORYLATION	0.03133	0.27583	8
GOBP_CERAMIDE_TRANSPORT	0.03133	0.27583	13
GOBP_REGULATION_OF_OSTEOCLAST_DIFFERENTIATION	0.03134	0.27583	62
GOBP_NEGATIVE_REGULATION_OF_PROTEIN_LOCALIZATION_TO_MEMBRANE	0.03134	0.27583	29
GOBP_RESPONSE_TO_ALKALOID	0.03134	0.27583	98
GOBP_LYMPH_VESSEL_MORPHOGENESIS	0.03136	0.27583	21
GOBP_POSITIVE_REGULATION_OF_PROTEIN_KINASE_B_SIGNALING	0.03136	0.27583	171
GOBP_OUTER_EAR_MORPHOGENESIS	0.03142	0.27613	6
GOBP_PUTRESCINE_METABOLIC_PROCESS	0.03146	0.27633	8
HP_ABNORMAL_ACTIVITY_OF_MITOCHONDRIAL_RESPIRATORY_CHAIN	0.03149	0.27642	84
GOBP_NEGATIVE_REGULATION_OF_TRANSFORMING_GROWTH_FACTOR_BETA_RECEPTOR_SIGNALING_PATHWAY	0.0315	0.27642	85
GOBP_PROLACTIN_SECRETION	0.03154	0.27643	6
GOBP_RESPONSE_TO_NUTRIENT	0.03156	0.27643	165
GOBP_FATTY_ACID_ELONGATION_SATURATED_FATTY_ACID	0.03158	0.27643	7
GOMF_3_OXO_ARACHIDOYL_COA_SYNTHASE_ACTIVITY	0.03158	0.27643	7
GOBP_LIPOPROTEIN_CATABOLIC_PROCESS	0.03165	0.27648	15
GOBP_SODIUM_ION_TRANSMEMBRANE_TRANSPORT	0.03166	0.27648	171
HP_GIANT_SOMATOSENSORY_EVOKED_POTENTIALS	0.03166	0.27648	5
GOBP_ENDOCARDIAL_CELL_DIFFERENTIATION	0.03166	0.27648	6
GOBP_GLYCOSYLATION	0.03169	0.27659	254
GOBP_MYELOID_LEUKOCYTE_DIFFERENTIATION	0.03176	0.27689	201
GOMF_ACTIVE_TRANSMEMBRANE_TRANSPORTER_ACTIVITY	0.0318	0.27689	301
GOBP_MONOSACCHARIDE_BIOSYNTHETIC_PROCESS	0.0318	0.27689	96
GOBP_GALACTOSE_CATABOLIC_PROCESS	0.0318	0.27689	8
GOBP_HEME_METABOLIC_PROCESS	0.03182	0.27692	32
GOBP_MEMBRANE_DEPOLARIZATION	0.03188	0.27723	83
GOBP_NEURON_DEATH	0.0319	0.27723	340
GOBP_TRANSFORMING_GROWTH_FACTOR_BETA_RECEPTOR_SIGNALING_PATHWAY	0.03195	0.2775	200
GOBP_LEUKOTRIENE_D4_METABOLIC_PROCESS	0.03197	0.2775	9
GOBP_MULTICELLULAR_ORGANISMAL_RESPONSE_TO_STRESS	0.03204	0.27796	67
GOBP_MONONUCLEAR_CELL_DIFFERENTIATION	0.03207	0.27803	409
GOMF_MACROLIDE_BINDING	0.0321	0.27806	12
GOBP_RESPONSE_TO_DISACCHARIDE	0.03211	0.27806	6
GOMF_DEAMINASE_ACTIVITY	0.03213	0.27806	32
GOBP_MACROMOLECULE_DEPALMITOYLATION	0.03216	0.27806	13
GOMF_PALMITOYL_PROTEIN_HYDROLASE_ACTIVITY	0.03216	0.27806	13
GOMF_NADP_RETINOL_DEHYDROGENASE_ACTIVITY	0.03224	0.27855	12
GOCC_ER_MEMBRANE_INSERTION_COMPLEX	0.03228	0.27873	5
HP_HETEROGENEOUS	0.03235	0.27916	257
HP_ABNORMAL_CEREBRAL_VEIN_MORPHOLOGY	0.03243	0.27972	6
GOBP_ALDITOL_BIOSYNTHETIC_PROCESS	0.03249	0.28009	7
GOBP_DETECTION_OF_CHEMICAL_STIMULUS_INVOLVED_IN_SENSORY_PERCEPTION_OF_TASTE	0.03256	0.28052	41
HP_PRIMARY_HYPERPARATHYROIDISM	0.03266	0.28091	10
GOBP_UTERINE_SMOOTH_MUSCLE_CONTRACTION	0.03266	0.28091	9
GOBP_REGULATION_OF_PRESYNAPTIC_MEMBRANE_POTENTIAL	0.03267	0.28091	5
HP_ENCEPHALOPATHY	0.03269	0.28099	265
GOBP_THREONINE_CATABOLIC_PROCESS	0.03273	0.28112	5
GOBP_VIRAL_LIFE_CYCLE	0.03275	0.28114	344
GOMF_ION_CHANNEL_BINDING	0.03282	0.28158	128
GOBP_ORGANIC_CYCLIC_COMPOUND_CATABOLIC_PROCESS	0.03288	0.28178	621
GOBP_GLYCERALDEHYDE_3_PHOSPHATE_METABOLIC_PROCESS	0.0329	0.28178	8
GOBP_RIBOFLAVIN_TRANSPORT	0.03292	0.28178	5
GOMF_RIBOFLAVIN_TRANSMEMBRANE_TRANSPORTER_ACTIVITY	0.03292	0.28178	5
GOBP_AMP_BIOSYNTHETIC_PROCESS	0.03294	0.28183	5
GOCC_LSM2_8_COMPLEX	0.0331	0.28295	7
HP_TINNITUS	0.03313	0.28295	56
GOBP_CELLULAR_RESPONSE_TO_BIOTIC_STIMULUS	0.03316	0.28295	222
GOBP_CATECHOL_CONTAINING_COMPOUND_BIOSYNTHETIC_PROCESS	0.03317	0.28295	20
GOBP_POSITIVE_REGULATION_OF_T_CELL_RECEPTOR_SIGNALING_PATHWAY	0.03317	0.28295	14
HP_INCREASED_CIRCULATING_RENIN_LEVEL	0.03319	0.28295	15
GOBP_REGULATION_OF_MEMBRANE_PERMEABILITY	0.0333	0.28368	84
HP_ERYTHROCYTE_INCLUSION_BODIES	0.03337	0.28395	10
GOBP_POSITIVE_REGULATION_OF_TRANSMEMBRANE_TRANSPORT	0.03337	0.28395	199
GOBP_RESPONSE_TO_MECHANICAL_STIMULUS	0.03339	0.28395	200
GOBP_MITOCHONDRIAL_OUTER_MEMBRANE_PERMEABILIZATION	0.03341	0.28395	54
GOBP_NEGATIVE_REGULATION_OF_NUCLEOTIDE_METABOLIC_PROCESS	0.03348	0.28433	22
GOBP_RNA_IMPORT_INTO_MITOCHONDRION	0.03349	0.28433	5
GOBP_PROTON_TRANSPORTING_V_TYPE_ATPASE_COMPLEX_ASSEMBLY	0.03353	0.28439	6
GOBP_CORTISOL_METABOLIC_PROCESS	0.03354	0.28439	11
HP_OVAL_FACE	0.03355	0.28439	12
GOMF_THIOLESTER_HYDROLASE_ACTIVITY	0.03363	0.28475	40
GOBP_NEGATIVE_REGULATION_OF_LYMPHOCYTE_ACTIVATION	0.03364	0.28475	151
GOBP_CARDIAC_CHAMBER_MORPHOGENESIS	0.03367	0.28475	113
GOBP_PERICYTE_CELL_DIFFERENTIATION	0.03367	0.28475	8
GOMF_CALCIUM_ION_BINDING	0.0337	0.28483	694
GOBP_REGULATION_OF_TRANSCRIPTION_INVOLVED_IN_G1_S_TRANSITION_OF_MITOTIC_CELL_CYCLE	0.03376	0.28503	35
GOBP_NEGATIVE_REGULATION_OF_CHONDROCYTE_DIFFERENTIATION	0.03376	0.28503	21
HP_THIN_SKIN	0.03386	0.28567	74
GOBP_NEGATIVE_REGULATION_OF_MESENCHYMAL_CELL_PROLIFERATION	0.03388	0.28567	6
GOCC_MICOS_COMPLEX	0.03402	0.28608	7
GOBP_POSITIVE_REGULATION_OF_LIPOPOLYSACCHARIDE_MEDIATED_SIGNALING_PATHWAY	0.03403	0.28608	8
GOBP_CARDIAC_CHAMBER_FORMATION	0.03404	0.28608	12
GOBP_PEPTIDE_HORMONE_SECRETION	0.03404	0.28608	243
GOBP_REGULATION_OF_BINDING	0.03404	0.28608	348
GOMF_GAMMA_AMINOBUTYRIC_ACID_TRANSMEMBRANE_TRANSPORTER_ACTIVITY	0.03404	0.28608	7
GOBP_REGULATION_OF_LYMPHOCYTE_DIFFERENTIATION	0.03409	0.28633	174
HP_ABSENT_THUMB	0.03427	0.28736	44
GOBP_CELLULAR_AMINO_ACID_BIOSYNTHETIC_PROCESS	0.03428	0.28736	77
GOBP_FEEDING_BEHAVIOR	0.03429	0.28736	90
GOBP_POSITIVE_REGULATION_OF_LEUKOCYTE_MEDIATED_IMMUNITY	0.0343	0.28736	120
GOMF_EPINEPHRINE_BINDING	0.03433	0.28736	6
GOBP_SODIUM_ION_EXPORT_ACROSS_PLASMA_MEMBRANE	0.03434	0.28736	15
GOBP_SUCCINATE_METABOLIC_PROCESS	0.03437	0.28736	5
GOBP_T_HELPER_1_TYPE_IMMUNE_RESPONSE	0.0344	0.28736	41
GOBP_MORPHOGENESIS_OF_AN_EPITHELIAL_BUD	0.0344	0.28736	15
GOBP_CATECHOL_CONTAINING_COMPOUND_METABOLIC_PROCESS	0.03443	0.28736	52
GOBP_LABYRINTHINE_LAYER_MORPHOGENESIS	0.03443	0.28736	19
GOBP_RHOMBOMERE_DEVELOPMENT	0.03445	0.28736	7
GOBP_NEGATIVE_REGULATION_OF_INTERLEUKIN_10_PRODUCTION	0.03451	0.2877	22
GOCC_MITOCHONDRIAL_OUTER_MEMBRANE_TRANSLOCASE_COMPLEX	0.03453	0.28772	8
GOBP_NOTCH_SIGNALING_INVOLVED_IN_HEART_DEVELOPMENT	0.03459	0.28788	11
HP_WIDENED_CEREBRAL_SUBARACHNOID_SPACE	0.03461	0.28788	13
GOBP_POSITIVE_REGULATION_OF_LIPASE_ACTIVITY	0.03461	0.28788	72
GOBP_RESPONSE_TO_XENOBIOTIC_STIMULUS	0.03467	0.28821	129
HP_HIP_OSTEOARTHRITIS	0.03474	0.28863	10
GOCC_COPII_COATED_ER_TO_GOLGI_TRANSPORT_VESICLE	0.03479	0.28892	90
GOBP_HORMONE_CATABOLIC_PROCESS	0.03484	0.28897	11
GOBP_SODIUM_ION_IMPORT_ACROSS_PLASMA_MEMBRANE	0.03484	0.28897	19
GOBP_PROTEIN_INSERTION_INTO_ER_MEMBRANE	0.03495	0.28973	17
GOMF_SERINE_TYPE_ENDOPEPTIDASE_INHIBITOR_ACTIVITY	0.03498	0.2898	96
GOBP_POLYOL_BIOSYNTHETIC_PROCESS	0.03508	0.29042	63
GOBP_MEMBRANE_REPOLARIZATION	0.03509	0.29042	43
GOBP_NEGATIVE_REGULATION_OF_HYPOXIA_INDUCED_INTRINSIC_APOPTOTIC_SIGNALING_PATHWAY	0.03521	0.29115	5
GOCC_TRANSCRIPTION_FACTOR_TFIIA_COMPLEX	0.03522	0.29115	5
GOBP_PURINE_RIBONUCLEOSIDE_SALVAGE	0.03524	0.29115	5
GOBP_NEGATIVE_REGULATION_OF_INTERFERON_GAMMA_PRODUCTION	0.03526	0.29115	40
GOMF_ACETYLGALACTOSAMINYLTRANSFERASE_ACTIVITY	0.03528	0.29117	46
GOCC_NUCLEAR_PORE_CENTRAL_TRANSPORT_CHANNEL	0.03533	0.29136	7
HP_LOWER_LIMB_PAIN	0.03548	0.29248	22
GOBP_MESONEPHROS_DEVELOPMENT	0.03555	0.29284	91
HP_RADIAL_DEVIATION_OF_THE_HAND	0.03559	0.29307	10
GOBP_CARDIAC_MUSCLE_CELL_ACTION_POTENTIAL_INVOLVED_IN_CONTRACTION	0.03572	0.29388	52
GOBP_REGULATION_OF_VASCULAR_ASSOCIATED_SMOOTH_MUSCLE_CELL_DEDIFFERENTIATION	0.03573	0.29388	5
GOBP_POSITIVE_REGULATION_OF_MEMBRANE_PERMEABILITY	0.03576	0.29396	65
GOBP_REGULATION_OF_CELLULAR_RESPONSE_TO_HYPOXIA	0.03578	0.29398	13
GOBP_G_PROTEIN_COUPLED_ACETYLCHOLINE_RECEPTOR_SIGNALING_PATHWAY	0.0359	0.29475	19
GOBP_VASCULAR_ENDOTHELIAL_GROWTH_FACTOR_SIGNALING_PATHWAY	0.03596	0.29512	47
GOBP_POSITIVE_REGULATION_OF_PROTEOLYSIS_INVOLVED_IN_CELLULAR_PROTEIN_CATABOLIC_PROCESS	0.03603	0.29551	125
GOBP_POSITIVE_REGULATION_OF_ENDOTHELIAL_CELL_PROLIFERATION	0.03613	0.29602	104
GOBP_REGULATION_OF_LIPID_METABOLIC_PROCESS	0.03613	0.29602	396
GOBP_NEGATIVE_REGULATION_OF_CELL_CELL_ADHESION	0.03624	0.29663	184
GOMF_ENDOPEPTIDASE_ACTIVATOR_ACTIVITY	0.03626	0.29663	11
GOBP_REGULATION_OF_NEURONAL_SYNAPTIC_PLASTICITY	0.03627	0.29663	44
HP_EPISCLERITIS	0.03635	0.29717	5
GOMF_AZOLE_TRANSMEMBRANE_TRANSPORTER_ACTIVITY	0.03653	0.29841	11
HP_ANIRIDIA	0.0366	0.29885	44
GOBP_POSITIVE_REGULATION_OF_HORMONE_SECRETION	0.03679	0.30021	123
GOCC_CLATHRIN_COATED_VESICLE	0.03686	0.30064	188
HP_UPPER_LIMB_ASYMMETRY	0.03689	0.30064	12
GOBP_SA_NODE_CELL_TO_ATRIAL_CARDIAC_MUSCLE_CELL_COMMUNICATION	0.0369	0.30064	11
GOMF_ALCOHOL_DEHYDROGENASE_NADPPLUS_ACTIVITY	0.03699	0.30118	21
GOBP_CELLULAR_MODIFIED_AMINO_ACID_BIOSYNTHETIC_PROCESS	0.03716	0.30227	48
GOBP_POSITIVE_REGULATION_OF_NUCLEOTIDE_BINDING_OLIGOMERIZATION_DOMAIN_CONTAINING_SIGNALING_PATHWAY	0.03717	0.30227	6
HP_MULTIFACTORIAL_INHERITANCE	0.03718	0.30227	84
GOBP_REGULATION_OF_CALCIUM_MEDIATED_SIGNALING	0.0372	0.30227	65
GOBP_NEUROTRANSMITTER_UPTAKE	0.03724	0.30238	38
GOMF_ORGANIC_ACID_TRANSMEMBRANE_TRANSPORTER_ACTIVITY	0.03726	0.30239	155
GOBP_RIBOSOMAL_LARGE_SUBUNIT_ASSEMBLY	0.03728	0.30239	28
GOBP_POSITIVE_REGULATION_OF_INTERLEUKIN_4_PRODUCTION	0.03731	0.30249	24
GOBP_NEGATIVE_REGULATION_OF_LIPOPROTEIN_PARTICLE_CLEARANCE	0.03733	0.30249	15
GOBP_CONNECTIVE_TISSUE_DEVELOPMENT	0.0374	0.30284	233
GOBP_REGULATION_OF_DNA_TEMPLATED_TRANSCRIPTION_IN_RESPONSE_TO_STRESS	0.03744	0.30305	114
GOBP_ACTIVATED_T_CELL_PROLIFERATION	0.03748	0.30308	45
GOBP_NEGATIVE_REGULATION_OF_LIPID_BIOSYNTHETIC_PROCESS	0.03749	0.30308	58
HP_COCHLEAR_MALFORMATION	0.03753	0.30321	7
GOBP_MONOCARBOXYLIC_ACID_TRANSPORT	0.03767	0.30421	178
GOCC_OUTER_MEMBRANE	0.03774	0.30457	208
GOBP_NATURAL_KILLER_CELL_MEDIATED_IMMUNE_RESPONSE_TO_TUMOR_CELL	0.03777	0.30471	9
GOBP_POSITIVE_REGULATION_OF_LIPOPROTEIN_METABOLIC_PROCESS	0.03782	0.30496	5
GOBP_CELL_FATE_COMMITMENT	0.03785	0.30503	244
GOMF_PEPTIDASE_ACTIVATOR_ACTIVITY	0.03791	0.30534	43
HP_TYPE_I_DIABETES_MELLITUS	0.03806	0.30599	52
GOBP_CARBOHYDRATE_IMPORT_ACROSS_PLASMA_MEMBRANE	0.03808	0.30599	6
GOMF_POLYPEPTIDE_N_ACETYLGALACTOSAMINYLTRANSFERASE_ACTIVITY	0.03809	0.30599	19
GOBP_EAR_MORPHOGENESIS	0.0381	0.30599	109
HP_PANCREATIC_ISLET_CELL_ADENOMA	0.03812	0.30599	7
GOBP_AMYLOID_BETA_METABOLIC_PROCESS	0.03813	0.30599	64
GOMF_DISULFIDE_OXIDOREDUCTASE_ACTIVITY	0.03814	0.30599	40
GOBP_POSITIVE_REGULATION_OF_HYDROGEN_PEROXIDE_BIOSYNTHETIC_PROCESS	0.03838	0.30777	6
GOBP_NEGATIVE_REGULATION_OF_PROTEIN_LOCALIZATION_TO_CELL_PERIPHERY	0.03845	0.30802	23
GOMF_CERAMIDE_1_PHOSPHATE_BINDING	0.03846	0.30802	7
GOBP_CEREBRAL_CORTEX_GABAERGIC_INTERNEURON_MIGRATION	0.03848	0.30802	5
GOMF_CHONDROITIN_SULFATE_BINDING	0.0385	0.30806	10
GOCC_INTRINSIC_COMPONENT_OF_POSTSYNAPTIC_DENSITY_MEMBRANE	0.03856	0.30832	50
GOCC_F_ACTIN_CAPPING_PROTEIN_COMPLEX	0.03858	0.30832	8
GOBP_NEGATIVE_REGULATION_OF_HEART_RATE	0.03869	0.30908	10
GOBP_POSITIVE_REGULATION_OF_CD4_POSITIVE_ALPHA_BETA_T_CELL_ACTIVATION	0.03874	0.30916	37
GOBP_ADRENERGIC_RECEPTOR_SIGNALING_PATHWAY	0.03874	0.30916	29
GOBP_NEGATIVE_REGULATION_OF_CYTOKINESIS	0.03878	0.30924	7
GOMF_BIOACTIVE_LIPID_RECEPTOR_ACTIVITY	0.03881	0.30924	15
GOMF_CALCIUM_DEPENDENT_PHOSPHOLIPASE_A2_ACTIVITY	0.03882	0.30924	16
GOBP_PROTEIN_LOCALIZATION_TO_MITOCHONDRION	0.03892	0.3099	144
GOBP_POSITIVE_REGULATION_OF_EPITHELIAL_TO_MESENCHYMAL_TRANSITION_INVOLVED_IN_ENDOCARDIAL_CUSHION_FORMATION	0.03896	0.30992	5
GOBP_POSITIVE_REGULATION_OF_HEMOPOIESIS	0.03901	0.30992	153
GOBP_G_PROTEIN_COUPLED_PURINERGIC_NUCLEOTIDE_RECEPTOR_SIGNALING_PATHWAY	0.03901	0.30992	14
GOMF_G_PROTEIN_COUPLED_PURINERGIC_NUCLEOTIDE_RECEPTOR_ACTIVITY	0.03901	0.30992	14
GOBP_L_ALANINE_TRANSPORT	0.03903	0.30992	10
GOBP_SOMATIC_STEM_CELL_DIVISION	0.03913	0.31027	9
HP_ABNORMAL_AUTONOMIC_NERVOUS_SYSTEM_PHYSIOLOGY	0.03913	0.31027	109
GOBP_POSITIVE_REGULATION_OF_REGULATED_SECRETORY_PATHWAY	0.03914	0.31027	50
GOMF_WNT_ACTIVATED_RECEPTOR_ACTIVITY	0.03923	0.31077	15
GOBP_TERTIARY_ALCOHOL_METABOLIC_PROCESS	0.03924	0.31077	20
HP_BASAL_GANGLIA_CALCIFICATION	0.03938	0.31171	40
GOBP_REGULATION_OF_CELLULAR_RESPONSE_TO_TRANSFORMING_GROWTH_FACTOR_BETA_STIMULUS	0.03952	0.31264	128
GOCC_ENDOPLASMIC_RETICULUM_PALMITOYLTRANSFERASE_COMPLEX	0.03954	0.31264	8
GOBP_CONVERGENT_EXTENSION_INVOLVED_IN_AXIS_ELONGATION	0.03959	0.31287	6
GOBP_REGULATION_OF_T_CELL_DIFFERENTIATION	0.03966	0.3132	145
HP_MENOMETRORRHAGIA	0.03968	0.31325	7
GOBP_NEGATIVE_REGULATION_OF_CARDIAC_MUSCLE_TISSUE_GROWTH	0.03972	0.31336	29
GOBP_REGULATION_OF_CARDIAC_MUSCLE_CONTRACTION	0.0398	0.31366	72
GOMF_DOPAMINE_NEUROTRANSMITTER_RECEPTOR_ACTIVITY	0.0398	0.31366	5
GOBP_RESPONSE_TO_LEAD_ION	0.03986	0.31381	22
GOMF_PHOSPHOLIPASE_A1_ACTIVITY	0.03986	0.31381	7
GOMF_OXIDOREDUCTASE_ACTIVITY_ACTING_ON_A_SULFUR_GROUP_OF_DONORS	0.03994	0.3142	58
HP_ABNORMALITY_OF_KREBS_CYCLE_METABOLISM	0.03996	0.3142	19
GOBP_NEGATIVE_REGULATION_OF_SYNAPTIC_TRANSMISSION	0.03999	0.3142	65
GOMF_IGE_BINDING	0.04	0.3142	5
GOBP_NEGATIVE_REGULATION_OF_BLOOD_VESSEL_ENDOTHELIAL_CELL_PROLIFERATION_INVOLVED_IN_SPROUTING_ANGIOGENESIS	0.04013	0.31511	22
HP_ABNORMAL_SEX_DETERMINATION	0.0402	0.31546	22
GOBP_POSITIVE_REGULATION_OF_CARDIAC_MUSCLE_CONTRACTION	0.04024	0.31558	7
GOBP_ENDOCRINE_HORMONE_SECRETION	0.04028	0.31575	44
GOBP_POSITIVE_REGULATION_OF_MAST_CELL_ACTIVATION	0.04032	0.31588	19
HP_RESPIRATORY_PARALYSIS	0.04035	0.31588	9
GOBP_REGULATION_OF_PEPTIDYL_TYROSINE_PHOSPHORYLATION	0.04036	0.31588	256
GOBP_REGULATION_OF_EXCRETION	0.04041	0.31609	22
GOBP_POSITIVE_REGULATION_OF_PROSTAGLANDIN_BIOSYNTHETIC_PROCESS	0.04043	0.31612	7
HP_CARDIORESPIRATORY_ARREST	0.04048	0.31634	7
HP_ANGIOEDEMA	0.04055	0.31666	7
GOBP_REGULATION_OF_ALCOHOL_BIOSYNTHETIC_PROCESS	0.04057	0.31669	75
HP_DECREASED_PULMONARY_FUNCTION	0.04062	0.31677	21
GOBP_REGULATION_OF_SYSTEMIC_ARTERIAL_BLOOD_PRESSURE_BY_VASOPRESSIN	0.04063	0.31677	5
GOBP_PANTOTHENATE_METABOLIC_PROCESS	0.04065	0.31677	7
GOBP_POSITIVE_REGULATION_OF_MONOOXYGENASE_ACTIVITY	0.04071	0.31711	33
HP_APLASIA_HYPOPLASIA_OF_THE_5TH_METACARPAL	0.04092	0.31844	9
GOBP_ACTIVATION_OF_MAPK_ACTIVITY	0.04094	0.31844	154
GOBP_NEURONAL_ACTION_POTENTIAL	0.04095	0.31844	33
GOBP_MAINTENANCE_OF_APICAL_BASAL_CELL_POLARITY	0.04099	0.31862	10
GOBP_DETECTION_OF_TEMPERATURE_STIMULUS	0.04106	0.31897	21
GOMF_MOLECULAR_CARRIER_ACTIVITY	0.04115	0.3192	66
GOBP_REGULATION_OF_NEUROTRANSMITTER_LEVELS	0.04115	0.3192	208
GOBP_MESENCHYMAL_STEM_CELL_PROLIFERATION	0.04115	0.3192	7
GOBP_CELLULAR_RESPONSE_TO_FATTY_ACID	0.04126	0.31983	37
GOBP_NEGATIVE_REGULATION_OF_DENDRITE_DEVELOPMENT	0.04136	0.32013	6
GOBP_REGULATION_OF_THE_FORCE_OF_HEART_CONTRACTION	0.04137	0.32013	26
GOBP_RESPONSE_TO_STEROID_HORMONE	0.04138	0.32013	327
GOBP_NEGATIVE_REGULATION_OF_VITAMIN_D_BIOSYNTHETIC_PROCESS	0.04139	0.32013	5
GOMF_3_HYDROXYACYL_COA_DEHYDROGENASE_ACTIVITY	0.04144	0.32013	8
GOBP_POSITIVE_REGULATION_OF_BONE_MINERALIZATION	0.04145	0.32013	38
GOBP_POSITIVE_REGULATION_OF_RHO_PROTEIN_SIGNAL_TRANSDUCTION	0.04145	0.32013	32
GOBP_TERPENOID_BIOSYNTHETIC_PROCESS	0.04147	0.32016	15
HP_PULMONARY_LYMPHANGIECTASIA	0.0415	0.32016	5
GOBP_EMBRYONIC_FORELIMB_MORPHOGENESIS	0.04152	0.32016	29
HP_HANDGRIP_MYOTONIA	0.04158	0.32029	6
GOBP_ANTIGEN_PROCESSING_AND_PRESENTATION_OF_LIPID_ANTIGEN_VIA_MHC_CLASS_IB	0.04158	0.32029	7
GOMF_VIRION_BINDING	0.04161	0.32038	12
HP_DECREASED_VIGILANCE	0.04165	0.32053	10
HP_ABNORMAL_MORPHOLOGY_OF_MYOCARDIAL_TRABECULAE	0.04173	0.32087	15
GOBP_NEUROEPITHELIAL_CELL_DIFFERENTIATION	0.04174	0.32087	20
HP_ABNORMAL_PERIOSTEUM_MORPHOLOGY	0.04188	0.32151	5
GOCC_BLOC_1_COMPLEX	0.04188	0.32151	15
GOBP_REGULATION_OF_AMYLOID_FIBRIL_FORMATION	0.0419	0.32151	15
GOBP_INDUCTION_OF_BACTERIAL_AGGLUTINATION	0.04191	0.32151	5
HP_ABNORMAL_SCLERA_MORPHOLOGY	0.04198	0.32179	99
HP_ABNORMAL_CIRCULATING_RENIN	0.04199	0.32179	21
GOBP_DETECTION_OF_LIGHT_STIMULUS	0.04204	0.32201	75
HP_MUSCLE_FLACCIDITY	0.04207	0.32211	14
GOBP_REGULATION_OF_RESPONSE_TO_REACTIVE_OXYGEN_SPECIES	0.0421	0.32212	30
GOBP_GLYCOSPHINGOLIPID_METABOLIC_PROCESS	0.04214	0.32212	67
GOBP_NUCLEOSIDE_TRANSPORT	0.04216	0.32212	8
GOBP_GLYCINE_BIOSYNTHETIC_PROCESS	0.04216	0.32212	7
GOBP_L_SERINE_CATABOLIC_PROCESS	0.04221	0.32232	5
GOMF_EXTRACELLULAR_MATRIX_BINDING	0.04238	0.32339	54
HP_FOCAL_T2_HYPERINTENSE_BASAL_GANGLIA_LESION	0.0424	0.32339	44
GOBP_NEURON_CELLULAR_HOMEOSTASIS	0.04253	0.32404	33
GOBP_REGULATION_OF_SYNAPTIC_VESICLE_EXOCYTOSIS	0.04255	0.32404	53
HP_ABSENT_FACIAL_HAIR	0.04256	0.32404	25
GOBP_VITAMIN_TRANSPORT	0.04257	0.32404	40
GOBP_NADP_METABOLIC_PROCESS	0.04263	0.32435	35
GOBP_DOUBLE_STRAND_BREAK_REPAIR_VIA_BREAK_INDUCED_REPLICATION	0.04266	0.32437	12
HP_PROGRESSIVE_PES_CAVUS	0.04268	0.32437	9
HP_ATHETOSIS	0.04272	0.32454	41
GOBP_FIBRINOLYSIS	0.04277	0.32473	25
GOBP_REGULATION_OF_EXTRACELLULAR_MATRIX_CONSTITUENT_SECRETION	0.04279	0.32473	8
HP_CEREBRAL_AMYLOID_ANGIOPATHY	0.04285	0.32498	5
GOBP_AMINO_ACID_TRANSPORT	0.04295	0.32529	148
GOBP_NEGATIVE_REGULATION_OF_MITOCHONDRIAL_OUTER_MEMBRANE_PERMEABILIZATION_INVOLVED_IN_APOPTOTIC_SIGNALING_PATHWAY	0.04296	0.32529	8
GOBP_NEGATIVE_REGULATION_OF_RESPIRATORY_BURST_INVOLVED_IN_INFLAMMATORY_RESPONSE	0.04296	0.32529	5
GOBP_LIPOPROTEIN_BIOSYNTHETIC_PROCESS	0.04298	0.32529	92
GOBP_NEGATIVE_REGULATION_OF_CLATHRIN_DEPENDENT_ENDOCYTOSIS	0.04302	0.32548	5
HP_INCREASED_CIRCULATING_ANTIBODY_LEVEL	0.04308	0.32555	91
HP_PROGRESSIVE_PULMONARY_FUNCTION_IMPAIRMENT	0.04313	0.32555	13
GOBP_REGULATION_OF_MORPHOGENESIS_OF_AN_EPITHELIUM	0.04314	0.32555	60
GOBP_ONE_CARBON_METABOLIC_PROCESS	0.04314	0.32555	40
GOBP_REGULATION_OF_EXOCYTOSIS	0.04314	0.32555	189
GOBP_REGULATION_OF_MITOCHONDRIAL_MEMBRANE_POTENTIAL	0.04326	0.32621	68
GOMF_TRANSFERASE_ACTIVITY_TRANSFERRING_ALKYL_OR_ARYL_OTHER_THAN_METHYL_GROUPS	0.04328	0.32621	55
GOBP_REGULATION_OF_CHOLESTEROL_EFFLUX	0.04331	0.32624	42
GOBP_PYRIMIDINE_CONTAINING_COMPOUND_SALVAGE	0.04332	0.32624	11
GOBP_NEGATIVE_REGULATION_OF_LOCOMOTION	0.04341	0.32656	346
GOMF_CARBOHYDRATE_PROTON_SYMPORTER_ACTIVITY	0.04341	0.32656	7
GOBP_CYTOPLASMIC_SEQUESTERING_OF_PROTEIN	0.04348	0.32682	22
GOCC_LSM1_7_PAT1_COMPLEX	0.04349	0.32682	5
GOBP_LOCOMOTORY_BEHAVIOR	0.04357	0.32695	160
GOCC_MAST_CELL_GRANULE	0.04358	0.32695	5
GOBP_MORPHOGENESIS_OF_AN_EPITHELIUM	0.04359	0.32695	528
GOBP_POSITIVE_REGULATION_OF_PHOSPHORUS_METABOLIC_PROCESS	0.0436	0.32695	967
HP_X_LINKED_RECESSIVE_INHERITANCE	0.0437	0.32753	178
HP_EDEMA_OF_THE_DORSUM_OF_FEET	0.04375	0.32775	5
GOBP_ARTERY_MORPHOGENESIS	0.04378	0.32779	68
GOBP_CELLULAR_RESPONSE_TO_UV_C	0.04381	0.32779	6
GOBP_NEGATIVE_REGULATION_OF_CHOLESTEROL_EFFLUX	0.04382	0.32779	16
HP_MITOCHONDRIAL_INHERITANCE	0.04388	0.328	29
GOBP_PROTEIN_PEPTIDYL_PROLYL_ISOMERIZATION	0.04389	0.328	42
GOBP_CELLULAR_RESPONSE_TO_EXTERNAL_STIMULUS	0.04398	0.32835	297
GOBP_ACTIVATION_OF_PROTEIN_KINASE_C_ACTIVITY	0.04398	0.32835	5
HP_RENAL_TUBULAR_DYSFUNCTION	0.04402	0.32845	106
GOBP_ODONTOGENESIS_OF_DENTIN_CONTAINING_TOOTH	0.04404	0.32847	83
GOBP_CORPUS_CALLOSUM_DEVELOPMENT	0.04414	0.32887	15
GOBP_FORMATION_OF_CYTOPLASMIC_TRANSLATION_INITIATION_COMPLEX	0.04416	0.32887	16
GOBP_REGULATION_OF_VASCULAR_ASSOCIATED_SMOOTH_MUSCLE_CELL_PROLIFERATION	0.04416	0.32887	70
GOMF_UDP_GLYCOSYLTRANSFERASE_ACTIVITY	0.0442	0.32887	140
GOMF_ALPHA_N_ACETYLGALACTOSAMINIDE_ALPHA_2_6_SIALYLTRANSFERASE_ACTIVITY	0.04423	0.32887	6
GOBP_TESTOSTERONE_BIOSYNTHETIC_PROCESS	0.04423	0.32887	7
HP_NAIL_DYSTROPHY	0.04425	0.32887	112
GOMF_METALLOPEPTIDASE_ACTIVITY	0.04433	0.32929	180
GOBP_POSITIVE_REGULATION_OF_CELL_DIFFERENTIATION	0.04441	0.32969	815
GOBP_PLATELET_DENSE_GRANULE_ORGANIZATION	0.0445	0.3302	9
GOCC_ACROSOMAL_MEMBRANE	0.04457	0.33054	25
GOBP_PHASIC_SMOOTH_MUSCLE_CONTRACTION	0.04463	0.33063	21
GOBP_REGULATION_OF_MAP_KINASE_ACTIVITY	0.04464	0.33063	304
HP_HYPERLIPIDEMIA	0.04465	0.33063	104
GOBP_ENDOCANNABINOID_SIGNALING_PATHWAY	0.04467	0.33066	6
GOBP_POSITIVE_REGULATION_OF_HYDROGEN_PEROXIDE_METABOLIC_PROCESS	0.04472	0.3308	8
GOBP_ALPHA_BETA_T_CELL_PROLIFERATION	0.04474	0.33081	37
GOBP_REGULATION_OF_LIPID_LOCALIZATION	0.04486	0.33133	183
GOBP_POSITIVE_REGULATION_OF_PRI_MIRNA_TRANSCRIPTION_BY_RNA_POLYMERASE_II	0.04486	0.33133	40
GOMF_PHOSPHORIC_DIESTER_HYDROLASE_ACTIVITY	0.0449	0.33149	89
GOBP_FATTY_ACID_DERIVATIVE_CATABOLIC_PROCESS	0.04499	0.33198	16
GOBP_LATERAL_MESODERM_DEVELOPMENT	0.04504	0.33219	14
HP_APLASIA_HYPOPLASIA_OF_THE_SACRUM	0.04506	0.33219	14
GOBP_CELLULAR_LIPID_CATABOLIC_PROCESS	0.04519	0.33299	228
HP_ABNORMAL_CIRCULATING_AROMATIC_AMINO_ACID_CONCENTRATION	0.04527	0.33329	13
GOMF_C_ACETYLTRANSFERASE_ACTIVITY	0.0453	0.33329	6
[truncated: 12,715 more rows]
